# Supplementary material for: High throughput SNP discovery and genotyping in hexaploid wheat
Source: PLoS One. 2018 Jan 2;13(1):e0186329. doi: 10.1371/journal.pone.0186329 (PMC5749704; doi:10.1371/journal.pone.0186329)
Supplement: S1 Table — List of 280,226 SNPs with probeset ID, SNP ID, fraction (genic or intergenic), chromosomal origin, corresponding IWGSC contig, context sequence, alleles, SNP category (PHR, OTV, MHR, NMH, CRBT and Other), numbers of AA, AB, BB, OTV and missing data, and PIC value. (ZIP) [file pone.0186329.s001.zip]

Archive with 1 entries (1 files):
- Supplemental Table S2.txt
