# Supplementary material for: High throughput SNP discovery and genotyping in hexaploid wheat
Source: PLoS One. 2018 Jan 2;13(1):e0186329. doi: 10.1371/journal.pone.0186329 (PMC5749704; doi:10.1371/journal.pone.0186329)
Supplement: S1 Table — List of 280,226 SNPs with probeset ID, SNP ID, fraction (genic or intergenic), chromosomal origin, corresponding IWGSC contig, context sequence, alleles, SNP category (PHR, OTV, MHR, NMH, CRBT and Other), numbers of AA, AB, BB, OTV and missing data, and PIC value. (ZIP) [file pone.0186329.s001.zip › Supplemental Table S2.txt]

PROBESET_ID	SNP_ID	FRACTION	CHROMOSOME	IWGSC_CONTIGS	CONTEXT_SEQUENCE	ALLELE_A	ALLELE_B	CATEGORY	HET_#	AA_#	BB_#	NA_#	OTV_#	PIC
AX-89309359	cfn0885097	intergenic	7AL	7AL_4377853	AAGAAGAAGAAAAGCAATGACAGAGAATGAGATTT[A/G]GGTGTCGGTCCTGTCACGCAGACAGGCGGTTGGCA	A	G	PHR	0	52	41	3	0	0.493
AX-89309362	cfn1259522	intergenic	1BS	1BS_3439206	CATAGCACTACGGAACAGCTAACGAGTTTCAAAGG[A/G]CCAACAAGGAAATCGGAGCCCACGACGGTCATAGA	A	G	OTV	0	6	78	0	12	0.1327
AX-89309363	cfn3564248	intergenic	7BS	7BS_3157994	AGGGGCTAGCAGTTCTTCAAGGTTTGGGGAGGGGG[C/G]CCCTCCAAAAACAGAGTTGTCAGACAGAGCTGCTC	C	G	PHR	0	2	94	0	0	0.0408
AX-89309364	cfn0931713	intergenic	7BS	7BS_3087792	AAAGTTGTGTGTATACTTACTAAATATAATAAAAC[A/G]AATACAATTTTATAAGAGAGAGTAAATTAGTGACA	A	G	MHR	0	0	95	1	0	0
AX-89309367	cfn0691435	genic	3B	3B_10574338	TGAATGAAATACAGATACAGGAATTTGCTGTCAAA[A/G]TTGAACATCAGACAGGCAAAATACAGCCTACTACA	A	G	PHR	0	28	67	1	0	0.4157
AX-89309368	cfn2778541	intergenic	5BS	5BS_2267868	GCCCTATCTAAAGGCAACCATGAAAGAGGCCCTGC[A/G]CTTGCACCCACCAGGGCCTTTGCTCCTCCCGCACT	A	G	PHR	0	36	57	3	0	0.4745
AX-89309369	cfn0744912	genic	4BL	4BL_6967384	AGATTTCAGCATCATCAGATGTGAGTTGCCTGAAA[C/T]GTTTTCCTTTTCCAGAGTTGACCTCTGAAGCAGTG	T	C	PHR	0	46	49	1	0	0.4995
AX-89309371	cfn1322875	intergenic	1DS	1DS_1886998	CATGTGTACGATGGTCGTCCCATGTCATTTCCAGA[G/T]ATCGGCTCTGTTTGTAGTTGGGCAGAATTATGGCT	T	G	PHR	0	22	70	4	0	0.3639
AX-89309372	cfn0756020	intergenic	4BS	4BS_4961582	GTTCTTTATATCCTTAACCCCAAAAGGATACATCG[C/T]CCTTCGGGATTCCATCTTATATCGTAAATATAATG	T	C	MHR	0	96	0	0	0	0
AX-89309376	cfn0892737	genic	7AL	7AL_4514817	TGCATTATATCCTTAAAGCTGAATAGAGGAAAAAA[A/T]ATCCTGAAAGGACACATTTATAGTCATTTTGTTCT	A	T	PHR	0	43	52	1	0	0.4955
AX-89309377	cfn2068190	intergenic	3B	3B_10632775	TATTTCCTCTTGCCGTAGTGCTTCTCGAAGTTTCA[A/G]CACCGTGGCCTTCTCCTCATCGGTTGGTTCACTGC	A	G	PHR	0	81	15	0	0	0.2637
AX-89309378	cfn0785098	genic	5BL	5BL_10798163	AGAGTTAAAGCAATAACTAAATCAAGACCCTTGCG[C/T]TCGTTGGTTTAATGTACATTTCACAGACCCGTATA	T	C	PHR	1	64	31	0	0	0.4397
AX-89309379	cfn2220319	intergenic	3DS	3DS_2580882	GGTTGGCCACTTTGGGCCAATTGCTAATATTCTGC[A/G]CATGCTGGCATGTGGACGTGCACGTCTATTTCGAT	A	G	NMH	2	92	0	2	0	0
AX-89309721	cfn0712087	genic	3B	3B_10769512	TCTTTCAAACTGTTTTCCACTTGAGTTAGCTTAAG[A/T]GTTTCAGCAAACACTCTGTAATCAATCTTTTGTGC	A	T	PHR	0	68	25	3	0	0.3931
AX-89309722	cfn0768517	genic	5AL	5AL_2772714	GTGAAGTCGGCCTGAAAGCTAATTTTGAGTGGGTC[C/T]AGAAAGCTGAAATATGCTGAAATTCAGCTATTACT	T	C	CRBT	0	56	26	14	0	0.4331
AX-89309723	cfn0884113	intergenic	7AL	7AL_1299692	TGGTGACACTCCAATCTGAATATGTCCTTGTAGCT[C/T]GGAGTGCTTTGGGTTTCAGTTAACTCGTGCGTACT	T	C	CRBT	0	35	49	12	0	0.4861
AX-89309724	cfn1756758	intergenic	2BS	2BS_5247690	GTTGAGGTGGGGAAGCTGGTGTGATGATTGGAGTC[A/G]TTTGGCAAACTAGTCATTTAAGTTGTGGCTGTGGA	A	G	PHR	0	60	35	1	0	0.4654
AX-89309726	cfn0596175	genic	2AS	2AS_5260383	TTGTCTCATTGTCCCATGGGTACTTTTTCGCTTCA[A/G]GTGATGGACTAGCAGCACCAGATGGTTTTCCATTT	A	G	CRBT	0	0	61	35	0	0
AX-89309727	cfn0561923	intergenic	1DL	1DL_2233909	AATACCTTTTTTGGTGCACTCGGTTTTTC[A/G]TTAACCATCTTTATTGTGTGTCACTTCCTCTGTCT	A	G	PHR	1	51	43	1	0	0.4964
AX-89309728	cfn1917357	intergenic	3AS	3AS_3390801	CATACAAGTTGATGCTTCTCTGAATTATACAAACA[A/G]CTGATTTACACCTTTTCTTTATAAATGTCCCCAGC	A	G	PHR	8	27	60	1	0	0.4281
AX-89309729	cfn0932917	genic	7BS	7BS_3107563	ATTTGTAATGCCATGAACTCAATCATCAGATGGAT[A/G]TGAAGTTTACTAAGTCTGTGCAATTGTTCAAACAA	A	G	PHR	2	17	76	1	0	0.2988
AX-89309730	cfn2024636	intergenic	3B	3B_10553181	GTAACGATAGCAAAAGACAAACAATAAATACCAAA[G/T]CAATAACAAATACAAATCGAAACGAAATTAAGTGG	T	G	MHR	0	0	96	0	0	0
AX-89309731	cfn3108246	intergenic	6BS	6BS_2990896	AAGCTCTACCTAAAGAAGTAGCAGAAGGGGGTCCA[A/G]CAAATGATCTGTTAATTCCTTAATCGATCTTCTTG	A	G	PHR	1	63	32	0	0	0.4468
AX-89309732	cfn1965234	intergenic	3B	3B_10445006	TATCTAGAGTGGTACTATTGCTTCCCGTAGCAGTA[C/G]TACTGGTCAACAGTGTGTGTTTTAGTATGGGACCG	C	G	PHR	3	54	38	1	0	0.4849
AX-89309733	cfn0763296	genic	5AL	5AL_2733350	GAAGGGTAGACTGGCATGCTACAGCCAACACAAAG[A/G]CGGTCACTTTGAGTACTCAATGCCATAGCCACTGG	A	G	PHR	1	52	43	0	0	0.4955
AX-89309734	cfn0691921	genic	3B	3B_10581529	ACTCAGTTGCCTTAGTAGGACCATAAATTTTGGAT[A/G]GTTAGTTTGGTTGTTTTCATGATCTTTATTACTCT	A	G	PHR	1	33	59	3	0	0.4601
AX-89309736	cfn0513193	intergenic	1AL	1AL_3937389	ACAAGGCACGAATAGAGGAGTCCCAACCACTTGAG[C/T]AGGGCTGGAACTCTCCACCCTTTGGTCTTCTTTAG	T	C	PHR	2	58	36	0	0	0.4726
AX-89309739	cfn2549344	intergenic	5AL	5AL_2808422	GCATATTGTGTGACGAGTCTCGGTGTACAGTAAAC[A/G]TTGTCGGGTCCTTTTTGTAAACCTAAATAGAAAAA	A	G	PHR	1	14	81	0	0	0.2513
AX-89309740	cfn2722216	intergenic	5BL	5BL_10912312	TGTGAACACACACAAATCCGTGGGGTGTTTTCCCC[C/T]GATAGCATGGATCCAGTCGCCATCTTCATTGGCAA	T	C	MHR	0	96	0	0	0	0
AX-89309743	cfn1896720	intergenic	3AS	3AS_2425321	ACACCAGACATACGAGAAGGCAAAGTGGTGATCTC[A/G]CATTGTCGAGTTTGACATCATCGAAGCCATATCGA	A	G	PHR	0	39	56	1	0	0.484
AX-89309745	cfn0641989	genic	2BS	2BS_5242701	ATCTTTGTCTTGAATGTAATCCATGTTAAGAACTA[A/G]TTCCTTTGTTACCTGTAATTTATGCAGGTGGCAGA	A	G	MHR	0	96	0	0	0	0
AX-89309746	cfn0931435	genic	7BS	7BS_3082456	TTCACAGGGCTGTGACCAATGCAGAGAAAGATCGG[A/G]TGTCATTGGTTATATTCTATACTCCGGACCCGGAG	A	G	PHR	2	7	87	0	0	0.1378
AX-89309747	cfn1696196	intergenic	2BS	2BS_5193119	ATAGCTCAATATGGTTTACTATGCAAAGTAGGGTG[C/T]ATTACCTTAAGCATATTGATGCTTATATCAACTCC	T	C	MHR	0	0	96	0	0	0
AX-89309748	cfn1457260	intergenic	2AS	2AS_5203079	CAAGGGGGAACAAAATCCAATCCCGTTGTGTGCTC[C/G]TCACTTGAGCATCTCGGTCGTCGGTGACGGACGTG	C	G	PHR	2	81	13	0	0	0.2383
AX-89309749	cfn2398914	intergenic	4BL	4BL_7014298	CGTGTATGTGTAAACGATAGTGTGATATCCGGCCT[A/T]GTACAAATTTAAGGCCGAAGTATTTCTATTAGTAT	A	T	PHR	0	93	3	0	0	0.0605
AX-89309751	cfn0881413	genic	6DL	6DL_3312187	CAGGAGGAGGTGTTCATCCCGCTGATACGTGCGTG[C/T]CGTGCGCGGCGCAACACCGCCGGCAAGAGCTTTGA	T	C	PHR	0	76	19	1	0	0.32
AX-89309752	cfn1938419	intergenic	3B	3B_10394385	ACGCCATCGTTGTGCTTCCCGTCAAATTTGGCCAC[A/C]AATCCACCATGGAGTCAGCTGGCTGCTGCCGAGGC	A	C	PHR	0	33	62	1	0	0.4534
AX-89309754	cfn0847859	genic	6AS	6AS_4426121	GTTTCCCGCAGTGGTTATCTCAAACTTTGAAGGGG[A/G]AAAAAGCACACTCCTTCGGTCCTACTATTAACATT	A	G	PHR	2	39	55	0	0	0.4855
AX-89309755	cfn2219039	intergenic	3DS	3DS_2565146	CTGTGTCTTTTCATGCCCAACTATGCAGGTCGCCA[C/T]CACCACAATCACCGTCCCAATAGCTGGGCGAAGAC	T	C	PHR	23	58	15	0	0	0.3265
AX-89309757	cfn0517049	intergenic	1AL	1AL_3962265	TGGAGCAGAAAGGGCTTAAGATCCTCAGAAACTCG[C/T]CGTGTTTCAGCAATGGTCATAATATACTGAGACTT	T	C	OTV	2	67	21	0	6	0.3634
AX-89309768	cfn1372973	intergenic	2AL	2AL_6349612	CCAGAGAAACCGTGCACCGTGCCCGCAGAAACGGA[A/C]CACGCTAACCGCCCGCGCCATGTACTATATATAAA	A	C	OTV	3	49	20	2	22	0.4117
AX-89309769	cfn0766443	genic	5AL	5AL_2754302	ATTTATAAGCACGGCGGTTGCTGTCCCGCTTGGGT[A/G]AATTAACTTGTAGTCAATTACCAAAATCTGAAATT	A	G	MHR	0	96	0	0	0	0
AX-89309770	cfn0588454	intergenic	2AL	2AL_758394	TCGCTGGATCTAAAGAGCCAAGACCCTAGGGCCCA[C/T]TGCGATAACCGCCTAGCAGCGCAGGACTACGGCGC	T	C	Other	1	93	2	0	0	0.0412
AX-89309771	cfn3420736	intergenic	7BL	7BL_6636318	CTCTGCAACCTAGACACTAGATTTTTTTAGGAGGC[C/T]TACGAGCATACATCTAGAATAGCACCCCTGTGTGT	T	C	PHR	1	37	57	1	0	0.4774
AX-89309773	cfn0751846	intergenic	4BL	4BL_7041645	GGCCAATTTCTTGTCCGTTGCTGTTCGACTGGTCG[A/G]TTGCTCTGTGTTCGCAGGTGGGTCTGAGGTGACCA	A	G	PHR	1	30	64	1	0	0.4346
AX-89309774	cfn0500631	genic	1AL	1AL_2264554	ATGAAGTCACCTCAAAATGGTAAAATGTTTATGTT[C/T]TGTAAAGAGACCAAAACCAATAATAGTAGGAGTGG	T	C	PHR	1	37	58	0	0	0.4756
AX-89309777	cfn1821817	intergenic	3AL	3AL_4231950	ATCCACTCCCCACAACATACTTCATTTCCAAATTG[A/G]AGAAAACAATGCAGTCCTCTTGGGCTCCTGAATCT	A	G	Other	1	1	94	0	0	0.0208
AX-89309778	cfn0740121	intergenic	4AS	4AS_v2_5973386	TCACATGTCAGTGAGACATGATTCATATCAAAAGA[A/C]CATCCATGTTAGTTTTGATGAACTCATGGCTACAT	A	C	PHR	0	66	28	2	0	0.4183
AX-89309780	cfn1305860	intergenic	1DL	1DL_2250519	TTTAGCATTTGAGGAGCTAAGAATTTATAGGAAGG[G/T]CTAGTTGCAAAAGGCTTAAGTTAAGTTTTTTTAGG	T	G	OTV	1	15	78	0	2	0.2706
AX-89309781	cfn2468686	intergenic	5AL	5AL_2560508	TCAACCGCGCCACAAAACTTGGTGACAGAGGTTTG[G/T]ATGGCATACCATCGATACGACAATGACCTCACATT	T	G	Other	1	77	17	1	0	0.2963
AX-89309783	cfn2858865	intergenic	6AL	6AL_5786132	TTTAACTTGTTTTGAAAGATTGGTCAAGTTAAGTA[C/T]TTTTGCAGGTCATACACCATATGCGCGAGGGTTTT	T	C	PHR	1	11	84	0	0	0.2048
AX-89309784	cfn2242768	intergenic	4AL	4AL_7065468	GGTACGTAATTATAAGTAGAACATCATCCTTCAGT[C/T]AGATGGAACCGATCGATGTATTAATTGATCAACAT	T	C	PHR	1	67	28	0	0	0.4157
AX-89309785	cfn1822715	intergenic	3AL	3AL_4236218	AATGCAAGATGAACAAATTTTCAATACACAATGAA[A/C]ATTTTGTAGTATGCGTTGAACAAATGTTTAATGTA	A	C	MHR	0	0	96	0	0	0
AX-89309786	cfn0911270	intergenic	7AS	7AS_4250693	ATGTATTTAAGAAACATAATGAAACAAGGCCTCTG[C/T]TGCAGAAATAGAAACTTTCATTGTTGCCCTTTTGT	T	C	PHR	0	17	79	0	0	0.2914
AX-89309790	cfn2347936	intergenic	4AS	4AS_v2_5957587	TGGTGCGCTGGCCACTGGGTGCCGGTGGAGCCCAA[C/T]GAGGACGAGTGGCTCCTTGCATGGGTCTGCCATCG	T	C	NMH	1	0	95	0	0	0
AX-89309791	cfn0878417	intergenic	6DL	6DL_2189266	GAGGATCGTCGGCATCAGCTCCGGTGGATCTCTGC[A/G]GCAGGCACCATGGCCACCAGATACATATACTATAC	A	G	Other	1	10	85	0	0	0.1884
AX-89309794	cfn1801776	intergenic	2DS	2DS_5372872	CAAGTTCTACCTAGGAGATGTCGGATATGCATGTC[A/G]CCCAGGTGTTCTTCCACCCTTCAGGAAAACAAGGT	A	G	MHR	0	0	96	0	0	0
AX-89309796	cfn0560307	genic	1BS	1BS_3484167	CTTCTCAGAACCACACAGCTTCATGAGCCTCTTAG[C/T]CAGGCGATCGTCAATAGCCTCATTATCAAGGTCAA	T	C	MHR	0	95	0	1	0	0
AX-89309798	cfn0635741	intergenic	2BS	2BS_5202128	AAGTCAAAATCTAGCACTATTTTCAATTCAATCAA[A/G]ACCGTGCTGGAATCATAACAAAACCACTTTGCTCA	A	G	PHR	10	31	55	0	0	0.4611
AX-89309799	cfn2813887	intergenic	5DL	5DL_4568238	CTTGTCAACCATACTTTCATACACATTTGAAAGAT[C/T]GTTGATCATGCAGAATCGTTGGATTGGCGACAAGC	T	C	MHR	0	0	96	0	0	0
AX-89309800	cfn0920832	genic	7BL	7BL_6684984	CAACTAGATAAGGTTATTTTTTCTGATAATCTCTA[C/T]CACTTTACTATTATACATTGCCATGTTCTAACATC	T	C	PHR	0	61	34	1	0	0.4596
AX-89309802	cfn3172996	intergenic	6DS	6DS_2103672	CATTGGGAAGTTGACCGCGTACGCGTGAAGAGCCG[C/T]GGTGCGCTCCACTGTACGTACCGCCCCGCCGCCAC	T	C	PHR	0	17	79	0	0	0.2914
AX-89309805	cfn0610410	intergenic	2BL	2BL_7981627	TAGGATTTAGCTGGTATGCTCACATAAAGGTTATG[C/T]TTTATGTGTTTACTACAGTAGCAACTTTAAGGTGG	T	C	MHR	0	96	0	0	0	0
AX-89309806	cfn2777350	intergenic	5BS	5BS_2265711	TCAGATCGTATTGTGTGTCGTGATGGTTATACTAT[C/T]GAACATCAATCCAACAGGTCTGTGGTTCGAGTCGC	T	C	MHR	0	0	96	0	0	0
AX-89309807	cfn0708623	intergenic	3B	3B_10760458	ACTACTATTCAGGAATTTACATTACTAATAATAAC[C/T]GTTGTCCATAATTAAATCAAGAGGGACAGTACCAG	T	C	PHR	25	31	40	0	0	0.492
AX-89309808	cfn0562032	intergenic	1DL	1DL_2237145	ATAGAGATTGAGGAAGTGGAGCTAACGTCGGTTAG[A/G]TAGAGATCCCGAGACCAAGACATCGTCACGAGATA	A	G	MHR	0	96	0	0	0	0
AX-89309809	cfn0601459	genic	2AS	2AS_5306285	GGACTAGTGCTACGACTCCTGCTACGACGATGATG[A/G]TCCCTCTCTCTGTACCTGTCACGTCCATATCTATC	A	G	PHR	0	64	29	3	0	0.4292
AX-89309811	cfn0776888	genic	5AS	5AS_1476022	GTGTATACAATCAGGTCATTGAGAAGCTATGTGCA[C/T]TAGGTAAAATAAATGAAGCTTACAGTCTCCTCAGC	T	C	PHR	2	29	65	0	0	0.4267
AX-89309813	cfn2787468	intergenic	5BS	5BS_2284948	GGAATGTAAATATCGTTTTCTTTTATATGAGATAA[A/G]GAGTTCACCATTGATTGATTTATTTTTTACATTAA	A	G	PHR	1	16	78	1	0	0.2825
AX-89309814	cfn0943742	intergenic	7DS	7DS_3905420	GCCCCATGGAATAAGCTGTGATCTATCTATTGTTC[G/T]TATATAATACTACTACTACTCTATTCATGCATGTA	T	G	CRBT	0	16	72	8	0	0.2975
AX-89309816	cfn1331143	intergenic	1DS	1DS_1905328	AATTGACGTGTTAAAATAGGGTTTTAAAGTGTACG[C/T]GCCATTTAAAAAATGTTCACCCAATGTACATACAT	T	C	PHR	0	52	44	0	0	0.4965
AX-89309818	cfn1056085	intergenic	1AL	1AL_3976604	GGGACGAGTCCACTTGGCCCCATGTGCTCTGCAGG[G/T]TTGCACGCCATAGGCTCCGCACGGAAGCCGCACTG	T	G	PHR	2	88	6	0	0	0.1195
AX-89309819	cfn0586303	intergenic	2AL	2AL_6433883	GAGGAAAGTACAATGAATGCGCACCTATCTTCCCC[A/C]CACACACATAGACAAACCACACGTTGGAGTAGGCG	A	C	CRBT	0	67	22	7	0	0.3722
AX-89309820	cfn0554874	genic	1BS	1BS_3446025	GTGGACCATATTATGTGCAACGCAATATTGATATT[G/T]ATTCCTTTTTAATGCAGAGAGAAGAGATAAGGAAC	T	G	OTV	2	24	62	0	8	0.4024
AX-89309821	cfn2431372	intergenic	4BS	4BS_4917768	CCTCTCAGCTCGCTGGCATGTCTTGCCGCCCCACC[C/T]GTCTCTCGCCTCGACACCCAGCATCGTCAACCTCC	T	C	MHR	0	0	96	0	0	0
AX-89309822	cfn2542879	intergenic	5AL	5AL_2806004	AGATTGATGATCGTACGTGCTTTGTTGTGTTGGCT[A/G]TGAAAATGTCCATCTTAATCCATTTGTAACTAGAA	A	G	MHR	0	0	96	0	0	0
AX-89309823	cfn0612169	genic	2BL	2BL_7993945	TTCTTTTGCCTGTTACTATTAATGCATGTCCCGTC[C/T]TACGTAGCTTGCTTCTGATCATTGACTCAGTACTT	T	C	PHR	2	70	21	3	0	0.355
AX-89309824	cfn1788421	intergenic	2DS	2DS_5323369	CTGGCGTATAATTTCGCTCATGGCTTATATTCTTA[A/T]TTTTTATAAAATTTAAATATAAACCGCGAGTGAAT	A	T	MHR	0	0	93	3	0	0
AX-89309825	cfn0883740	intergenic	6DS	6DS_2122030	TTGGGGAATTGCACTAGTTTGATTCACCTTTCACT[A/T]TCTAAGAACCTTCTCACTGGGCACGTCCCATGTAA	A	T	PHR	0	57	36	3	0	0.4745
AX-89309826	cfn1740566	intergenic	2BS	2BS_5241704	TGCTTCACAATATATCAAACTAAATCAGCCTACCT[A/G]AATTTTGTTTTAACTAAAAAAATTAAATAGCAACA	A	G	MHR	0	96	0	0	0	0
AX-89309827	cfn0593090	genic	2AS	2AS_5223864	ATTCCAGTATTGTAGGAATACAAGTCTAATAACAG[A/G]ATGCAGTCGAACAATAAGACTTTATCAAGAAGGGA	A	G	PHR	1	22	73	0	0	0.3559
AX-89309828	cfn0555750	intergenic	1BS	1BS_3451815	GCGAAGAGATCAAAAGGGAACCGGATTAATTATCC[C/T]GTGAGAGTTCACGGGTTGACGAGGCACCTACACAT	T	C	MHR	0	96	0	0	0	0
AX-89309830	cfn2421709	intergenic	4BS	4BS_4864154	TAAAAAAGATATTTCCCTGTACAAAATTCTAAAAA[A/T]GGTTATTTCCCTTTATGTGGGTGCGTATGAACCTA	A	T	CRBT	0	73	0	23	0	0
AX-89309832	cfn2499029	intergenic	5AL	5AL_2752872	GGCAGTTCACAAGATACGCGGCCAGTGATGCATTC[A/G]GCGGTGGCGAAAATGCACATACTTTAGGGGTGCCT	A	G	OTV	1	21	43	0	31	0.4409
AX-89309833	cfn3418858	intergenic	7BL	7BL_6633539	TATTTTACCAACAAGCTAACATACAAACTATTGGA[G/T]ATGCTCTTAGCTGTACTAGGCTAGGCACGATCTTT	T	G	PHR	0	64	30	2	0	0.4346
AX-89309834	cfn0821992	genic	5DL	5DL_4567798	TGCTGCCTGCTCGACGCACAGGAGCTCTCCTCTCA[A/C]CGTCGAATTCGAACCGGACCTTTGCGATGTGACCG	A	C	PHR	0	7	86	3	0	0.1392
AX-89309835	cfn0557550	genic	1BS	1BS_3466357	TAAAGAAAAATCAAATCATTATGGTCGAGCAGGGA[C/G]TCTGTCTTACTGGTGCATCCGGCGACAAGGTAGGC	C	G	OTV	3	22	63	0	8	0.3837
AX-89309836	cfn1334752	intergenic	1DS	1DS_1913472	TGCCTTTTTCTCCTAGGCCTGTAATGATGTTAATA[A/T]CTTCTCGTTTGCATGTCACTTTCTCCAATGTTTTC	A	T	OTV	3	48	42	1	2	0.4978
AX-89309837	cfn0672111	genic	3AS	3AS_3330188	GGTCATCATGACAGGGGTTATAGCCAGCGCGGCCG[A/C]CAACTTCGACACCTTGATGACCCCCATCACCGACC	A	C	PHR	0	13	83	0	0	0.2342
AX-89309838	cfn1958045	intergenic	3B	3B_10432447	CATGTGAAACATAATGGCGAACATGCGATACCTCT[C/T]CTACGGCAGATTAGGAGGTGGATTAGGAAGTCGGC	T	C	OTV	0	49	46	1	0	0.4995
AX-89309839	cfn3163430	intergenic	6DL	6DL_3315321	ATCCACAAGACGTTGCCCCATTATTCAATCAAACA[A/T]TGTCGAACCTCAAGACATACACATATTTGTTTTCC	A	T	MHR	0	0	95	1	0	0
AX-89309841	cfn0668438	intergenic	3AL	3AL_4451213	AGAACTCGAAGCTCCCAATCAGCGAGGACTTGTCC[G/T]GCTTTGAGGTTACATATCATGTTTTTTGGTGCTCG	T	G	PHR	3	23	70	0	0	0.3723
AX-89309842	cfn2384438	intergenic	4BL	4BL_6976385	CCCACCTGTCGGAGCCACATGGCAAAGGGCAAACG[A/G]CATAGTGGAAACGGCCGTTAGGACCTCGCTAGTTA	A	G	NMH	1	0	95	0	0	0
AX-89309843	cfn2455406	intergenic	4DS	4DS_2312107	AATGAGATCCTCTTCGAGGGTATGTAATAAAGTCG[C/T]AGATGCTCTTGCGATGTATGGTGCAGTGTCAGGTC	T	C	PHR	1	1	93	1	0	0.0211
AX-89309844	cfn0565685	intergenic	1DS	1DS_1885854	TGTAGTGCAACAGATGGATCTTTAATTTTTGCTTG[G/T]TTACATTTACATGCATATACTCTGCTGCCTACCCG	T	G	PHR	0	67	29	0	0	0.4217
AX-89309845	cfn0847635	genic	6AS	6AS_4423758	ATCGGCACGGTGAATGGCCTCGCGGCCGGGTGGGG[A/C]AACATGGGTGGCGGCGCCACACAGCTCATCATGCC	A	C	MHR	0	96	0	0	0	0
AX-89309846	cfn0803672	genic	5BL	5BL_10904032	ATCTAAGAGGAAGGTGGAGGGAGAAGCAAAGGAAC[A/T]GGATGAGATTGAATAGTTAGCCGCCAATTCAGGCC	A	T	OTV	22	23	32	18	1	0.4866
AX-89309847	cfn1283090	intergenic	1BS	1BS_3473690	TGTGATATTTGCAGCTTACTGATTTTGTTCAACTT[C/G]AACGACGTCTTGGAAGCAACAATTCATGTGCCAAT	C	G	OTV	8	64	16	0	8	0.32
AX-89309848	cfn2453915	intergenic	4DS	4DS_2289833	AATGAAGTTCAATCGGTAAAATAAAATAAAATAAA[C/T]GCAGTTCGTAAAGAAAAGTTAAAATAAAAAACAAC	T	C	PHR	0	5	91	0	0	0.0987
AX-89309851	cfn0922796	intergenic	7BL	7BL_6714153	TTATTTTTTTCCGGAGGGTTTTTCTGTAAGATGTC[C/T]AAAGTTTGCAACGGATAACAACAGGTTGTGCGGCT	T	C	PHR	0	22	73	1	0	0.3559
AX-89309853	cfn0859329	intergenic	6BL	6BL_4361348	TCACTGTGACGGAAGATGCTCGAAGTGGACGCTTC[C/T]GCCCAAGACCAACCTGCCTCCTCCAATGCTTCCTC	T	C	PHR	0	15	78	3	0	0.2706
AX-89309854	cfn0552910	genic	1BS	1BS_3428048	AAACTCCATCCAAAACGTACGCATTAACTACCCGC[A/G]TACACGCCCTGTACTGCCGCGCCCATCCCAGATCC	A	G	OTV	1	75	12	0	8	0.2378
AX-89309856	cfn0877217	intergenic	6BS	6BS_493668	CAAGGTGTGGTGCAGCCTCCATGTGAGGGCATATG[C/T]ACTTCTCCATGAATATTTTCTCAACCAGATCCCAA	T	C	PHR	0	95	1	0	0	0.0206
AX-89309857	cfn0782260	genic	5BL	5BL_10756155	TTTACTTGGTGGGAGACTGGGAACTAGAAAGCTTC[A/G]CACAATTGGAATTATGTTGGAGTTCCTTTTTTGTT	A	G	PHR	2	70	23	1	0	0.3723
AX-89309858	cfn3419970	intergenic	7BL	7BL_6635205	ACGAAAATTTTATCACGTCGTTTCTGTGACTTTTC[A/G]ATGTTGGTAATTTTGTAGTTAAGTAGTAGCCCGCG	A	G	Other	2	66	28	0	0	0.4183
AX-89309859	cfn2221784	intergenic	3DS	3DS_2595218	AGCATGTTGTGTGGTTTCACTTTCTTATAATTGGT[C/T]AGTAGCACTAGCGTAGTCTATCAAATAGGCGATGA	T	C	PHR	7	36	51	2	0	0.4851
AX-89309861	cfn1914325	intergenic	3AS	3AS_3370864	AGCTAATACTGCCGACCGGCATTTAACGATACTGT[A/C]AAAGTAGCATAAATCGTATTTAAGTGATATCCGGT	A	C	PHR	0	92	4	0	0	0.0799
AX-89309863	cfn3098326	intergenic	6BS	6BS_2971744	TCTTCCAAGGGTATCAAGAAAGAATACAATCATCT[A/G]GACTTGTTTGAAGTTCCTTCCATCCGAAGGCAAAC	A	G	PHR	0	16	80	0	0	0.2778
AX-89309865	cfn3198713	intergenic	7AL	7AL_4440934	TTTGAATGTATTTCCTACAGTAACAATGATATATT[A/G]AAAAGGGATCCTATAATTAATAATATATCATTGCG	A	G	CRBT	0	25	51	20	0	0.4415
AX-89309866	cfn0727860	intergenic	4AL	4AL_7113876	ACTGGTGGTGGTGCGCAGATGGAGCAGGCATCTGC[A/T]TCAGCGGCAAGAGGCATGTCGCCGGCGAGGCGACA	A	T	NMH	4	92	0	0	0	0
AX-89309867	cfn2311422	intergenic	4AL	4AL_7165146	TGAATAATAATGCCATACATTATGGGTTGGAGGGA[A/G]TACATCTTAGGCAAAAAGATAAAAAAGACACCGTT	A	G	OTV	2	72	21	0	1	0.3496
AX-89309868	cfn0726932	intergenic	4AL	4AL_7105156	GCGTCCGCCGCCTATCACATTTGAGGATCCTCCTC[A/C]TCATCATCATCAGAGAGGCATCGAATCGAACAGAG	A	C	CRBT	0	68	22	6	0	0.3694
AX-89309869	cfn1768877	intergenic	2DL	2DL_9841305	TGTGTTTTCCTGTTTTTCATATTCTACTTTGTAGC[C/T]GAGTAATCCAAATAATGATCTATTGACTTTTCAAT	T	C	OTV	2	34	43	0	17	0.4932
AX-89309872	cfn1208420	intergenic	1BL	1BL_3905129	TGAAAATTACATTCTAGTTATCTAGTAGTAGCCCC[A/G]TTCTCATCCTTGCAATCAACATCGGAGCCATGCAT	A	G	MHR	0	0	96	0	0	0
AX-89309873	cfn2362654	intergenic	4AS	4AS_v2_5999879	GCTCCGTGCACACACTCCGGGCAAGTCAAACCAGC[C/T]AGAGGCATGCCATTAACTCATGAAGAGAACTCAAT	T	C	PHR	0	22	74	0	0	0.3533
AX-89309883	cfn2407955	intergenic	4BL	4BL_7033607	AGAAACAACATCCAGGGACCCCCACAGTGAGGGAG[A/C]AATTGCCCCATCACCCTCTCTCCAAGCAAATTGGT	A	C	PHR	0	31	64	1	0	0.4397
AX-89309885	cfn0744161	intergenic	4BL	4BL_6925881	AAACAAGTGGCAGATCATATTTGTCAGTCAAGTAT[A/G]AAGTGTCAAAGTAAACAACATCATGACCAAAGTAT	A	G	PHR	1	16	78	1	0	0.2825
AX-89309886	cfn0752535	intergenic	4BS	4BS_4868210	TGTTGCGGAGCACAGCGTCGTCAGCCTGGCTAAAA[A/G]ACCCTGAAATGGAAGATCATTAGATTTCCCTAAAA	A	G	OTV	0	46	47	1	2	0.4999
AX-89309887	cfn0647421	intergenic	2DL	2DL_9861376	TGGCAGTTCAAGGTCACGGAGTTCAAGATGCTCAT[G/T]TGCTTTCCCGTCAGGCAAACATTTCCCGTTAGTTA	T	G	Other	0	35	60	1	0	0.4654
AX-89309888	cfn1002848	intergenic	1AL	1AL_3919790	CTGTGGTCATCTCCTAGGAAGGCCTTCACCTACAG[C/T]GGAATTTTGAGACAGGAAGCGCTTTTTCACCTACA	T	C	PHR	2	77	16	1	0	0.2849
AX-89309889	cfn1195832	intergenic	1BL	1BL_3885766	AACTGCTCCGGTCGGGTGTATGTATGCGAACGTGG[A/G]TTTTTTTAAGGTGGGTTCGTTTTTGTTTATCAGCA	A	G	CRBT	0	35	50	11	0	0.4844
AX-89309890	cfn0697577	genic	3B	3B_10649676	ACGTACTCACTAGAATACTGGCATACATAGTCAAA[C/G]GACTTGCAACAAAAGCAAAATAGCATTAGTCAAAC	C	G	OTV	0	27	62	1	6	0.4227
AX-89309891	cfn0928320	intergenic	7BL	7BL_6748268	TTATGTTTCTATTCTTACTTGTCATGCTACGTGTA[C/G]GGCTGTGCGTATCGATAGGAGAGTACATACTTGGT	C	G	OTV	1	31	39	0	25	0.4935
AX-89309892	cfn1058395	intergenic	1AL	1AL_3977358	ATTGTTGTAATAGCTTGGCGCCACAAAAAATTTCA[C/T]GATGCGATAACAGTTTGGCGCCACCAAAGTAAGTT	T	C	MHR	0	96	0	0	0	0
AX-89309893	cfn2775939	intergenic	5BS	5BS_2262862	AGAAGCACCGTTACAGCAGGAGGGCCTTTTTATCC[C/T]TAGCCTCCCTCCCCACAGAAAGAAAGGAGACCGAT	T	C	CRBT	0	37	51	8	0	0.4873
AX-89309897	cfn0703216	genic	3B	3B_10712596	ATCAGGAGTTTAGGACTGGGTACATGATATAATAA[C/T]ATATATATGCTATAGAAAGAAGTATATATGAACAA	T	C	PHR	0	54	39	3	0	0.487
AX-89309898	cfn2000481	intergenic	3B	3B_10507525	TTTGTCTACAACAATCCCAAGGCACTACACCTCTC[G/T]TTTAAAGACGCAGTCACTGAAGAAGAAGAAACATA	T	G	PHR	0	63	32	1	0	0.4468
AX-89309899	cfn2749710	intergenic	5BL	5BL_10926231	GTTTCATAATGTCACTGACCCCACTATCCAAGATT[A/G]ATTCTTTTACTAGATTATGCTTTTAAAGGTTCAAA	A	G	PHR	0	33	62	1	0	0.4534
AX-89309900	cfn0817867	genic	5BS	5BS_2294410	ACCTGAACCCTGCAACCTGAAATCTGCTCAAGTTC[C/T]ACATGCCTACTACCAGGCACGCATAGTGAATCTAT	T	C	PHR	0	58	38	0	0	0.4783
AX-89309901	cfn2316742	intergenic	4AL	4AL_7170226	GACAAATTTCAATATTTTGATGATTATATCCCTTC[C/T]AACCGTCGATAAATGAGGAAGGAAAAGATGAGGTC	T	C	PHR	0	70	26	0	0	0.395
AX-89309902	cfn1327163	intergenic	1DS	1DS_1897893	CTCCGTCCTCCAAGTTCGGAAGATGGCTTTCCCAT[A/G]TAATTTTGGCGGATGGATAATCGCCTGAAACTTCA	A	G	PHR	0	70	26	0	0	0.395
AX-89309903	cfn0597791	genic	2AS	2AS_5275371	ATGATGCTATGGTGCTACTTTATGGTTGTTTTTAC[A/G]AATCCTGGAGCTGTACCTGAAAACTGGAGACATGC	A	G	CRBT	6	10	73	7	0	0.2119
AX-89309906	cfn0854904	intergenic	6BL	6BL_4285128	TCTCTGCAGGTAGTGTCCAGACCCATCTTAGTATT[C/T]GACAGATTTGATATTGATTGACATGCCCTTTGGCC	T	C	MHR	0	96	0	0	0	0
AX-89309907	cfn0918080	genic	7BL	7BL_6646090	TTCTTTGTTGTCGAACTTGACACTTCTACACTTCA[C/G]CAGAGCATACAACGGAGAGCAGCTGACATTTCTCA	C	G	MHR	0	96	0	0	0	0
AX-89309909	cfn0817782	intergenic	5BS	5BS_2294167	GATTGCTGCTGATTTGACTGAATATGTTTTGATGG[C/T]TTTTAAGCTTTCATTCTTTACTGTGTGTAAAAGTA	T	C	PHR	0	67	28	1	0	0.4157
AX-89309911	cfn2617036	intergenic	5BL	5BL_10793625	CCAAGAGGGGGCGAACAAGCAATCTGGGGATGTGC[A/G]TGAACTGGTGTGGTCAGCGACAAAGAAGAAGGGGG	A	G	PHR	0	58	37	1	0	0.4756
AX-89309912	cfn0538990	genic	1BL	1BL_3843653	ATCTGACTGGCTAACAGAAACCATTGCCCTGGATG[C/T]GTTTTCTTTAAATTAAACAACCAAAAAGAAGAGTG	T	C	MHR	0	0	96	0	0	0
AX-89309915	cfn2544660	intergenic	5AL	5AL_2806578	GCCATTTGCATCCCTTGCCTCTCTATCCTTTTGTT[C/G]AATTCTTTCTTCTAGATCTCGGATCTGTGCTGATG	C	G	MHR	0	96	0	0	0	0
AX-89309918	cfn2640979	intergenic	5BL	5BL_10820614	TCTTTTTTTTTTGAACAAGTGAACACCGTCTTTAA[C/T]TAAGCTCTAAACACCAGAGGATGGAACTAGCTGCA	T	C	PHR	0	77	18	1	0	0.3071
AX-89309919	cfn3134055	intergenic	6BS	6BS_3042318	TATGGTCAAATCGTACATGATGAGAAATATGGGTC[A/C]ATTGGTGCCAAGAACAGAGGAGTTGCATTGCGCCA	A	C	CRBT	0	48	38	10	0	0.4932
AX-89309920	cfn0845920	genic	6AS	6AS_4409980	CAGTCTGGTACATGCATGACGACGCTGGTGGATGC[A/G]GGGTATACAATTAGTAGTTAATGTTTGTGTCCAAG	A	G	PHR	3	46	46	1	0	0.5
AX-89309921	cfn1906313	intergenic	3AS	3AS_3325464	CCGTAAGGCTAATAACAATATCAAACTGAACAACA[A/G]CGAACCACCAATCATATAATTTTGAATTTCCAAAT	A	G	OTV	2	20	48	0	26	0.4152
AX-89309922	cfn3169651	intergenic	6DS	6DS_2069013	TCATCAGATGGAGCGTGTTCTGCCCCTTGGACTCT[A/G]CTTGACCCAGACCTTGCCCGTACTGCCCTTTCTCT	A	G	MHR	0	0	96	0	0	0
AX-89309923	cfn1300526	intergenic	1DL	1DL_2032069	GGCTCGGCACTACGAATTGAGAGAAGTAATTACCT[C/T]TTCTAGTATAGTCTCAAACACTTTCCATATCTTTT	T	C	MHR	0	0	96	0	0	0
AX-89309924	cfn1156293	intergenic	1BL	1BL_3828084	CAGCCTCCTCAGCCGCTTGGCATTCCTGTCCGTCG[A/G]ATCTGGTTGCTTGATCTGAACTGGGCCGTCGGATC	A	G	PHR	0	58	38	0	0	0.4783
AX-89309925	cfn0550211	genic	1BS	1BS_1420918	GCTGCTGAGCAGTACTGTGCAGAGATTGGTCGAGA[C/T]GATGCTTATATTCAGTATGTTATTGTTTGACTAGT	T	C	PHR	0	64	32	0	0	0.4444
AX-89309926	cfn0602999	genic	2BL	2BL_3076296	CAAAACTGTTTAACAATACGTAGAGTCAGTTTAGG[C/T]GAGATCACATCCTAAGAGAGTGGTACCATCAACCA	T	C	PHR	0	63	30	3	0	0.437
AX-89309928	cfn0520704	intergenic	1AL	1AL_3978429	GCCAATCTTATTATCCTTATTTCGAACTGCCACTT[A/G]CAGTTCCTCTACATTCTGCTGAAGGTACTCCACTT	A	G	Other	2	44	48	2	0	0.4991
AX-89309930	cfn2709618	intergenic	5BL	5BL_10897723	TGCCCCTCGGGGTTCCGGCTTGGATGTGGGTTGTC[A/G]CGGCGTGGTGGTGGCCCATGGTGGCGGTCTGGGTC	A	G	CRBT	0	58	33	5	0	0.4623
AX-89309931	cfn0628432	genic	2BS	2BS_5138830	GAGTGCAACCAAGGACAGATCATACTCTGTCACTA[C/G]TACCCTCCTTGCCCCCAGCCCGAACTCGCCATCGG	C	G	CRBT	0	42	38	16	0	0.4988
AX-89309932	cfn0716419	intergenic	3DL	3DL_6801101	TTGTTGTCAGCTTTGGACAAAACTCGATACGGATC[A/T]CCTGAAGGCGAGGGAAGGTCCGTTGTCCACATAAT	A	T	MHR	0	0	96	0	0	0
AX-89309933	cfn0828471	genic	6AL	6AL_5772417	TATTTCCTTTTTAACGAAGGCATTTGAGGGTGGGG[A/G]ATTGTTTTTAGTTCGATGGAGGGGTTGGGTATCAG	A	G	PHR	0	22	74	0	0	0.3533
AX-89309935	cfn0658032	genic	3AL	3AL_4228347	TGGATATTATCCTGACAACAGATGCAATTGTACAT[C/T]GGAATACAAAATAATAATTCAGTATTAACTAGAAA	T	C	PHR	0	50	44	2	0	0.498
AX-89309936	cfn2611159	intergenic	5BL	5BL_10787297	CTTGGAAGGGCTGTAGGAAACTTAATCCAAAGGAA[A/G]AATTCGTCTAATTTTCCTATGGTCTTTTCCTTTCG	A	G	OTV	1	33	31	2	29	0.4995
AX-89309938	cfn0774906	genic	5AL	5AL_2811009	TTGGAAGCCTATGCTATCAATAATCTTCCTGGACA[C/T]GACCATCTACGCTATACAAGTAGCACACTTGTTGC	T	C	PHR	0	83	13	0	0	0.2342
AX-89309939	cfn0731153	intergenic	4AL	4AL_7146652	TTAGAAATTACAATGTTACGGTATGAATTAATCAC[C/T]AGCTGCTAGGGAATCAGGCCCGGAGAATGTTGAAA	T	C	PHR	1	19	76	0	0	0.32
AX-89309940	cfn2549900	intergenic	5AL	5AL_2808728	GAATGATTGCATTACCGAAAACCAGACATGCCAAA[A/T]TGATGAGAAAGTCAGGACGCCACTGCCTGCAGATG	A	T	Other	1	38	57	0	0	0.48
AX-89309941	cfn0735995	genic	4AL	4AL_7176809	TGCAAAATGAGGCACAGAAGAAAAATCACCAAATC[C/T]AAGTGTCTCTTAACAATTTAGCTGTTTACGGCACG	T	C	PHR	3	53	38	2	0	0.4864
AX-89309942	cfn0740793	intergenic	4AS	4AS_v2_5984780	AGTAGAGACTAGAAATTGATGATGAACAGCTATTG[A/G]ATCTGAATGAACGAGTCGCTGACTATCGAAGTACA	A	G	PHR	0	7	88	1	0	0.1365
AX-89309944	cfn3491952	intergenic	7BL	7BL_6741231	AAAACTTTGTGAAGGAGTTCAGGCTGAATGGTCAG[A/T]TAACAAGAATCGGGTGGATCTGCATGTGGTGGATG	A	T	MHR	0	0	96	0	0	0
AX-89309946	cfn0873368	genic	6BS	6BS_3019985	GTACAAACTTTTTAAATGTGTGGATTTTGTCAAAG[A/C]AAAAACTGAATGGGTGGCAAGATGAATGTAGTTGT	A	C	MHR	0	0	96	0	0	0
AX-89309950	cfn0780488	genic	5AS	5AS_1549717	TGACACACAAACTCTGGTTACTATACTGCATCAGG[A/G]AAAAAGTAGACCAATAAAGAAATGTGCTGTTAAGG	A	G	PHR	0	50	46	0	0	0.4991
AX-89309951	cfn0742444	intergenic	4AS	4AS_v2_6009847	GTGGGCTCCTGCATGCGGTTCATGCATGGTTGGAT[A/T]TGCTGGCTTTCGTTGCGTACAATACAACGTGTACT	A	T	NMH	3	0	93	0	0	0
AX-89309955	cfn0589243	intergenic	2AS	2AS_3561322	GTCGGGGGTCAAGTTACAGCCATGGGGGAGTTGCC[A/G]GAGAAGGGCGGCATCACCTGCTCTTCTTCCACCGA	A	G	PHR	0	18	78	0	0	0.3047
AX-89309956	cfn1895741	intergenic	3AS	3AS_2096455	AATAAAATTCATGAATGCTATGCCATGCTTACAGC[A/G]AGAGACATCCGTCTCACCTGAAGCATTCCAGCATC	A	G	MHR	0	0	96	0	0	0
AX-89309957	cfn0501771	intergenic	1AL	1AL_3840877	GGGTCCGGCGGGAACCGCAGCTTCTCGCGGCGGCT[A/G]TGCTGCGGCACGTGGTAGAGCTGCCCCGCGGCGGC	A	G	MHR	0	0	96	0	0	0
AX-89309958	cfn0803787	genic	5BL	5BL_10904733	CTCTCAAAACTGGTACATGGATGTAAAAGTAAAAG[G/T]ACTAGTTGAGTGGTCATTCCAAAGAACATGTTAAT	T	G	PHR	3	42	51	0	0	0.4953
AX-89309959	cfn0815881	intergenic	5BS	5BS_2268147	AAAACTGCAGTTTGTGCTACATCCTCCGGGTGGTA[C/T]CATTATGTTTAAATTTTCGTTTATGTTTCAGAAAC	T	C	CRBT	0	24	59	13	0	0.4111
AX-89309960	cfn2948859	intergenic	6AS	6AS_4425143	AAGTCGTCGTAATGGCATCTCTAGCCAGAACAGTT[C/T]AGTTGTTGCTTGGCGATGTGGTGGCTCGACAAGTG	T	C	MHR	0	96	0	0	0	0
AX-89309961	cfn0920708	genic	7BL	7BL_6683232	TGTCCCCAATTTTCAAAGTTTCCATACTTTGTTAG[A/G]ACATTTAGACAGTCAAGGAGAATCCAGAGTATATC	A	G	PHR	1	20	74	1	0	0.335
AX-89309963	cfn0599487	intergenic	2AS	2AS_5292706	TTTGTTCTTTCCACATATGCATCCATTGATGTGTC[A/G]ATTTATTATTATTATTTTCTTCTGATTCTTCCACA	A	G	MHR	0	96	0	0	0	0
AX-89309964	cfn3109144	intergenic	6BS	6BS_2992717	AGTTGTCCACATATATAGGCGAATGTTTCATACTA[A/G]TACACATCACACACAAGTTCACAAATTCATACATA	A	G	MHR	0	0	96	0	0	0
AX-89309965	cfn0668931	genic	3AL	3AL_4452642	AAACTAAGAAAATTTCACTCAACCTTAAAACCATC[A/G]AAATTTGCGAATTTTCTTAAAATGTGAAATAAAAT	A	G	CRBT	0	0	91	5	0	0
AX-89309966	cfn0542951	intergenic	1BL	1BL_3876589	AGGTACGCGATTTCGTTGCTGATTTCTGCGGTTTC[G/T]CGTGTTTTGGTGCCCTCGGCGGCGGTCTGTGCGCG	T	G	PHR	0	76	19	1	0	0.32
AX-89309967	cfn1305350	intergenic	1DL	1DL_2246938	AAGGAAGCAGCGCACCGTTGTGTGCTATTCGGCTA[C/G]GTACTTCTTTGAGGTCCCGGTGTCGTTCTTCTGAT	C	G	OTV	2	20	72	0	2	0.3403
AX-89309968	cfn2156654	intergenic	3B	3B_10764365	AACATCAACAGACACCAAAGGTGATCCATCAGAGA[G/T]GTTACCTTGATGCGCTTGGAGATTCGGGAGTGAGA	T	G	MHR	0	0	96	0	0	0
AX-89309970	cfn0650509	intergenic	2DS	2DS_1643995	ACATTGTGCAGTTAGTTGGTTATAGCCATGAAACT[C/T]TGGGAGAATTCAGACATCACGAAGGTAGAATGATT	T	C	PHR	27	16	52	1	0	0.3599
AX-89309971	cfn1381862	intergenic	2AL	2AL_6362750	AAAACTGATCATATGCTTTCATTTTTTTCCACTTA[C/T]ACAATTCTCCAAACAAGTTCCCAATCCCTGATCAA	T	C	PHR	0	28	68	0	0	0.4132
AX-89309972	cfn0649329	intergenic	2DL	2DL_9906994	CCAGTTAACTTTGAAGTTCAGCTGAAACTTAAGGG[C/T]GCAACAGAGTCTGGGGACAGGGCGTTGATGAATCT	T	C	OTV	5	39	4	48	0	0.1687
AX-89309973	cfn0876284	genic	6BS	6BS_3045421	TCAGACCATGGTTCCAGCGATGCTGGAGTCACTGA[C/T]GACCTTCTTAAACTGAGAGCACTGTGTGCAAAGTT	T	C	PHR	0	34	61	1	0	0.4596
AX-89309974	cfn1080510	intergenic	1AS	1AS_3250646	TTCCAACATACAAGTACCGTGTCATTGTTATTTGT[C/T]AGTTCAGCAGTAGTAGAGGTTTATGTCATCTAATG	T	C	Other	1	82	12	1	0	0.2227
AX-89309975	cfn2428094	intergenic	4BS	4BS_4898681	ACTTTTTACAAGTTGGTCATGGACAAGATCCTCGG[A/G]TATCACGAGCTCTCCATTGTTCCAGTACAACCTAC	A	G	PHR	0	76	18	2	0	0.3096
AX-89309977	cfn0655374	genic	2DS	2DS_5388468	GACCTCCTAATTGGCACGTTCAGTGCTGATTAAGC[A/T]ACTTGGCCCTCGCACGCCTCTCCCGGCTCCCGCAT	A	T	CRBT	0	31	56	9	0	0.4587
AX-89309979	cfn0937324	intergenic	7BS	7BS_3166025	ACACTACGAAAAATTGCCCAGACTTCCGCCATGTA[C/G]GATGGCAGGTTGATCCGTCCGGGTGGCATGGCGGA	C	G	NMH	1	0	95	0	0	0
AX-89309980	cfn1756683	intergenic	2BS	2BS_5247679	TTTCGGAACTTCACACATGAAAACATATTTTTCGC[C/T]TGTATTGGATTGCTGGTCACAGATCTTGTAGCAAT	T	C	OTV	0	29	55	0	12	0.4521
AX-89309981	cfn3014340	intergenic	6BL	6BL_4324251	TATTCAGACTTAGTAACCCTCATTGCCGATTCTCG[C/T]GCGAGACAGACGCCTCGGTCAATTATACCTGGCAA	T	C	Other	1	8	87	0	0	0.1542
AX-89309982	cfn0798554	genic	5BL	5BL_10876720	GCTCTGCCTTCAAGGTCAGCACCGCCTCGCTCCTC[C/T]GGCCCCGCTCTCCCTCCCCGCCCTCCGCCTTGGAC	T	C	MHR	0	0	96	0	0	0
AX-89309983	cfn1776549	intergenic	2DL	2DL_9893604	TTAGTCTGTCAGTATTATTTTGCCCTGCCATTTTT[A/G]GGGTGGCCTTTAAGCCTAGAATTGACCCTATTTTT	A	G	Other	1	83	12	0	0	0.2207
AX-89309984	cfn0892321	intergenic	7AL	7AL_4510886	GCCCCTGGTTCCTTCCTCTCTATATCGCTCGTCGG[C/T]GGCTCCCACCACCCTGTGTGTGCGACTGCGCTGCG	T	C	PHR	19	62	14	1	0	0.3006
AX-89309985	cfn3569161	intergenic	7BS	7BS_3163451	AAACTGTTACACATTTCAAAAAAAGTATGTTTCAA[A/G]AAGTCATAGGTTTTTAGTGAAATATGACGGTTTTA	A	G	MHR	0	0	94	2	0	0
AX-89309986	cfn1733642	intergenic	2BS	2BS_5234046	GGATGAGGGAGGAGAAACGAAGAGGTATCCACTTA[C/T]TGATGGCAGTGGTGGGTAATTTCCCCTCAACTCCA	T	C	MHR	0	0	96	0	0	0
AX-89309987	cfn0620011	intergenic	2BL	2BL_8055663	TAATAGTTCAACTAACTAGACTTGCAAGTTGCCTC[A/G]AAAAGAAAAAGGGAAAAGAAAAACAGACTTGCAAG	A	G	PHR	0	53	42	1	0	0.4933
AX-89309988	cfn0794861	genic	5BL	5BL_10853830	AGCACTTGCGTGCTGCGAGCCGCAACGGGCGCCGC[A/G]TTTTTCCCCTTCTCTCCCCTCAAACTGCGCCACCG	A	G	PHR	2	58	33	3	0	0.4623
AX-89309990	cfn0691230	genic	3B	3B_10570342	GATTGTTACCATGTCTGCTTCCATGAGGTGTTTGC[A/C]TTCTCGTGCTTCTTTTCTGGCTTTTCCGGCCTCGC	A	C	PHR	2	29	65	0	0	0.4267
AX-89309991	cfn0944691	intergenic	7DS	7DS_3961038	TTTTTTTCAATATAATGTATGCAATGGTTTTTTCC[A/G]TATGACTAGATAATAGCAAATGTATTATGTATGCG	A	G	PHR	4	14	78	0	0	0.258
AX-89309992	cfn3178216	intergenic	7AL	7AL_1912888	ATTAGTTAAATTTTAAATTACATCTGTATTTTCAC[A/T]TCATTATTAATGTAGATTAATGGTTCAGAAGTTTG	A	T	PHR	0	31	63	2	0	0.4421
AX-89309994	cfn3172126	intergenic	6DS	6DS_2093775	ACATCCACAAATATTATATGAAGTTAAAGCATTAC[C/T]ATTCTAAAAAAACTTAAAGAATAAGGAAATTTCAT	T	C	PHR	0	57	37	2	0	0.4774
AX-89309995	cfn3084397	intergenic	6BS	6BS_2945660	GGGAACATGTCGGATATATTATCCCATGGAGGGCC[C/G]CGGATTTTTTTGATTTCTCCGAGCAAGGCCCATCC	C	G	NMH	4	0	90	2	0	0
AX-89309996	cfn3624443	intergenic	7DS	7DS_3968766	CTGCGTCTACATCTGGGTATCGCAGATCATCGTAC[G/T]CTGAATCAGCAGAAGTATGAACCAGTTAGGCAGCA	T	G	PHR	0	10	86	0	0	0.1866
AX-89309997	cfn0687228	intergenic	3B	3B_10517900	CTCCTGGAAACAGAGGCTGACAAATACACAACACA[C/T]AGGATGATCAGAATCACCTCATGGACAATATAGTC	T	C	Other	2	0	93	1	0	0
AX-89309998	cfn1362508	intergenic	2AL	2AL_6333848	GGTCTGCGCCTCACATCCAGCCTGGCACGTTTACC[A/G]TTACTCAAGGAGACAGCCACGTGCATCGGCCCCCA	A	G	PHR	0	28	67	1	0	0.4157
AX-89309999	cfn1849994	intergenic	3AL	3AL_4352211	ATACTAATAAAGGGGCTATTGCTTTTTACCATCGT[A/G]ATTCCGTCCATTTTTCGTCCGGCCATACATGATTA	A	G	PHR	0	68	27	1	0	0.4069
AX-89310000	cfn0814261	genic	5BS	5BS_2246705	CTTGACCCTTATCGCGGGCTTGTAGCCTAAGGAAA[A/G]TTAGTTAAATATGCGTAGAATCTCCTATTGATGTC	A	G	CRBT	0	14	77	5	0	0.2604
AX-89310002	cfn2447734	intergenic	4DL	4DL_v2_14406955	GCTTGTTACCACAATCCATGGTGCACTGATGCTCC[A/G]AGCTCCTTTGCCCACGCCTTGCCGTTGTTCTTTAC	A	G	PHR	2	54	39	1	0	0.487
AX-89310004	cfn0680624	genic	3B	3B_10433071	GCTGAGAAAGTCCAGGCTTATCTCTCCGTAATAAA[G/T]AAAATTTCTTAGATCCATATTGTTAGGATTTGATT	T	G	PHR	0	13	83	0	0	0.2342
AX-89310005	cfn1287710	intergenic	1BS	1BS_3480278	GTTAAATCTATAGAGAAATCATGTAGCGAAATCTT[C/T]TGTTTGGCTGAATCTGCAAGCCGGAGGAGAGGCGG	T	C	OTV	0	71	22	2	1	0.3612
AX-89310006	cfn2060970	intergenic	3B	3B_10618877	CGAATGGGACGAAACGTGAACCAAAGGATGCGTCA[A/G]ATCCAACGCGTCTCGTGCGACCGGCGCTGGCTTCG	A	G	PHR	0	84	12	0	0	0.2188
AX-89310008	cfn1145309	intergenic	1BL	1BL_3812926	ATGGAGCTAGGATGATACTTCGAGACCATGAAAGA[C/T]GTGTAATGTTTGCTGCTTGTAGTTGGCTTTTCAAC	T	C	PHR	1	53	41	1	0	0.4919
AX-89310011	cfn0763679	intergenic	5AL	5AL_2735874	TCTTATGAGTTAGTTAACTTACAGTGCCATGTTCT[A/G]ATGAGGCTTTGCATTGCCTCTGTTGAAGAAACTGG	A	G	PHR	0	56	40	0	0	0.4861
AX-89310013	cfn0511335	intergenic	1AL	1AL_3926351	CCTTGGGTAACTACCATCAAAAAACGTCGGGATGG[A/G]ATTGCTCCGCACCACACTTGTAACACTTATCAGAG	A	G	PHR	2	6	88	0	0	0.1195
AX-89310014	cfn0702101	intergenic	3B	3B_10698584	AGTATTCCTTCGCACCAGGTAACATTGTAGGGATT[C/T]TAGGTGTGCTTGGGCAGGCAGTTAGGCACAAATAA	T	C	PHR	0	5	89	2	0	0.1007
AX-89310015	cfn3500881	intergenic	7BL	7BL_6745778	GGGTGTGCAGTTCAGTATCACTTTTTGTGTTTTGC[A/G]TTTTGAGGGTAGTCACGACCGTGGGATGCAGGTCC	A	G	PHR	0	8	88	0	0	0.1528
AX-89310016	cfn0574951	intergenic	2AL	2AL_6339224	TAATATCAACAGCTTCAGACAAAAATCTTGAATAG[C/G]TTTAGACAGGTAACCCAGTGCTAATATATCATTAT	C	G	PHR	1	88	7	0	0	0.1365
AX-89310017	cfn0932159	intergenic	7BS	7BS_3094834	GCGGCATCGGAAACCCGTAGAACCAGCAACATCTT[C/G]CAGATGGGAATGCTTCGGCCCTCACAACCAACGTT	C	G	OTV	1	13	72	10	0	0.2591
AX-89310020	cfn0689090	intergenic	3B	3B_10539358	TTTCTTATTTTTTATTTATGTGCTTTTTAATTGGA[C/G]TGGGAAAAGGACTCGGTTACTCAATTTGAAGCCAC	C	G	PHR	2	12	82	0	0	0.2227
AX-89310021	cfn3390866	intergenic	7AS	7AS_4255358	AAGAGCTGACGATTAATGGATGCAGTAATGTTGTC[C/T]GCTGGCCAGCAGAGGAGCTCCAGTGCTTGGATCGC	T	C	OTV	2	23	26	0	45	0.4981
AX-89310022	cfn0660736	intergenic	3AL	3AL_4298383	ATCACAAATTAGTCAGAGGTACCCGTTCGAGATTA[A/G]AAAAACCTTTTCCAAAGTGCACATGTTTCCCTCTA	A	G	PHR	2	21	72	1	0	0.3496
AX-89310023	cfn0705881	genic	3B	3B_10746415	AGCGGAAAGTTGAAAATCTGAAATGAGGCAGGTGA[A/C]TCACATGATTGAGAGGTTCGAAGAGGCGGCGAGGT	A	C	PHR	3	65	27	1	0	0.4147
AX-89310025	cfn0923545	intergenic	7BL	7BL_6725477	CCGTGGCGATTGTGATGGCGGTTCAGTGACTGGAA[C/G]AGTCATGTGGCCAGCTG	C	G	OTV	14	23	46	0	13	0.4444
AX-89310027	cfn0798173	genic	5BL	5BL_10874838	CACCAATTTCCACTCTATGTTAACTCAAAATGTTG[A/G]CATTCGAAAGCTATTAATCGAGAATATATGCTGGA	A	G	Other	1	47	47	1	0	0.5
AX-89310028	cfn0903774	intergenic	7AS	7AS_4190050	AGGCGCCTGTTATATAGGTGGCTCTTCGGCTGCGT[C/T]CTCCTCCCGTTCGCGAGGTGGTACTAAACCTGCTA	T	C	PHR	1	14	81	0	0	0.2513
AX-89310030	cfn0725710	intergenic	4AL	4AL_7091065	AGCAGCAATCTAATTTACTCTCTTTTTCCTTTTCA[A/G]AAACCTCACAGAAAGAACAGACACCAACAAATTCC	A	G	PHR	3	45	46	2	0	0.4999
AX-89310031	cfn0612191	genic	2BL	2BL_7994097	AGGATGCGCAAGTCGAGTGGGGCGGATCGACGAGG[A/C]CGGAGAAGGTGAGGGTCCGATCGATCGTTGACCCA	A	C	Other	0	13	79	4	0	0.2427
AX-89310032	cfn0806678	intergenic	5BL	5BL_10919108	AGATAGTTGTAGGATTGCAACTTGGAAACAGTACG[G/T]AGACATCATTCTGTTGGTTGCCAATTGTCATTTCT	T	G	Other	1	11	84	0	0	0.2048
AX-89310034	cfn1199391	intergenic	1BL	1BL_3892254	CATAATCTTCGATAGCCACTCTACAGTAATATTGC[G/T]ATATGGAAAATTGAAGAGCAAATCTCAGTTGTACA	T	G	PHR	0	15	81	0	0	0.2637
AX-89310037	cfn0581067	genic	2AL	2AL_6390507	ACCATAATATCCCAAAAACTACCTGGAAGTACAAG[C/T]AGTTCCACTTCCACCTCACTGTTCTAAAAGGCCGC	T	C	CRBT	0	12	79	5	0	0.229
AX-89310039	cfn0731478	genic	4AL	4AL_7149306	GGATTTGGTAAACTTTCTCCCCGTCATCTAATAAA[A/G]CAGTTTCAAAGCAAAATCCATGGGTAAATATAAGT	A	G	NMH	5	0	91	0	0	0
AX-89310040	cfn2586017	intergenic	5AS	5AS_1534693	GAGCGAACAACATGGTTATCAAATGTAACTTTATT[G/T]CGGAGTGTCCAAACACCCCAGCATATTGCAGCAAT	T	G	OTV	2	45	36	11	2	0.4938
AX-89310041	cfn0537705	intergenic	1BL	1BL_3831757	TCATTGTAGTCACTTCTCATCAAGCAAGCATCATC[C/T]CATCCCTTCTTCTCGGCAAACGACTCCGACTTCAC	T	C	PHR	1	73	22	0	0	0.3559
AX-89310042	cfn0924991	intergenic	7BL	7BL_6738621	ACGGCCTGACTAGATGAAGCATAGATCATTATATA[A/G]CAATATAACTGGGCCATGTAGGATGAAGTTCATGT	A	G	PHR	0	35	60	1	0	0.4654
AX-89310045	cfn0944564	intergenic	7DS	7DS_3953660	CAGGGAAAGGTATCTCAAGTGGAAAAGCTTCCCAA[C/T]GTGCTTGAGATGATGATCAACCAGACCTGTAGTGT	T	C	PHR	0	80	15	1	0	0.2659
AX-89310047	cfn2216194	intergenic	3DS	3DS_1864314	GGAAGTTGTTTGTACTGACTCATCAATTGAACTTT[A/G]CGTACATGGATTGGTGGAAGTCAATGGTGACCGTA	A	G	MHR	0	0	93	3	0	0
AX-89310050	cfn1456295	intergenic	2AS	2AS_5200522	GAAACAACCATCACCTTTCGTCAAACACAACCCTG[A/G]TAATTTTGCCTGATAGCCCGGCACCCTTTTTTTAT	A	G	OTV	4	19	71	0	2	0.3331
AX-89310051	cfn3282336	intergenic	7AL	7AL_4556302	AGGTTAAATTCACTCCACGGCCTGCCCGGATCCGT[A/C]CTAGCAAGCCACGACCATTGCGCCATGAGTGATAC	A	C	CRBT	0	40	51	5	0	0.4927
AX-89310052	cfn0854621	intergenic	6BL	6BL_4279612	TATAACTTAGCAATAGAAGGAGCCCCTCCTAGATG[C/T]TAGCTTGCTGGAATTAAGTGCTACTGCTAGGTGCT	T	C	PHR	3	15	78	0	0	0.2706
AX-89310056	cfn1909144	intergenic	3AS	3AS_3341889	AAATATGTGATAAAAGTTGTACCTTAATTATGATT[A/T]CATTATAGATGCCGAACAGTATCCATGGATCGCGG	A	T	Other	2	46	47	1	0	0.4999
AX-89310057	cfn0740333	intergenic	4AS	4AS_v2_5976316	ACACAAGATTTGGCAGGGGCCGCTAGGTCTAGCAG[C/T]AGTAGTACACTTAATCGCGCATGAAATATTTCCTT	T	C	PHR	0	15	80	1	0	0.2659
AX-89310058	cfn0748352	genic	4BL	4BL_7021790	GCTGAAAACTTGTAATTAAGGTCCATTGACCTCCA[A/C]TGTTCCAGCAATTCCCCTCTTCAGATATTGGTGTT	A	C	PHR	0	46	50	0	0	0.4991
AX-89310059	cfn1347103	intergenic	2AL	2AL_5019911	CTGTATGTACGTGCTTATGCCTGTACAAGGAAATA[C/T]GTTTTTAAAAACAGGGGTCTCTCGTATAGGCCATT	T	C	MHR	0	96	0	0	0	0
AX-89310060	cfn0900764	intergenic	7AS	7AS_4083010	TGGTCGGATTTCCCTTCCTGGAAGTCACCGGTTAG[C/T]ACTTAGCAGGAGGAGCTACTCCGGTTGCTGTCGTG	T	C	PHR	1	33	61	1	0	0.4556
AX-89310062	cfn0781328	intergenic	5AS	5AS_225656	CGACACTAGTAACAAAGTACACAATTCACCATCTA[C/T]CTAGATAGATTAAAATCTTGAAAATGGGATCACGA	T	C	CRBT	0	46	45	5	0	0.4999
AX-89310064	cfn0815187	genic	5BS	5BS_2258915	AAGGCCAGCAGGGACGATCTCAACAAGCTCCTTGG[C/T]GCCAAGATCGACTACGCGTGCAGCAACGCCGACTG	T	C	PHR	0	69	27	0	0	0.4043
AX-89310067	cfn0883381	intergenic	6DS	6DS_2104681	GTGTTTTTCGCGGTGGCTGTCTATTTGACACGGGA[C/G]GGTTGGAAATTGACTAGCAAGCAATGTACTACCAT	C	G	PHR	0	65	28	3	0	0.4209
AX-89310069	cfn2764983	intergenic	5BS	5BS_2238591	GGCGCCGTGGAAAAGCTTCCATCTTTGTACCCATT[G/T]CCCGCCATGACCACTCGCTCCCGGGGCCCCTGATG	T	G	PHR	1	80	15	0	0	0.2659
AX-89310071	cfn1940877	intergenic	3B	3B_10399037	CAATGGCACATTCTTGTCTACACCTCCATTATATG[G/T]GAAGGTATCCGTGTAGATGAAGTGAAGAAGCGCCT	T	G	PHR	0	84	10	2	0	0.1901
AX-89310072	cfn2337317	intergenic	4AS	4AS_v2_5926147	TTGCCAAGACAATTTTTGGTTTCTCTTCCTTTGTG[A/G]CTTCGGACTTAGGAGCTGAATTACAAATATATATA	A	G	PHR	2	56	38	0	0	0.4817
AX-89310073	cfn2541251	intergenic	5AL	5AL_2805381	GCAGTACCGCTTTTTACGTTACAAGGAGGCCAAAA[C/T]GCCGTTTCAATATCAATTTTGCTAAATCATATCTA	T	C	PHR	2	25	69	0	0	0.3904
AX-89310074	cfn2631057	intergenic	5BL	5BL_10809304	TTCCTCTTGGTAGTTTGTGTAGTCACCTTTTGTAA[A/C]CACCGCCTTTGGTAGTTTTATTTCAAGGAAGAAAA	A	C	PHR	2	19	75	0	0	0.3225
AX-89310075	cfn0612091	genic	2BL	2BL_7993813	TTCCAAGCAATTAGACGCCTGACAACACGAGCCTT[C/T]CCGCTCAGGTAGATCCTAGCACCGGGGAGAATGGT	T	C	PHR	0	57	37	2	0	0.4774
AX-89310077	cfn1372596	intergenic	2AL	2AL_6348897	TGCCCCACTTTAGTCCTACCAAATTGGCCCACTTC[C/T]CCTCAACCCCGGCCTGCTCTCTTCCTCCTTTCCTA	T	C	PHR	0	3	92	1	0	0.0612
AX-89310078	cfn3056540	intergenic	6BL	6BL_4399416	TCCTTTACCTTACCTAATGAAATGGAATAGTGTAC[A/G]AATGGTAGCTTTTTCTTGGTTTGGACTGTGGATTC	A	G	PHR	0	16	77	3	0	0.2849
AX-89310079	cfn0896685	intergenic	7AL	7AL_4554120	TTGGAATCTTTGCCAAGAACTGGCACGGTGGCGAG[C/T]CAGCTTCAAGAGTGAAACCGGATGTATCTCTTCTC	T	C	PHR	0	10	86	0	0	0.1866
AX-89310081	cfn0927090	intergenic	7BL	7BL_6744981	AGACAGTTACCCTCTACAAGACCATCTTCAGGATC[A/C]TCGCTTGTGAGAGAGTCCACAAAGGGAGTACAATC	A	C	OTV	1	27	57	0	11	0.4362
AX-89310082	cfn0691271	genic	3B	3B_10571046	TACTTTTTCGCACACAGTTATCATTATTGATTTAT[A/G]TTATTTAATCTTCCAGGTTACACACCACTTTCTTG	A	G	PHR	0	71	25	0	0	0.3852
AX-89310083	cfn0788593	intergenic	5BL	5BL_10819348	TGTGATGGCACATCTAGATGTGCTTTAGCAAAACT[A/G]TATCAATATATACTGATGCCGTAAATAGAGACAAC	A	G	MHR	0	0	94	2	0	0
AX-89310086	cfn2353048	intergenic	4AS	4AS_v2_5972096	CAGCACAAAAGCTTCAACATGACATAGAGGAGGTG[A/C]AAAAGCAGTCCAAAACAAGGATGGTGGAATATGAG	A	C	CRBT	0	29	58	9	0	0.4444
AX-89310088	cfn0754825	intergenic	4BS	4BS_4935884	AAGCACCGGAAGATCATCACCCCTGCATTCCATCT[C/T]GAGAAGCTCAAGGTTATTATAATACTTGTGTTCTG	T	C	Other	0	60	33	3	0	0.4579
AX-89310089	cfn0876535	intergenic	6BS	6BS_3046073	CTGACTTGTGGAAACAGTTGATCTGAGCGTTCCTC[C/T]AAAGTCAGGCCCAACGGTGCTTTAAGGTTTGTGCG	T	C	PHR	1	91	4	0	0	0.0807
AX-89310090	cfn1390855	intergenic	2AL	2AL_6375696	TGATATGGATTTTGCATAACTCGAAGCATGCTAGA[C/T]AAATATTTTGCAAGGATTGGGATCCTCTGAATGCA	T	C	MHR	0	0	96	0	0	0
AX-89310091	cfn2902702	intergenic	6AS	6AS_4343270	ATAAGCTTTATAATTGGACTGTAACAAAGAATTTC[A/G]CTGGGAGATGAGAACGACAAACTAAGATAACAAAA	A	G	PHR	1	73	22	0	0	0.3559
AX-89310093	cfn2456525	intergenic	4DS	4DS_2325102	ACACTATCTTAAATTTTGTTTCCTTATTTGACACT[A/G]AAAAACTTTTTCTTCCCTATCTAACAACGAGTCTA	A	G	MHR	0	0	96	0	0	0
AX-89310094	cfn3357786	intergenic	7AS	7AS_4237743	ACAACAACAGATGTATTGTGATGCAGTGTATGCGT[C/T]GCCACACTATTACTCATGTGACATGCATGAACACC	T	C	PHR	0	49	47	0	0	0.4998
AX-89310096	cfn1413359	intergenic	2AL	2AL_6408728	ATCCATGGGCTAACAGAAATAAACCAATCGGTTTG[A/G]TCTAACTAAACCTAGTAGCTAAACCGGAAACAAAC	A	G	CRBT	0	60	29	7	0	0.4393
AX-89310097	cfn1320927	intergenic	1DS	1DS_1883632	CTCAACGATAGCTATTGGAACATCATGTTCATTTT[C/G]TTGAAAAACCTGACTAACTTGGATGGATGTCATAG	C	G	PHR	2	21	72	1	0	0.3496
AX-89310099	cfn1580241	intergenic	2BL	2BL_8004973	CCCCAGGTAGCAATCCCAGAAAAAGAAAGGTAATC[A/G]CCACAAGTATCAAAATCCAAGTTCAAAGCAGAGTA	A	G	Other	2	6	87	1	0	0.1207
AX-89310100	cfn0833028	genic	6AL	6AL_5827270	TTTTGATTAGGCTACCTGTTGGTGAGTTGTAATAA[A/G]TGGTGCAGTAACTGAGGCTTTATGCATCTACGATG	A	G	PHR	0	82	13	1	0	0.2362
AX-89310102	cfn2829071	intergenic	5DS	5DS_2783220	CAAGACCAGCCTCGAGCCACCCGGTTCATATCTGT[C/T]GTCGATCCGCCGCGAGTTCCCTCTGCATGTCGGGA	T	C	PHR	0	1	93	2	0	0.0211
AX-89310104	cfn3005531	intergenic	6BL	6BL_4307124	ACTAGGACACACCCACATACTTGACCAAGAGATCC[C/T]GATGCTTCCAAGTCCTAGGATGTGAACAACATTGC	T	C	MHR	0	96	0	0	0	0
AX-89310106	cfn1435127	intergenic	2AL	2AL_6437199	ACCATTTTAGAGTGCGCATATGATCCTAATAATGT[G/T]TCCTAGTATTGTTGTTTTTCGAATTTAAACTATGC	T	G	PHR	24	7	64	1	0	0.1777
AX-89310108	cfn0613697	intergenic	2BL	2BL_8008296	AGAGTGACACCCTGGTTCAGTAGAAGCTCCTGTAT[A/G]TCCCGCGAAACTGTTTTCTCCACCAGGATGACATC	A	G	PHR	0	6	89	1	0	0.1183
AX-89310113	cfn1839366	intergenic	3AL	3AL_4313553	TCTGATTGTAATCGAAATATCGTTCATAATCCGAC[C/T]TGTTCAGTTTCAGTGTTCACACCACCTCGATCACA	T	C	PHR	1	22	72	1	0	0.3585
AX-89310114	cfn2580724	intergenic	5AS	5AS_1522525	CGCTTCACTCCTTAATTCCTGAGACAGCTCCTTGA[C/T]GCCGAGAAAACTAAAAAGCGTATATAAATTAGGAG	T	C	CRBT	0	34	57	5	0	0.4681
AX-89310116	cfn2563181	intergenic	5AL	5AL_96789	TCCATTGCTCCGACGTGGCTTTGTGACATGTGTGT[C/T]GTGTGATGGCCGAGCTGATCGCTAAGCAATGTTCA	T	C	PHR	0	59	37	0	0	0.4737
AX-89310117	cfn1180398	intergenic	1BL	1BL_3863946	AATCAAGGTTAAGACCGTTGATCCAGAACTAGAGC[A/G]AGGAGAAGGCAAAAAAGGTTGACAATATAATCCAG	A	G	CRBT	0	16	65	15	0	0.317
AX-89310119	cfn3164770	intergenic	6DL	6DL_3324935	CTTGCCCACCATGTGTTTTATGAAATGTCGGAGCA[G/T]AATTTTTAGATTCTTTTGCTCAATTGTAGGCAAAT	T	G	PHR	2	21	73	0	0	0.347
AX-89310120	cfn2216364	intergenic	3DS	3DS_1952481	AGGACTTCTTCCTCGCGGCCAAACTCGACATGCCA[A/G]GAGACACAAAGATAAGCAAGGTTGGGTCGAACGTG	A	G	NMH	5	90	0	1	0	0
AX-89310122	cfn0827944	genic	6AL	6AL_5766853	GCAGCGTTGAGTTGGCAAAACAATGCAGATTGCTA[C/G]CAACAAGCAAGCTAAATGTCATAATTTATGAGGAC	C	G	MHR	0	0	96	0	0	0
AX-89310123	cfn1827592	intergenic	3AL	3AL_4257558	TTTGTTTCATAAATTGTGTGACACATGATGATCTA[C/T]AAAAATAGGGTAGAGAATTAATAATTGAACACTTG	T	C	NMH	2	94	0	0	0	0
AX-89310125	cfn1434369	intergenic	2AL	2AL_6436793	GACCTCTGTCGATCAAATAAAGTATTTCTCAATTC[G/T]AGGTGATTAATATGTGATGCAATGTCACCGTAATC	T	G	CRBT	0	37	53	6	0	0.4842
AX-89310127	cfn0665219	intergenic	3AL	3AL_4411225	GTCAATTTGGCTCGTCGCTTTCTTCAAGCTCAACC[A/C]ACCATAGCTCTGCCGTCTGCCATCGCCGCCTCTCG	A	C	PHR	2	74	20	0	0	0.335
AX-89310128	cfn0900687	intergenic	7AS	7AS_4078737	TGCAGCATCATCAGGAAGAAACACAGCACATGAAA[G/T]ACAATGCAGAAACTACAATGCAGTTATTTTACTGC	T	G	PHR	0	47	49	0	0	0.4998
AX-89310129	cfn1456566	intergenic	2AS	2AS_5201199	TCTTGTCTTGTCCGCGATCTTAATCCCAGCAGGTA[C/T]AGAGGATGGTGGAGATCGAGCACCAGCAAGGCTAG	T	C	OTV	3	29	56	0	8	0.4496
AX-89310130	cfn1224161	intergenic	1BL	1BL_3917985	AATGGTCTTGGAGTAACCATTATGTAATCTCCGTT[A/G]CCAACTGGTCAGCTATGTTCTGGTTTATGCCCTGA	A	G	PHR	0	42	53	1	0	0.4933
AX-89310131	cfn1892197	intergenic	3AL	3AL_848924	CCTATTACTTGTAGAATGGAAGACTTTTCTTTTTG[A/G]TGGAATCTGAATCAAAAGAAGCATAAGCATGTAGA	A	G	CRBT	0	20	71	5	0	0.343
AX-89310132	cfn0625545	intergenic	2BL	2BL_8089436	TTAGCGAAGGCTGATTTTGCCAGGTCTTGGCACGG[C/T]GTCGGATGGGAGAGAGCAGGGGAGGGCCAAGAGGC	T	C	PHR	0	30	64	2	0	0.4346
AX-89310133	cfn2358581	intergenic	4AS	4AS_v2_5988011	TAATTTCCACGCGACTACAACCTGCAATAGAGAAA[A/T]AAATGATATACAACCCCCACACAATCAAGAAATAA	A	T	PHR	0	74	22	0	0	0.3533
AX-89310134	cfn0784362	genic	5BL	5BL_10794485	ATCTAGGCAACCCACCGGATTAAAACGCGTTCCCC[A/G]TCACCAATTCCTCGTGATAAAACCCTCCGGAACCC	A	G	PHR	1	36	59	0	0	0.4707
AX-89310135	cfn1268608	intergenic	1BS	1BS_3453060	TGCATCGCTGACAATTTCGTCTTCGCCGCGGACCT[C/T]GTTGGTGCTTGTCACTCACGAAAAGCCCCAACCAT	T	C	CRBT	0	6	77	13	0	0.1341
AX-89310137	cfn0585432	genic	2AL	2AL_6426270	TACACCCAGTGGTCTGTACGTATTTCTAATTTTTC[C/T]GGGGGTAGGTACCCAAAAGGTTCTACTGTGGACTT	T	C	PHR	6	56	34	0	0	0.4701
AX-89310138	cfn2447556	intergenic	4DL	4DL_v2_14403852	TCGTTCCACGCCACAAAGGGAACACATGTCAGTAA[A/G]CTCGAGGTGGCAAGAGAACTTATTAGCCCAGGTGG	A	G	PHR	0	50	43	3	0	0.4972
AX-89310139	cfn1691235	intergenic	2BS	2BS_5187673	TCATGGATAATCATTGCAGCAACGCAAGCTCCTTA[G/T]GGCTAACGCAATATTCGTCGACTTATGGTGGTTCC	T	G	PHR	0	2	94	0	0	0.0408
AX-89310141	cfn0580352	genic	2AL	2AL_6384666	CAGGATAGGTCCAAGTACGAATATCACAATCTTGA[A/T]AACTTAACCTGATGAATTCCAGAGCTACTGCTTTT	A	T	PHR	8	49	39	0	0	0.4935
AX-89310143	cfn1532862	intergenic	2BL	2BL_7895127	AAATGCTTCGTAACATTAAAATATATCCGTGACAT[G/T]TTAAAGAAAAATTCTGGAGATTCAAAAAATGTTCC	T	G	CRBT	0	85	5	6	0	0.1049
AX-89310146	cfn0603505	intergenic	2BL	2BL_551524	CACCAAACAGCTTATAGCCAGAACCACAAGCTTAA[C/T]CACATCTGAAACTGGGTACAAGCGTGCTACATACG	T	C	PHR	0	51	44	1	0	0.4973
AX-89310147	cfn1412326	intergenic	2AL	2AL_6407474	TGTTTCTGCATGTTCTGTTAGAACGCGTCGCCGAC[A/G]GCACCTTGCCGAAGGATTGGCATGGTTTCTCGGTT	A	G	MHR	0	0	96	0	0	0
AX-89310148	cfn0865570	intergenic	6BS	6BS_2897770	TTCCTTTGCTTCCTTCTTCCGGCACAGCCCATACA[C/T]AAGCACCTCAAGAGCGCTACCAACTTGATTGCCGC	T	C	PHR	1	4	91	0	0	0.0807
AX-89310149	cfn0824810	intergenic	5DS	5DS_2771130	TCTTGAATTCAGAAAGTATCATCCCGCAGAACATT[A/G]GCATCTTGTCAGCAGCACGAGATGTAAGATCTGAT	A	G	PHR	0	86	9	1	0	0.1715
AX-89310152	cfn0727755	intergenic	4AL	4AL_7112132	TAAACTTTGTGCGGGTTTTTTCTTTTGAGATGCAA[C/T]GTATGCTTCACCTTTGTGGTTTTGATTTCATGAGT	T	C	PHR	61	19	14	2	0	0.4885
AX-89310154	cfn2209965	intergenic	3DL	3DL_6946179	CGCCTCCACCAACGCCACCATGTGTTCTCCATTCC[A/C]CTGCTCGATGTCGACTCTCTCCTCTAGGTAACCCG	A	C	PHR	2	36	58	0	0	0.4726
AX-89310156	cfn2357171	intergenic	4AS	4AS_v2_5984467	TATTGTAGCTATATTATAGAAAGGCCCATACAAAG[C/T]GGACACCCGCTCCACACTATAGTTATATATAGTGC	T	C	PHR	2	40	54	0	0	0.4889
AX-89310160	cfn0781168	intergenic	5AS	5AS_1552249	TATCAGTTCTATGGCTAGCACTCGTCATCCTACAC[A/G]TGCGACCTCTCGTTTCAGCCACGGCGAGCTCTGCT	A	G	PHR	1	44	50	1	0	0.498
AX-89310161	cfn0549368	genic	1BL	1BL_3920499	ACATGCTAACTTCAAGTCAATCAGAGTGAGTATTT[A/G]ATACGAACACATGAAGGGATGGAATGAAGAAATAA	A	G	PHR	0	68	26	2	0	0.4002
AX-89310162	cfn0722925	intergenic	4AL	4AL_7061699	CTAGACCAGCTTCCACTTTTTTCCTCATTCCAACC[C/T]CAGCCAGATATTCCTTCTCAATATTTAGAATTTCA	T	C	OTV	0	73	22	0	1	0.3559
AX-89310163	cfn0741618	intergenic	4AS	4AS_v2_5995459	GCCGCCTCCACCGCCCTCTTGCCAACCACACCACG[C/T]GCCGTCTCTCCTCCGGCATCCCGCCTCCTGTGACC	T	C	MHR	0	96	0	0	0	0
AX-89310164	cfn0665811	genic	3AL	3AL_4425041	TACCTGTGCATGGAAAGCTGAGGAATACCACAATC[A/G]ACAGTCCGTATGCCAACACCGGAAGCAAGTATGGG	A	G	PHR	0	81	15	0	0	0.2637
AX-89310165	cfn3159088	intergenic	6DL	6DL_3276964	TGTTCCCCTCCCCGTTCCCCATGGTGATCCACAGC[A/G]AGGAGAAGGCTCGATTTTTCGATCTACTCGGCGGC	A	G	PHR	0	6	90	0	0	0.1172
AX-89310167	cfn0859958	genic	6BL	6BL_4369938	GGATAGTGGCATGAATCTACTCTTGGACAACAAGG[C/T]TCAAGCTAATGTAAGCACAGAATAACACAAAACAC	T	C	PHR	0	57	37	2	0	0.4774
AX-89310168	cfn3589022	intergenic	7DL	7DL_3349782	AGTTCCATATAACTAATCTCGTTGAACATACTGTT[A/G]CTAATTCATGCAGCAAAGTTATCATCAAGATTTTA	A	G	CRBT	0	44	46	6	0	0.4998
AX-89310169	cfn1851921	intergenic	3AL	3AL_4359345	GTGCAACTATTTAAGTTCCTATACTCAAGTACATA[A/T]CTATGGAATAGAGGATATTATTAAAGGGAAAATGA	A	T	MHR	0	96	0	0	0	0
AX-89310171	cfn0563198	intergenic	1DL	1DL_2280459	GAGGCCAGGTACAGGGCGATCGAGTACGTTGAGTA[C/T]CTCAAGGGGAACTACAGGGGGCTGGCTGAAGGGAC	T	C	NMH	1	95	0	0	0	0
AX-89310172	cfn0594966	intergenic	2AS	2AS_5245137	AAACTTGCACACATTTTACAACAACAAAACTCATA[A/C]TAACTTTGTGTTTTTCGTAATTTAGTGTTTACTAG	A	C	NMH	1	95	0	0	0	0
AX-89310174	cfn0657384	intergenic	3AL	3AL_3363093	GGTTGTTATGAATTTTCGTTTCTGATCAAATGTGA[A/G]GTTACAAGTTTTCTAAACATTACTAGTGTTTGATT	A	G	PHR	0	5	91	0	0	0.0987
AX-89310175	cfn2564571	intergenic	5AS	5AS_1298087	AGTATATATAGCATGTTTAATAAGAGACGATTTTG[A/G]CCTCCTGCGAGAAGTGATTTGATAAGGGGTTCCCT	A	G	PHR	2	63	29	2	0	0.4317
AX-89310177	cfn0930390	intergenic	7BS	7BS_3030315	TAATAGAGTAGCACTGCCATGACTTGGGAAGTTAA[C/T]GTTGCAGGCTCTATTTCGTTTCCAGCTGCCGATGC	T	C	PHR	2	37	56	1	0	0.4791
AX-89310178	cfn0835677	genic	6AL	6AL_5834888	GGAACGGAGCGGATGAGATCGAGCGAGGTTGTTTA[A/G]TTAGCGCCCTAATCCTCCTAATCACTCACACCTGC	A	G	PHR	13	18	65	0	0	0.3397
AX-89310179	cfn3260098	intergenic	7AL	7AL_4538125	TCGGAAGAATATATAGATTTCCTTATTAATGAGTA[C/T]GAAATCTGGAAGAATATATAAGGATATATTCTTCC	T	C	NMH	1	0	95	0	0	0
AX-89310180	cfn0628933	intergenic	2BS	2BS_5157949	ACTACAGAGAGCATGAAAATCATAGCATGTGTATA[A/G]TTCGAGAAAATACGATTGTGCTTTGTTTGATCTCA	A	G	MHR	0	95	0	1	0	0
AX-89310181	cfn1859952	intergenic	3AL	3AL_4388034	GCTCCAGCTCCATGCAAGCACTGGGGCAAAGGGCT[C/T]TGTCAAGCAGGTCTTTGTGGTAAGCGTCTCAGTTT	T	C	PHR	1	23	72	0	0	0.367
AX-89310182	cfn0505399	intergenic	1AL	1AL_3887185	AGCACATCTTTTTGATCAACTTGCCATTGAGACGG[C/T]GTGGACTCTCCAGAGTCCAAACCATGTGGATTTTC	T	C	Other	1	90	4	1	0	0.0815
AX-89310183	cfn1089258	intergenic	1AS	1AS_3266269	GGGATTTTATTGCCTATCTCCTTCCGGTGACGAGA[C/T]GAATTGGAGCCGCCGCCTATGCATATCACCGCCAC	T	C	PHR	1	13	82	0	0	0.2362
AX-89310184	cfn0591293	genic	2AS	2AS_5202761	AATCCAGAAAGGTTGAGGGTGGGAACTATACAATA[C/G]TGAGGGTATGTTTTAAGGAAACAAGAATAAACTGG	C	G	PHR	0	30	63	3	0	0.437
AX-89310185	cfn1631812	intergenic	2BL	2BL_8083855	AGTTGTCCGCTCTTTTTTCGAGTGCCTTGTGTTTA[A/G]CATGGCAACTTGAACATTTTTAAAGTGCCTTACGA	A	G	MHR	0	0	96	0	0	0
AX-89310188	cfn0525066	intergenic	1AS	1AS_3265633	GACCAAGATTAGAATTTGACTACATGCCTAAGTTT[G/T]CCTGGTTGAGAAATTAGAATTCATTGTCCCTCATA	T	G	PHR	0	27	67	2	0	0.4095
AX-89310189	cfn0525096	intergenic	1AS	1AS_3265867	CTGCTGCATTGGGCCGATTGCTCGTGTCGAAAGCG[C/G]TAGGTGGATCCTGGGGGCAATGCAATGGCGATGGA	C	G	PHR	3	86	7	0	0	0.1392
AX-89310192	cfn0743589	genic	4BL	4BL_6839151	CACTGGTTCTGGAAGAGGATAGTTGGGGAGGGGGA[A/G]GAAGAGGCTGATCAGGCGCAGACCGGAGCAGGAGC	A	G	PHR	1	69	26	0	0	0.3976
AX-89310193	cfn0935504	genic	7BS	7BS_3149906	TGTAAATGAGTGTTGTATTGTTTCTTCTTATTGGC[A/G]TACGACACACTATTGATATATCGTGTTATACCACA	A	G	PHR	0	25	71	0	0	0.3852
AX-89310196	cfn1592197	intergenic	2BL	2BL_8023573	TTCATGTGAAATAACCATTCCACGCCCCCAGCTTG[C/T]AGTCCCACTGCCTCTCCCGCGCCTTCTCCTCACCC	T	C	MHR	0	0	96	0	0	0
AX-89310197	cfn1750289	intergenic	2BS	2BS_5245767	GCACCAAAATGCCACCCTCCCGTAGTTGAAGGCTT[C/T]CATGGATGTGTTTTTATGCGTGTCCCCTCAAAATT	T	C	MHR	0	0	96	0	0	0
AX-89310198	cfn2315386	intergenic	4AL	4AL_7169727	TCACCAATGGCGTGGCTCCAATCTGCGGGTGGCAC[A/G]GGATGTCGGAGCTAGCAAGATGAAGAGGAGGATGG	A	G	PHR	2	42	52	0	0	0.4943
AX-89310200	cfn0870128	intergenic	6BS	6BS_2977752	CAGTGTTCGACCTAATTTACATCGCTTTGTTGTTG[A/G]AGTGTGATATATATTGTCCATACTTGAGTATCTGA	A	G	PHR	1	84	10	1	0	0.1901
AX-89310201	cfn0919359	intergenic	7BL	7BL_6662668	ATTTATTGTACTCCTGTTACTCTTGTCTGATTTCG[A/C]GATTTGTAAACATGGCTGTGTTCATCCATATATCG	A	C	CRBT	0	27	63	6	0	0.42
AX-89310202	cfn0878858	intergenic	6DL	6DL_3207521	TGAAGAACCTGTCCTACCCGGTGAGCTACCAGTAC[A/G]TGCCGTTCCCCGACAGCCCGGACTCGTACGAGATG	A	G	MHR	0	0	93	3	0	0
AX-89310204	cfn2808100	intergenic	5DL	5DL_4529429	TATTCGAATCTAGGAACATATGTTCTTAAGTAGAA[A/G]GAAGCTGATATACAAATAGAAAGACCATTGCTTCA	A	G	PHR	0	1	95	0	0	0.0206
AX-89310206	cfn2223180	intergenic	3DS	3DS_2602985	ACACAACGACAATGTAATATATACCCACTAGTACC[C/T]CAACACCGTCACTCTGCTTTGACATAGCTAGCGCT	T	C	CRBT	0	9	80	7	0	0.1818
AX-89310208	cfn0821094	intergenic	5DL	5DL_4538982	TTGCAGTACACATCGATGAGCGTACCGTACGTCGC[A/G]TTATCCGGCGCCACGCCGCAGGAATGCATCTGGCG	A	G	MHR	0	0	96	0	0	0
AX-89310209	cfn2919752	intergenic	6AS	6AS_4373461	TTCTTACAAAAGATGTGCGGCATGGTAGAGATCCT[A/G]GGAAGCATGAGTACCATAGAGGTTCTAACAAAACT	A	G	PHR	5	26	63	2	0	0.4136
AX-89310212	cfn0672116	genic	3AS	3AS_3330188	CGCCTACATGGGATCGAGAGCTTATGGCACCTGCA[C/T]CCGCAATGTCAAGTTCCTGGAACGCTTTCGGCCCT	T	C	PHR	0	83	13	0	0	0.2342
AX-89310213	cfn0846087	genic	6AS	6AS_4411478	CCACACCTTTTTTTTCTACCGTAACTACATTTTTT[A/C]ACCTGGATGAGGCCGTCAGGCCGCCCGAAATTTCC	A	C	PHR	0	13	82	1	0	0.2362
AX-89310214	cfn0784820	intergenic	5BL	5BL_10796359	TCTCTCTGTTCTCCTTTCTCTCTCGCGCAAAATCC[C/T]CAATTGCGCCGCCGAAACCCTCAACAGAAGACGCG	T	C	PHR	1	22	70	3	0	0.3639
AX-89310215	cfn2453943	intergenic	4DS	4DS_2290340	CCATAGGCTATGATGGCCAGCC[A/G]CTGTATAGGAAGAGGACGAAAGATTTTACAAAATA	A	G	MHR	0	0	96	0	0	0
AX-89310216	cfn3586174	intergenic	7DL	7DL_3335858	GGTGGGTGAGTTCGTGGACGGTGTCTCCGGAGAGC[A/G]TGAATCTGCACCAACCTCTTTGAGTCTGGCGGAGC	A	G	PHR	0	4	91	1	0	0.0807
AX-89310218	cfn0687760	intergenic	3B	3B_10523126	TCTCGCCATTCGCTCTGCACCTTTCCCCACCTACT[A/G]GAGACAGCCATCATGATAGGAAGTAGATGACACGG	A	G	PHR	1	48	47	0	0	0.4999
AX-89310219	cfn1842557	intergenic	3AL	3AL_4325243	TTCGTATTTCAAGATCATGTTCGTACCAAAAAAAA[C/T]GTAAAACAATTTCTTTTGTGGTTAATGTGCTTGTA	T	C	CRBT	0	90	0	6	0	0
AX-89310220	cfn0749730	intergenic	4BL	4BL_7034085	CAAATAAGAGCAGTATGTACAACTGCCGGGCTTGT[A/G]GCGGCAAGACATTGGTCCATGAGCTTGAGTTGCCC	A	G	PHR	0	35	60	1	0	0.4654
AX-89310221	cfn2201569	intergenic	3DL	3DL_6895555	AGTTCGGTTTCCGATGGATCCAGCGGCGGCGAGTG[A/G]TAGTGCGGCGATACTACTCCA	A	G	MHR	0	95	0	1	0	0
AX-89310222	cfn2595305	intergenic	5AS	5AS_1550306	ATAAATCAGGAGCTACCTAGACAAAAATAAGTCTC[A/G]TACAAATGACATGGCAAATTATTGGCTTGCTACAC	A	G	PHR	0	67	29	0	0	0.4217
AX-89310223	cfn0896061	intergenic	7AL	7AL_4552869	CCCTCTCATCCTGATGCATGCCACCCTCTCCAGCA[A/C]TTGTCTCCTCAGCCCTCGGTACTCTGCTCCTACAT	A	C	MHR	0	0	96	0	0	0
AX-89310224	cfn2997962	intergenic	6BL	6BL_4291904	CAAGAATGGTCAACAGAACTCTATATGCAATACTT[G/T]CATTGGGAAAACAATCATGCCGCTTTAAAAAATTT	T	G	MHR	0	0	96	0	0	0
AX-89310225	cfn0777869	genic	5AS	5AS_1508941	TTAACCTACAGAAGACCCAACATTAGATTAATCCA[C/T]TAAAGGTCATTGTGGATCCAGCAAGTTTCAGAAGC	T	C	MHR	0	96	0	0	0	0
AX-89310226	cfn0727725	intergenic	4AL	4AL_7112033	ATTCATACCTTGTAGATCGCACTTCCCCTCCTCCG[A/C]TGGTGTGGTGGTGGCCGCAAGCCTTCTACTTCTCC	A	C	PHR	1	90	1	4	0	0.0217
AX-89310227	cfn2359294	intergenic	4AS	4AS_v2_5990100	GGAGTATAGTTATGATGGGGATGAGTTTGGAAATT[C/T]CATTAGGAGGGAAACAAGATTTCAAAGATTTGATA	T	C	PHR	0	68	26	2	0	0.4002
AX-89310228	cfn2643290	intergenic	5BL	5BL_10823744	AAATTGGGATTGGGTGTTAACTAACTAGAGCAGAG[C/T]AGCATTATTCTGTTAACTACTTCTCTGAAAATACA	T	C	NMH	3	93	0	0	0	0
AX-89310230	cfn0640909	genic	2BS	2BS_5237817	AACCAGTTAGTACATAGGATCCCACAAGTAAATAA[C/T]CCGACAAGAATATGATAATCTTATTTTGCCAAATA	T	C	PHR	2	43	50	1	0	0.4972
AX-89310231	cfn0918052	genic	7BL	7BL_6646090	ATACGGTAGTTTCTTTTAATTGAAGTCATTTTAAA[C/T]TGTATCCAATAATATATCAATATCTCTTAATGACT	T	C	PHR	0	78	18	0	0	0.3047
AX-89310232	cfn2359708	intergenic	4AS	4AS_v2_5991297	CTTACATACAATGATCGTAGCCGCCGTACGTACAG[C/T]GACAGTGATTGCATGTACGCACGGGCAAATTAATA	T	C	PHR	0	76	20	0	0	0.3299
AX-89310233	cfn2149866	intergenic	3B	3B_10761918	ATTTGCTGAATGTATGAACTGATCCCCTGGATGAA[C/T]AAACAACAAAAAAGAATAGGAAAATAACAAGTTCA	T	C	PHR	0	63	30	3	0	0.437
AX-89310234	cfn0614020	genic	2BL	2BL_8011269	ACACGATCGCTCTCGCCACCGCGGCCGCCATGGTA[G/T]ACTCGAACTCGACGGACGGATAACCACCGGAGACT	T	G	PHR	2	23	70	1	0	0.3723
AX-89310235	cfn3159607	intergenic	6DL	6DL_3281449	GGGTGTTGTCTCAATGCCACTCTAGTCTTGGTCTT[C/T]AATGCTAGCAGGGATCTACAGGAGCAAAAGGAAGA	T	C	CRBT	0	1	90	5	0	0.0217
AX-89310236	cfn0534168	genic	1BL	1BL_3803503	AGACATGGAAGATGACGACAACAACTCAGATCCCA[C/T]GGAATGTATGATTCTGGATAGACCTCCTGAGAATT	T	C	NMH	1	0	95	0	0	0
AX-89310238	cfn0609342	genic	2BL	2BL_7972481	GTGATGCAGGCAGGGGCCGGCGCCGAGCTCTTGAT[C/T]AGTGCGACTGTTCCGAGCAGGAAGTGATTAAGCTG	T	C	PHR	0	25	71	0	0	0.3852
AX-89310239	cfn1061727	intergenic	1AL	1AL_3978697	CATGGTTACATCATTAGTTACAGAGTTCTTCGGAG[A/G]GGACGTTATTGGCTCATCTTTTATCCCCGCAGAGT	A	G	MHR	0	0	96	0	0	0
AX-89310240	cfn0773299	genic	5AL	5AL_2807316	CTAGTTCCATTTCCATCTCCATAAAAGGTGTTTTC[C/T]CTAAGTTTAAACCACCAATAAATTTAATAACCAGT	T	C	PHR	1	39	54	2	0	0.487
AX-89310241	cfn0989449	intergenic	1AL	1AL_3903430	ATGGCCACAACTGAGAATGCTACGTAGTACAGCCA[A/G]TTGATCTGTTGCCACTAAAGCATGTCAGCATATAT	A	G	PHR	1	10	85	0	0	0.1884
AX-89310243	cfn0532632	intergenic	1BL	1BL_3790887	TTTTTTTCCTCAAAGTATTTGAAGACAAACATATC[A/G]ACTAATTCATTAAGCCCTAAAATATATATTTATAC	A	G	PHR	0	5	90	1	0	0.0997
AX-89310244	cfn0704329	genic	3B	3B_10727712	GGCATGATCCCCACCCCTTGTAACGCATGTTGTGC[G/T]CAAGTATATTCTTTAATTTTTACCGAACTACATAC	T	G	PHR	1	7	88	0	0	0.1365
AX-89310245	cfn2354376	intergenic	4AS	4AS_v2_5976227	TAATGTGCATGCATACATTAATAGTCAACACTAAT[A/G]GTAGCCATATAAATTGTTACATTTAAGAGATATGG	A	G	PHR	0	64	30	2	0	0.4346
AX-89310246	cfn0576997	intergenic	2AL	2AL_6358116	TGCTGATGCTGAGAAGGCCTCGTAGAGCAATGACA[A/C]GTGTGTCATGTTTTCACTTAAGGCACATAACTACG	A	C	PHR	0	73	23	0	0	0.3644
AX-89310247	cfn2410628	intergenic	4BL	4BL_7035801	CTCTCCACCGACGTTGCGCGGGATTTGCCTGGTGA[C/T]GTTCCTAGATGGCGGCAAGAGGAAGAGAACACGGG	T	C	PHR	1	50	45	0	0	0.4986
AX-89310248	cfn2961297	intergenic	6BL	6BL_1531987	CTTGAGTCTATACTAGTCCATCGTCACTAGTATTC[A/G]TACTCCTTCGGACCTTTTTAGTCTTCGTATGGATC	A	G	CRBT	0	43	48	5	0	0.4985
AX-89310250	cfn2219762	intergenic	3DS	3DS_2573525	CGATTATTGCTTCTACCCGCTCGCTCACCGTCGTC[A/G]TGCTTTTGCTAAAACCCCCCTGTGTTTTCAGTAAT	A	G	PHR	0	62	34	0	0	0.4575
AX-89310251	cfn0717264	intergenic	3DL	3DL_6906137	GTGGAACCGGATCGGGTATCGATAGCAGAAGTCTT[C/T]CATTCCATACAGGATTCAGGCTGCTCTTTATCACC	T	C	PHR	0	90	6	0	0	0.1172
AX-89310252	cfn0751261	intergenic	4BL	4BL_7039415	ATGCCTTGTGTAATTTGTCGTTTGATGATAGAGAT[C/T]GTAATTCCATAGCTTCTTCCAGGGGTGTTGAAGCT	T	C	PHR	0	32	61	3	0	0.4514
AX-89310253	cfn1591927	intergenic	2BL	2BL_8023252	TATCGGTGCACATTGATGCTGCCAAAATATATGGA[C/T]AGTCTCAAATCGCATTGTTGTTCTTCACCATTAGG	T	C	Other	61	18	16	1	0	0.4983
AX-89310254	cfn2160226	intergenic	3B	3B_10765937	AAGAATGATCTATCCAGATGTTCCGTCCAAATTTT[G/T]AATACTTGTTATAAATATTTTCTTTTGTAAAAGGG	T	G	OTV	32	38	6	14	6	0.2355
AX-89310255	cfn0671559	intergenic	3AS	3AS_3303458	ACCTAATTGACATATTGGAAAGAAAACATGTCCTA[A/G]CAATAATATTAAAATTTGATTCGTCTGCAGATCTA	A	G	PHR	0	44	49	3	0	0.4986
AX-89310256	cfn2822068	intergenic	5DL	5DL_4608674	TGTTAATTTTATCTTTACATCCTATCTCGCCAATT[G/T]GATTTGGGCCTCGACATACTACTTAAGTTGGACTG	T	G	PHR	0	74	22	0	0	0.3533
AX-89310257	cfn2788109	intergenic	5BS	5BS_2286514	TTTTTTTAATTTGATGCTTGAACATATGTTTGTCT[A/G]TATGTTTGATTATACAAAAAATCCAATTATGTTTG	A	G	MHR	0	0	96	0	0	0
AX-89310258	cfn0836454	genic	6AS	6AS_2683481	GCTCAAGGCTTTTGATTTCCCTTTGGCTTTTGTTA[C/T]GACATTGTCAGTTGCAGTATTCAACTTTGCACACA	T	C	OTV	1	7	67	3	18	0.1713
AX-89310260	cfn0718745	intergenic	3DL	3DL_6954341	GCACGCATAATTTAGGACAAACATCATAAAAAAAA[A/T]TTTCTTCTTAAGAACAGGTTGATTTCCTGATTACA	A	T	MHR	0	96	0	0	0	0
AX-89310262	cfn1040561	intergenic	1AL	1AL_3964664	AATGATTATATGGTTAGTTAATAAGTAGAAGAAAA[C/T]ATATAATGGTTCGAACATATGTTGGGAGAATTGAC	T	C	MHR	0	96	0	0	0	0
AX-89310263	cfn2853005	intergenic	6AL	6AL_5776995	GCCATGGGGAGTGGGAGCGTCCAACCCAGTAAAAG[C/T]CGCCACGCATCGCCTCTGGGCCCGGTAGCTCGATG	T	C	PHR	1	46	48	1	0	0.4998
AX-89310265	cfn2291512	intergenic	4AL	4AL_7137361	CAAAGACATGGACCTGTCCTGCAAAAGTATATCAT[C/T]CATATTCTTGGAAGCAATCCTTCCACTGTATCTTT	T	C	PHR	0	34	62	0	0	0.4575
AX-89310268	cfn0658960	genic	3AL	3AL_4246417	ACACGGTTAAACATTGAGAACTTATAGAACACTTA[A/G]TGCGCCATTTTAACCATGAGATGCACGAAAATAAG	A	G	PHR	0	61	35	0	0	0.4633
AX-89310269	cfn2455047	intergenic	4DS	4DS_2306721	AGTGTGCACTAGTATCATGCCCTTACTTATAAAGA[A/G]GTATTGGCTAATCTGAGCTGTTCTTGTGTTTAGGG	A	G	MHR	0	0	96	0	0	0
AX-89310271	cfn2204042	intergenic	3DL	3DL_6910328	GGATGATGCTACTTTTGGCAAAACAAAATTAGAAA[C/G]AATTAGTGATGATTGGGCATAATGGTGTCATGCTA	C	G	PHR	1	13	81	1	0	0.2383
AX-89310273	cfn0940859	intergenic	7DL	7DL_3383750	CACAATGAAATACAGTAGCCAGGTAGCCAACATTA[C/T]TAGGATTGTACAAAAGTAACTATCTGAGATGTTTC	T	C	PHR	0	7	89	0	0	0.1352
AX-89310274	cfn3160997	intergenic	6DL	6DL_3294550	CCAAGAGCAACATAAGGGGAGTGGCTGTTTTGCTA[A/G]AGAATGCAGACTTGAACAATTAGATGGTGGTTCAG	A	G	OTV	3	26	66	0	1	0.4055
AX-89310276	cfn2654704	intergenic	5BL	5BL_10835488	GGATTAGACCACGAGGAACAACGCCACCGCTCGTG[A/G]CGACTGTAGCTTTCGCCCCATCTAGATTATCAAAA	A	G	NMH	1	0	91	4	0	0
AX-89310277	cfn1313575	intergenic	1DL	1DL_2292265	TTATGAGAAGAAAGACTTCATATGATTCTCGTCCT[A/G]TGCAGCAAGGTTTCAAATTCGAAGCTATGTGGCTG	A	G	NMH	4	0	91	1	0	0
AX-89310278	cfn0834133	genic	6AL	6AL_5831652	GCTTTCTCGTATTCTTTCTCTAGCAATATTGCCAA[C/T]AGAAGCTTTTTTTGATCCCCATCATATATCTTCTT	T	C	PHR	0	71	25	0	0	0.3852
AX-89310279	cfn1597092	intergenic	2BL	2BL_8030603	AACTACATCTACAACTACAATGACGTCGTGGCTCT[A/G]TGGATGCTTTGAATGAAAAGAGCACCATTTGCCAG	A	G	PHR	0	40	53	3	0	0.4902
AX-89310281	cfn2197936	intergenic	3DL	3DL_6820904	ACGCATGCCTCTGAAGGAGGGGACTATTGTGGTTT[A/G]TATTACTCCTTGGACTGCTTCGATAGGAGCTAAAG	A	G	NMH	3	0	93	0	0	0
AX-89310282	cfn2730947	intergenic	5BL	5BL_10919111	TTTGGGATAGTTAAAATAATCACGTTAGTTCTTAA[A/G]TAAAAAGAAATAAAAAATATTATTTTCATTTAGTG	A	G	PHR	0	40	55	1	0	0.4875
AX-89310283	cfn0621212	genic	2BL	2BL_8065748	AGAATTTCATCAAAGATTGAAAAAAATGGCAAAGG[A/G]TCTACCAGGATGAACATCAGATGCAGCATGGCATT	A	G	PHR	0	67	29	0	0	0.4217
AX-89310284	cfn0799791	genic	5BL	5BL_10882020	TCAAAATTAGATTCCAAAATGGACTTTGTCATGAT[C/T]TATTGAGTTCAAGCTGTATCAAGCTTTAGTTAACC	T	C	PHR	1	30	63	2	0	0.437
AX-89310285	cfn0842077	intergenic	6AS	6AS_4376281	TCTTTTGCATTGAATTCATGGGGTTGAAACTGTCA[A/G]TTGTGCCTATGTTTAATTCTAAAATATATTTGCTC	A	G	PHR	2	79	14	1	0	0.2558
AX-89310286	cfn1440206	intergenic	2AL	2AL_6439682	CCGATTTTGCACCAGAATATTTCAAGCCTTAATAA[A/T]GCATGGAAACAACCGCGATATTTCTGCTGACTAAC	A	T	PHR	0	50	46	0	0	0.4991
AX-89310287	cfn0821191	intergenic	5DL	5DL_4541190	TGAAACCTGTTCTGGGGAAGCTGGGCGCTCTGCTC[A/G]GCGAAAAGTACAATCGTTTCAAGCGGGTGCGCAAG	A	G	PHR	1	17	77	1	0	0.2963
AX-89310290	cfn3619825	intergenic	7DS	7DS_3952942	CCCAAAACTGCTACAACCGCAACAACGGAAGCACG[A/C]CACCACGGATGAGCAGGGCAATCGAATTAGGCTCG	A	C	OTV	0	13	81	1	1	0.2383
AX-89310292	cfn2361135	intergenic	4AS	4AS_v2_5995088	AAAGGATATGATGTGTAGGTGTAGCTGCTCAGAAC[C/T]GATAATTTTATGGTAGGTGTAGCTGCTCAGAACCG	T	C	NMH	6	0	87	3	0	0
AX-89310293	cfn3344154	intergenic	7AS	7AS_4216417	CTTTTGTTATCCAATGGAGACCCTTATCGGTTCAC[A/G]AAGTGGTCCGGACGTCGACGTCCGTTTTCCAGTAA	A	G	PHR	1	16	78	1	0	0.2825
AX-89310294	cfn0506383	genic	1AL	1AL_3894296	AGAAAAGAAAAGAAACTCTTTCCCATTTTATACTC[A/G]TCGCGTTGTACTGGTGCTCACGACTGCAGGTCATA	A	G	PHR	2	29	64	1	0	0.4292
AX-89310297	cfn0837067	genic	6AS	6AS_4336869	AATGCAATTGTGCTCTAGGCCCTTGCACTACATGG[C/T]GACATTTTGTTGCAGTTGTACAGATAATAAGTCTG	T	C	PHR	1	12	83	0	0	0.2207
AX-89310298	cfn0891958	intergenic	7AL	7AL_4506451	CTTAGTTGTTCCACAGGGAGAAATATAAATCCTTC[A/G]CTTGTTCACTTTGTAATCTGCAGATTACTTCTTCC	A	G	PHR	0	62	34	0	0	0.4575
AX-89310299	cfn0923293	genic	7BL	7BL_6722266	ATGGTTTCAGTTGGCATATCACCTGAGATTAACTT[A/C]TTTTTCACCTTGCTTATGCTCTGCATAATTGCACA	A	C	PHR	2	69	25	0	0	0.3904
AX-89310300	cfn2119449	intergenic	3B	3B_10725183	AACCTGCAATGTAGTATAATAATCATAACCTTTTC[C/T]GCAGTTTATGGTAAGAATCTACTACCGAGCAATCA	T	C	PHR	5	68	22	1	0	0.3694
AX-89310301	cfn2432298	intergenic	4BS	4BS_4922610	TAGTTCGGGTTTGCCGTCTTCACCAGCTATGGTTC[A/C]TTGATTTCGATTTGGTGATCGATTGAAACAGCAGC	A	C	PHR	0	64	30	2	0	0.4346
AX-89310302	cfn3017838	intergenic	6BL	6BL_4332075	ACATGTGCTTCTTCACAATGCATAGTTTGCTTCAT[A/G]CACATGATAGTTATGCTCTTCACTGTGTATGGTGT	A	G	PHR	0	60	36	0	0	0.4688
AX-89310304	cfn3618215	intergenic	7DS	7DS_3939270	ATGTCAAACGAGCTGCTCATGGCCGCAGGGCAAGG[C/T]GATGTGGAGCAGATAAAGCGCCTTCTCCAGCAGCA	T	C	PHR	4	33	59	0	0	0.4601
AX-89310305	cfn1879954	intergenic	3AL	3AL_4448368	GCATGGAACCATAAAAAAGGAGGCGGCCTTTGTTT[G/T]TCGGGAAAAGGTGGCGGCTGGGCTTGGGCTATTAT	T	G	PHR	0	92	4	0	0	0.0799
AX-89310306	cfn2139619	intergenic	3B	3B_10757867	CCTTTTACGCAAATGGATGATGGGAACGCCCCAGA[A/G]AAGTCGTTGTTTGCCATGCGGACTACCTCAAGGAG	A	G	PHR	0	38	58	0	0	0.4783
AX-89310308	cfn0563133	genic	1DL	1DL_2276267	ATAAATCTTCAGCAGATTTATCCCGTGTTAACCTA[C/T]AAAAACTGCAGCCAAAAGTTATCCATATATGTTAG	T	C	PHR	0	37	56	3	0	0.4791
AX-89310309	cfn2436848	intergenic	4BS	4BS_4949396	CCTGGACCTTGCAGAATTGTCGAAATGGCTGAATA[A/G]TCCTCAACATACCTGTCCTCTCCTTCCTTATCCTG	A	G	CRBT	0	0	89	7	0	0
AX-89310310	cfn0877687	intergenic	6BS	6BS_972725	AGCCTGGCTTATTCAATGCGGAAAATGATGGCAGA[C/T]AAAGCGCTGGTACATATTTTTGCTGTCTGTTTATT	T	C	PHR	0	92	4	0	0	0.0799
AX-89310311	cfn1651720	intergenic	2BL	2BL_8093232	CCCATTGTTGGAGGGTCATCAACGGGAAGGAGAAG[A/G]TCAAGGTGCAATATGCCGTCCTCATGGTGTGTGTG	A	G	PHR	0	17	79	0	0	0.2914
AX-89310312	cfn0759368	genic	5AL	5AL_1796183	GAGGCCTTGCAATGCCTGTGGAGCCTCGCTCTGGC[C/T]GCCGTTGACGTCTACGCACTTCTTGTCAAGCGCGC	T	C	CRBT	1	10	79	6	0	0.1995
AX-89310313	cfn0547697	genic	1BL	1BL_3916171	TAGCAAGTTTAACAGCAGAAGAGAAACCACGATGA[A/T]ACCTTGCGAGCAGTTCTGGCGAGGGGCGACAGCCT	A	T	PHR	1	48	46	1	0	0.4998
AX-89310314	cfn2327879	intergenic	4AL	4AL_7175430	GCCTTCATAAAGTGGTCGGCCTCGATGATCCTCCG[A/G]CAGCTGCCACCGACAGCGAGACCGCCAGCTCTGCC	A	G	MHR	0	0	96	0	0	0
AX-89310315	cfn0702912	genic	3B	3B_10709097	GTAGCCGGTGTTGGCCAGCCCCCACGCGAATTCCA[C/G]CAAGTGCTCGTTCGACATCACCGTGATGCTCCCGA	C	G	PHR	1	68	27	0	0	0.4069
AX-89310316	cfn1582136	intergenic	2BL	2BL_8007610	CACCAGCGAGCAAGGGCAGAATTGGCAGCGATTCA[C/G]CGGACATCGGCGTAGGGAGCCCTGCATGCATGTTG	C	G	NMH	2	94	0	0	0	0
AX-89310319	cfn0862547	intergenic	6BL	6BL_4399026	ATTGAGACATTGATATAGCCACATGTTGTATACTG[A/G]TATCATAATTTGGCTCTGTGCAAGCTTACATTGCA	A	G	PHR	3	40	49	4	0	0.4949
AX-89310321	cfn0632386	intergenic	2BS	2BS_5180603	TTGTAATGTTTTAGCTCATATCCTAGCTATATCTA[A/G]TTTGAACTTTTCTAGTCTTTGTATTTTTCGTTCTG	A	G	PHR	0	94	2	0	0	0.0408
AX-89310322	cfn0878166	genic	6DL	6DL_1774582	ATCAAATTCTTGTCCCCATCGGCATTCAGCTCGGT[A/G]ACATTCTCCCATTTGGTCACCACGTGGGTCATGCT	A	G	MHR	0	96	0	0	0	0
AX-89310323	cfn1912682	intergenic	3AS	3AS_3361641	CACATTTCATACACCCATATTATGGATCTTATATT[G/T]CATCTATTGCGGTTTATGCAACATTCAGAATTTCC	T	G	PHR	0	55	39	2	0	0.4855
AX-89310325	cfn0651048	genic	2DS	2DS_5318891	AACAGCAATACTGGTGCTATGATTATGAGAATTAT[C/T]GTTATGTCTCTGCCCTGGAGTTCTCTGAGCTTTTC	T	C	PHR	1	31	64	0	0	0.4397
AX-89310326	cfn1774599	intergenic	2DL	2DL_9878216	GAATTCAAAAACTATGTCGAAAGATTTATAAAACA[A/G]TGCATGACTTGAGTTGAGTTTCTTCTTTGACTGCT	A	G	OTV	0	54	38	1	3	0.4849
AX-89310327	cfn0893690	intergenic	7AL	7AL_4528523	AGTGACATTGGCATTGGTAGGCAAAATACTGGCAC[A/G]ATGTTTTGCTCGCACCAGTTGGGCATGATCAGACG	A	G	PHR	0	15	79	2	0	0.2682
AX-89310328	cfn3004643	intergenic	6BL	6BL_4305273	GCCGCCTCTCGAGTGGGCGACCGGCATGTCGCCAA[C/T]GACACCACTTACCTCTGCGCTCCGACCAAAGATCA	T	C	NMH	1	0	93	2	0	0
AX-89310331	cfn0823427	intergenic	5DL	5DL_4604080	ATGCGGAGGAAGAAGATGAAAAATGGTGTTTGGGG[C/G]TTGGTGGAAGGAGGCTAGTATGCCGGACAATTGAG	C	G	PHR	1	24	71	0	0	0.3776
AX-89310332	cfn0675979	intergenic	3AS	3AS_3442496	GAGATTTCCAACCTTAGGGGCTGCTTGGAATGATT[A/G]TAAAATTAGCATGGTCACCGGTATTTAGTTCAAAA	A	G	PHR	0	42	53	1	0	0.4933
AX-89310333	cfn0734004	intergenic	4AL	4AL_7171479	GTTTGTGTCTGCATTACATATTCATTTGTCATGTT[A/G]TTATTTAGTTCTCCAAGGTTGTAAATTGTAATACG	A	G	PHR	0	77	16	3	0	0.2849
AX-89310336	cfn2666438	intergenic	5BL	5BL_10848847	TTCAAAAATCAATAAAACATTTCTAAACAATATTC[G/T]AAACTTTGATTTTTTTTAAATAATTTTGAAAAAAT	T	G	MHR	0	0	96	0	0	0
AX-89310337	cfn1335983	intergenic	1DS	1DS_1914674	GCTGCCCTAGGCAAGCACTCCAACCATTTCCAGCA[A/G]AGAGGAAGCTGAAGCGAACCTGAACCGACAGTAGC	A	G	PHR	2	49	45	0	0	0.4991
AX-89310339	cfn2921024	intergenic	6AS	6AS_4375463	GCTTGCTATCATCACAGAGACGACTATAATAACGT[C/T]TCACACTATGTAAAAAATACTACCAGTATCAAATC	T	C	Other	1	65	26	4	0	0.4082
AX-89310340	cfn0597761	intergenic	2AS	2AS_5275260	AGATTTAGTTATGATCAATTGGCGAAATCAGTTCG[A/G]TTCCATTAATAAGCTCGAGAATTAGTGCGTTAATT	A	G	MHR	0	96	0	0	0	0
AX-89310341	cfn1991205	intergenic	3B	3B_10490459	GGTCGACGAGCACGCACGAGAAGTCCTTTGCAAGA[G/T]CTCGTGGTCGGCCGCGTTGTGTGGCGGACCCGACG	T	G	CRBT	0	22	62	12	0	0.3866
AX-89310342	cfn3608346	intergenic	7DS	7DS_3862249	AACTGTATCCACGGGAATGGCAAAGAAACAATAAC[C/T]GGATCGGTGAATTTCCTATGTAGATACATGGAAGA	T	C	PHR	1	55	40	0	0	0.4875
AX-89310343	cfn0885533	intergenic	7AL	7AL_4394061	ACTAATCTGATCTATACTTGAACCTATTTCATTAG[A/C]AATTTTCTTTTATTTCGAAAATACTAGCAATTTGC	A	C	CRBT	0	38	42	16	0	0.4988
AX-89310344	cfn1493776	intergenic	2AS	2AS_5271735	ATGGAACGTGTGGAATAGAGGGAATACCACTGCTC[A/G]AGTTCTAAAACATCATAGTGCTGCTGTAAAGGATG	A	G	PHR	1	21	73	1	0	0.347
AX-89310345	cfn1334467	intergenic	1DS	1DS_1913099	CATACTCCTACATTATATGAAAAATAACTTTCACA[A/G]ACAAAAAGAGTGTCTCAAGTAACACATTTTTCACC	A	G	PHR	0	38	56	2	0	0.4817
AX-89310346	cfn3471884	intergenic	7BL	7BL_6718315	TCCTTCATATAATTAGATTGCGATACACTTCGAGA[C/T]GACCTCTTTTATTCGAGCAGCCTTCCTTAGCAAAA	T	C	PHR	9	32	55	0	0	0.4651
AX-89310349	cfn0931246	intergenic	7BS	7BS_3078583	AATTTATGTATGCTTCGTAGTTATCCTGGCTGATC[C/T]GTGTTCTTCATCAGTCTGCTGTAGTAGTGTATACT	T	C	PHR	0	30	66	0	0	0.4297
AX-89310352	cfn1228964	intergenic	1BL	1BL_3920514	ACATGGGTTTCAGCTCTGTATTGGTATACTGGCAT[C/T]TGGTACTGACTAGACATCTAGTGGTATGGTGAGCC	T	C	PHR	2	63	31	0	0	0.4421
AX-89310354	cfn1070846	intergenic	1AS	1AS_1605139	CCGACAAAAGTACAAAGGAAACGCGAGAAAAAAAA[A/T]ACCTACTAGAAGGTGGGGGGGGGGAGCAGTGAGAC	A	T	MHR	0	0	95	1	0	0
AX-89310356	cfn0613659	genic	2BL	2BL_8008296	TTCTCCATCTTCTACGTGATCCATTCAACCACCGC[A/T]GTGACCTTCAATGTTGCTGGCAACCTTAAAGTAAG	A	T	MHR	0	96	0	0	0	0
AX-89310358	cfn0814881	intergenic	5BS	5BS_2255211	TCCACATTTCTCAGCATTAGATCCTTTGGACACCT[A/G]AGGTTCAATTGCCAAATAATTATACCATATGCACA	A	G	PHR	3	50	43	0	0	0.4972
AX-89310359	cfn2343726	intergenic	4AS	4AS_v2_5944456	CCTCTGAATGTCGAAACAGGAGAGTTCTATTTGTG[A/G]ATGAACAAGGTGAATGGGAATCTGAGAGTGAGCAT	A	G	PHR	2	55	38	1	0	0.4833
AX-89310360	cfn2434199	intergenic	4BS	4BS_4934118	GTGTATGGCATATCCAAGAACATACGTACATAAAG[C/G]ACATACTTCATGATCTCACCAAAATCTGTAGGCAA	C	G	PHR	12	64	19	1	0	0.353
AX-89310361	cfn3568481	intergenic	7BS	7BS_3163123	GGTGAAGGTGTTATGTTGAATAAACTAGCATTCCC[G/T]CAAAAAAAAAAGAATAAACTAGCATGAGACAGCAG	T	G	Other	1	79	16	0	0	0.2801
AX-89310362	cfn0734204	intergenic	4AL	4AL_7171970	AGTAACGTTCACAACATCCAGGAATGGCGAGACCT[A/C]TCAGTTTCATTAGTGCATCCTAGCAGAAGGCCAAA	A	C	PHR	2	76	17	1	0	0.2988
AX-89310363	cfn0778685	intergenic	5AS	5AS_1524431	TCCTTGACCCCGACCTTGCGTTTACAACAAGTGGG[A/G]AGGTAATAAACCATATGGTCGTTCAGTATATTTTA	A	G	PHR	4	47	42	3	0	0.4984
AX-89310364	cfn2029688	intergenic	3B	3B_10562797	TTGTTGTCTGATTCTATCGGCATAGGCGAGGACCG[C/T]GGAGCAAGAGGATGGTGCAAACTATCAAAGTGTCC	T	C	PHR	1	26	69	0	0	0.3976
AX-89310365	cfn0501408	intergenic	1AL	1AL_3381392	AGAACTGTTCAATGTTTTATGATGTTGAATCCATA[C/T]AAATGTGACAATATCTCTGATATACTCCATGATGA	T	C	PHR	0	87	9	0	0	0.1699
AX-89310366	cfn2443356	intergenic	4DL	4DL_v2_14303061	GGACAAATATAGCATTATGGAAACACGAAGAAAGA[C/T]GCACCTTCCACGGGCTCCATCTTGATGCTGCGCAA	T	C	NMH	1	0	95	0	0	0
AX-89310368	cfn2443194	intergenic	4DL	4DL_v2_14256523	TCTAGGGTCTGTGTGTTGACATCGCATTAGATCCC[G/T]TGAATTTTTGGCGGCTTGCTTGTTCTTAATTGGCT	T	G	MHR	0	0	96	0	0	0
AX-89310369	cfn3089111	intergenic	6BS	6BS_2953784	ACACGAGCTTGAGTGTAGCCCAGTGGCTATGACCG[C/T]TGCACTACGCCCTGTGGAGATCTAGTCCAACAGCC	T	C	PHR	5	48	43	0	0	0.4985
AX-89310370	cfn0862638	genic	6BL	6BL_4399166	CAGCAAAACAGCTATGAACATATAGCTGATGATAA[A/G]CCTGCCTTGCCTTGTGATCCAGGTTCTGATGGCCG	A	G	MHR	0	0	96	0	0	0
AX-89310373	cfn3440349	intergenic	7BL	7BL_6666899	ATTACTTTGGATTAGTGTTCATCCGTGGATGCTTT[C/T]AGTGGGTCTTGCCAAAGTGGCATGCGCCATGCATC	T	C	PHR	0	68	28	0	0	0.4132
AX-89310374	cfn3548402	intergenic	7BS	7BS_3125493	TCAACATCAGTAAAGTGTTTCATGTGCTGACAGAT[C/T]GTTCTAATGTCAACATAACAACTAATTATCAGCTA	T	C	PHR	0	17	78	1	0	0.2939
AX-89310375	cfn3557653	intergenic	7BS	7BS_3143899	TTTTCTCTCTACCACTTGAAAGTTGGGACAAGTTG[C/T]TTGTAGTTGTATATCTCCTTTAGGTATATTTTGCA	T	C	PHR	0	53	42	1	0	0.4933
AX-89310379	cfn0688787	intergenic	3B	3B_10536450	GGTTCTCCATGCCATAGGGGAGCTTCGTAATGATT[A/G]CATAACACCACCATCATTGGAGAACCCCACAAAAA	A	G	MHR	0	96	0	0	0	0
AX-89310380	cfn1860200	intergenic	3AL	3AL_4389168	CCTGCATGGTTACCATAGTAGTGATGTCGGTGAAG[C/T]GAGAATTGAGGCCACGTAGGCACGTCAGGACCAAT	T	C	CRBT	0	37	54	5	0	0.4826
AX-89310381	cfn0675253	genic	3AS	3AS_3438346	TCGTAGAATTCTCATTGGCCATTGAAGTAGTGGTC[C/T]TCCCTTATGCACAGTTCTCAAAAATTAAAAGTTAA	T	C	PHR	32	22	42	0	0	0.4512
AX-89310382	cfn0922347	intergenic	7BL	7BL_6707082	GGCAGAGGGCCTAAGCTCTAGGTGAGCTCCACCAA[A/G]CATGTGTTATATATTGTACGATGTTTTCATTGTTA	A	G	PHR	0	9	86	1	0	0.1715
AX-89310383	cfn0936737	genic	7BS	7BS_3163641	GCTGATTCTTGTACAAAGCTACACAGCAAGCCTAT[C/T]ATCCATACTGACCGCAAAGAGGCTCCGTCCTTTGA	T	C	OTV	2	11	83	0	0	0.2067
AX-89310384	cfn1689038	intergenic	2BS	2BS_5185026	TCTCTGTTTCACCTTTATGTGCTTGTAGTGCAATC[A/G]TCCCAAAGTCGTATTACGTGGTGTATTTTAGCAGC	A	G	OTV	0	92	1	1	2	0.0213
AX-89310385	cfn0712007	intergenic	3B	3B_10769301	GTAAAAAAAACTACTATGGTGTCTTCCGCACGCTT[C/T]GGTGATTTTTGACGGTGTTTTCGGTGTTCCCTACA	T	C	PHR	0	8	88	0	0	0.1528
AX-89310386	cfn0521874	intergenic	1AS	1AS_1355725	TAGAGCTTTTCCATAAAGTTGCATATCGAGGACAG[A/C]CTGACGATGACAAAGAATAATACTGAAAAAAGTTA	A	C	PHR	0	70	24	2	0	0.3803
AX-89310387	cfn1168677	intergenic	1BL	1BL_3846361	TAAAGCCACTCCTCGACATAGATAGTGGTGGGGTA[A/G]AAGTGAAAGCAACAAAGCCGTGTGGTGAAGTAGGG	A	G	OTV	0	22	50	0	24	0.4244
AX-89310388	cfn3391473	intergenic	7AS	7AS_4255559	TCTAGAGGCACCAGAGACAAGCACTTGTTGATGCC[C/T]AGAATACTTATTCCTGAAACAAGATAAAGGATAAT	T	C	MHR	0	0	96	0	0	0
AX-89310389	cfn0507627	genic	1AL	1AL_3902269	TGCATGTAAAACCTCGAAGGTTGGAAGCAATTTAC[C/G]GAGGGAGTAGCATTTATTAGCCTAATTGTAGCTAG	C	G	OTV	4	38	52	1	1	0.4879
AX-89310391	cfn0773409	intergenic	5AL	5AL_2807506	CGTTTGGTATGAAAGGTGAACAGGGAAGCATTCTC[G/T]TCAGGTAACCGGTGGTCTAACTGAACAATTTTACG	T	G	PHR	7	1	87	1	0	0.0225
AX-89310392	cfn0551555	genic	1BS	1BS_3415178	GTAAACTGGGCATAT[G/T]GTTCTGTCCACTTTTTAATACATGTGTCCTATTAC	T	G	OTV	2	25	61	0	8	0.4124
AX-89310393	cfn2214641	intergenic	3DL	3DL_6956817	TGGCGACGTAGTACATTCCAAGAGCGGGTACGAAG[A/C]CTAGTTTGTGAGATAAAAAATGTGTGTGCACCATG	A	C	PHR	0	63	31	2	0	0.4421
AX-89310397	cfn3062186	intergenic	6BL	6BL_580846	GGATTAGTGGTCGAGGTTACCGGCTGCGTTAGCCT[A/C]GGTAAAGCGAGTAATTTTTTTTATCCTTTAGTGAA	A	C	CRBT	0	74	7	15	0	0.1579
AX-89310399	cfn0553318	genic	1BS	1BS_3432594	CCAACCATAAGATTCTGGAAACAAGACGTGCATCC[A/G]ACAGCACAAAGTGCCTCCAAAGAATTCAAAGGCTA	A	G	OTV	0	34	51	9	2	0.48
AX-89310400	cfn1128401	intergenic	1BL	1BL_3754592	GTATTGGGCAAGTTGTTTATCTATCACTACTTTTT[G/T]AAAATAGTTGGACTATTGTTTTTTGCTTCCATGTC	T	G	CRBT	0	71	7	18	0	0.1634
AX-89310403	cfn0922504	intergenic	7BL	7BL_6709099	CAGGGCTTCGAGCCCGCCGCTAACCCCGACGGCTT[A/C]AAAGGGTTCGTGAAGAAGGTGGCCAGCTTGTTCAC	A	C	PHR	0	10	84	2	0	0.1901
AX-89310404	cfn0930365	genic	7BS	7BS_3029776	CAATCTCGGTTCAGGACAAACAGACCATGCTGAGC[A/G]AAGAGCACTTTCGTTATTACTGTAAATGATGGATA	A	G	Other	1	64	31	0	0	0.4397
AX-89310405	cfn0756744	intergenic	4DL	4DL_v2_14394026	CGGGAGAAGGGAGTCCACGACATTACTCCTGTTCT[C/G]TGCGGTTGTGGGTGTGGGAGTGGTCACGATGTTCT	C	G	PHR	0	87	7	2	0	0.1378
AX-89310406	cfn0672898	intergenic	3AS	3AS_3353249	TTTTCTTATTACGATGTTAACATGGTCTTGAACTG[A/G]AGACCTATTGGCGCTAATTGGATATTGAATTCATG	A	G	CRBT	0	21	66	9	0	0.3662
AX-89310407	cfn0731397	intergenic	4AL	4AL_7148330	ACATTACTTCCAAGTGGTCTCTGAAAATAACCAAA[A/C]TGTCATTAACATTTATCCCTCCTCTCAACCTCTTT	A	C	PHR	1	88	7	0	0	0.1365
AX-89310408	cfn2519537	intergenic	5AL	5AL_2780015	TGTGGAGGTACACCTTCACCGTGTAAAGGGAGTTT[G/T]CCCAAAGACTATGGGTCAATACTTTTTCATCTCTC	T	G	MHR	0	0	95	1	0	0
AX-89310410	cfn1321258	intergenic	1DS	1DS_1884279	ACCGACCGCGCCAGACCTCCCACCTGCCCTATCTT[C/T]TGAGCAAGAAGCATCTGCACCAGCCACGCAAGGGA	T	C	PHR	1	86	9	0	0	0.1715
AX-89310411	cfn2743660	intergenic	5BL	5BL_10924534	TATCATGTTGCCTGACTCTTAAATTAAACAGCTCA[C/T]ATTGTGCTCACAATAAATGAACAACTTAATAATCA	T	C	PHR	2	35	59	0	0	0.4674
AX-89310414	cfn0615946	genic	2BL	2BL_8026857	AAATATTCAAGCATTTCAGGTCAGTCCTTCTTTTC[A/G]TGTGAAATTACTTGTACAGCAGAATGCAGGAGTTC	A	G	PHR	3	25	68	0	0	0.3931
AX-89310416	cfn2856458	intergenic	6AL	6AL_5782745	GACCCTGCTTGGGTGGGTCTCGAAACCACAAATCT[A/G]CAAGGATTGAAGAGCAGGTCAGTCTAAACCAAAAT	A	G	Other	1	51	43	1	0	0.4964
AX-89310418	cfn2300744	genic	4AL	4AL_7151445	CAATTGTAATGAGATGTAGCTTACATTCAACAATT[C/G]TTTAGGGATTTTCCTCTGCATATATTCTAGTGGAC	C	G	PHR	1	33	62	0	0	0.4534
AX-89310420	cfn0753382	genic	4BS	4BS_4892219	ACCATGGCAACCGATCCATGAACTCCCCAATACTC[A/G]CATCAATGTTGTTATCATCAAAATTCAGCACTTTC	A	G	PHR	7	32	57	0	0	0.4605
AX-89310421	cfn0895237	intergenic	7AL	7AL_4548548	AAAATTTTCCTACGGATTATTTTGCAATACATTAG[A/G]TGAATTCTTTTTTGCCAATCCTATAAGATTCAAGA	A	G	PHR	2	22	70	2	0	0.3639
AX-89310422	cfn0813106	genic	5BS	5BS_205568	GTTCAGCTGCAAGCACGAGGTCATGCGTGACGGCG[A/G]CGTGTGGCTGTACAGACCCGACATGGGCGAGCTCC	A	G	PHR	0	38	57	1	0	0.48
AX-89310423	cfn0647921	genic	2DL	2DL_9874798	GGCTGCTCCTAGCTACCTTAGTTGGCAGAACATCT[C/T]GCGAAGGTTCATGTTTTATATTGCCATTTAAATCA	T	C	PHR	0	67	29	0	0	0.4217
AX-89310424	cfn0918836	intergenic	7BL	7BL_6655177	CAGGTGGGGAGTGCCATGACGGACACCTTGAGTTT[C/G]TCGAGATGGAAGGCGTGGTTGATGATCCTCCGGTG	C	G	MHR	0	96	0	0	0	0
AX-89310426	cfn0734789	intergenic	4AL	4AL_7174132	GGAAGCTATGTGTTTTGCTTTTTTGGAAGCTATGT[A/C]TTTTGTTACATGACAGTATTTTTAATACAGTTCTA	A	C	OTV	11	7	74	1	3	0.1579
AX-89310430	cfn2202596	intergenic	3DL	3DL_6901566	TCACACAGAAGAACATATAGTAGCATGCCTGAGCA[C/T]TGCCTTCTTATTCTACCTTCCGAATAAAACCACAA	T	C	Other	2	45	49	0	0	0.4991
AX-89310432	cfn0661308	intergenic	3AL	3AL_4311519	CATGTTGATGCCGAAGTAGGCCCTTCTTTAATTCC[A/G]GATATCGAAACTAAAGGCTGGCGAAATTTGCATAA	A	G	PHR	19	75	1	1	0	0.026
AX-89310434	cfn0668693	genic	3AL	3AL_4452084	GCAGAACCATTTATACCACACAGAAAGGAGAGGTA[A/G]TCATCATAGCCTGTAGTTTACAAGAAAAACAAAAC	A	G	CRBT	2	51	38	5	0	0.4893
AX-89310435	cfn0760540	genic	5AL	5AL_2669956	TGTGTATGGGCTTGTACTGAACTACCATCATTCAG[C/T]CCTCTTGATGCAGTACAGACTCTGTTCAAGCTTTT	T	C	PHR	1	81	14	0	0	0.2513
AX-89310437	cfn1539804	intergenic	2BL	2BL_7941283	ACCTTAAAACAAGCAAGGGCAGGAAAAGGAAACAC[A/G]TGAACTCATCGGACGCCTTTGCTCATCTTCGACCG	A	G	PHR	0	8	88	0	0	0.1528
AX-89310438	cfn0628087	intergenic	2BS	2BS_4577315	GCAACTTGCATGAACGATCGACAATCTAAAGTGGT[G/T]TGCAGGAATTTTCTGGCTCGATCGATTGCAGAAAG	T	G	PHR	0	84	12	0	0	0.2188
AX-89310439	cfn1869399	intergenic	3AL	3AL_4420222	CAGACTTTCCACCTGGCGAGCATCACTGCTCTCTC[A/G]TGGGGAACGATTGGCGCTTGTCTGGCACGTGCTAG	A	G	PHR	0	10	84	2	0	0.1901
AX-89310440	cfn0834013	genic	6AL	6AL_5831229	TGAGCAATAGATCAAAAATCGACACAAGTTGATAC[C/T]ACTCTGCTAAGTTTGAGAAGAAATAAGGTATGCTC	T	C	PHR	0	86	10	0	0	0.1866
AX-89310442	cfn0694676	genic	3B	3B_10618583	GTTATTGATTAATTATGAATCTTGAAATTTGCATG[A/T]ATATTGAGGAAGTTTGAAAGCAAGGCTTTTGTTTC	A	T	OTV	1	17	76	2	0	0.2988
AX-89310443	cfn2829391	intergenic	5DS	5DS_701813	TGTCAATTCATCAAACACTTTGCAGGCGAAGGATG[C/T]GGGATCCTCGGCTGGTGGAGTTGCTATTGATGCCA	T	C	PHR	1	92	3	0	0	0.0612
AX-89310444	cfn0930500	genic	7BS	7BS_3039021	TTTAAGTTAAATGTTTCAAAGTGGATACATGCTTT[C/G]TTCACATTACTTTTATATATGGAAACTCTCACCTG	C	G	PHR	0	39	57	0	0	0.4824
AX-89310445	cfn0882908	intergenic	6DS	6DS_2078323	TATGCCGAGGAGACAAATGCGATTGTTCTGTCTGT[C/G]TTGAGAGACGACTTCATGCTGCAAGTTGACACGAT	C	G	Other	0	79	17	0	0	0.2914
AX-89310446	cfn0721500	genic	4AL	4AL_31493	AACTTTATAGCCAAGATTTCAGACTTCGGCATATC[C/T]AGATTGCTTGCGAGAGACAAGGAACACACTGCATC	T	C	PHR	0	28	66	2	0	0.4183
AX-89310447	cfn0687674	genic	3B	3B_10522489	CACTAATGACATGATCATTTTCCCCTTATCCTCGC[A/G]AAATCATAACAATGTTAATTATCCTGTTTTTACCC	A	G	PHR	0	70	24	2	0	0.3803
AX-89310449	cfn2997456	intergenic	6BL	6BL_4291312	CAAATACACATGTTAATCACTGAGCATACAGACCG[A/G]AAAAAAAAACCCTACATCCAACAATCTCAATCACT	A	G	PHR	1	56	39	0	0	0.484
AX-89310452	cfn0869398	intergenic	6BS	6BS_2968554	CATTGCTATTCCTCCACAAGCCCACATCACTTAGG[A/C]TCTGTTCGGTTTGCAGGATCAGAAAACATGGGAAC	A	C	PHR	0	42	51	3	0	0.4953
AX-89310453	cfn3366331	intergenic	7AS	7AS_4246367	GGTTGCATTTTTTCTATGGCACCAATATTCCTCAA[C/T]GTTAAAGGAAATTTGACAAGAAAAAGGGGTAGACC	T	C	OTV	5	62	8	4	17	0.2024
AX-89310454	cfn0798648	intergenic	5BL	5BL_10877299	AAAATAGTACAAAGTGTTTGTTCTGTCATCATGAC[A/G]AGAATATTGAACATTTAGTTTTTATAGTAAAAGTT	A	G	MHR	0	96	0	0	0	0
AX-89310459	cfn1916679	intergenic	3AS	3AS_3386801	TCTACCCCTTATTCCTCTGGCTTATCCGTGGTGCC[G/T]TTCACAATTCGCGTATCCGAGACTAGGGGGTAGGG	T	G	MHR	0	0	96	0	0	0
AX-89310462	cfn0663874	intergenic	3AL	3AL_4374165	CATGGCATCTAATCGGCTGTGTCCAAGTACACAAG[A/G]GAACAGCCATTACAGAAACACATGAAGATCTAAGG	A	G	PHR	1	83	12	0	0	0.2207
AX-89310467	cfn1222928	intergenic	1BL	1BL_3917535	AAATCTTACTCTGCTAAATTTAGAAACGATCAAAT[A/C]TTACTGCAGTACAAGTACTCCACTGAAGTTTATTC	A	C	PHR	0	22	72	2	0	0.3585
AX-89310468	cfn3112355	intergenic	6BS	6BS_2998314	GGAGAAATCATATAAACCAACTAAACTTTAACTAT[A/G]GCAAAGTAATAACTAGGCAGAAAATAGTTTACTAA	A	G	Other	1	19	75	1	0	0.3225
AX-89310469	cfn1722639	intergenic	2BS	2BS_5221218	AATGCAGTTCTGCCATATGCGTTTGTTATGAAGTG[A/C]TGATAATAAAAATGATCAGTTGCACGTATTAGAAA	A	C	Other	0	75	20	1	0	0.3324
AX-89310473	cfn0615174	intergenic	2BL	2BL_8019012	AAGTTCTGAAGAAACAAGAAAGCCAAGAACTATGG[A/G]CGTATGTACTCAGCGGGTAGAGGTCGAAGATTAAG	A	G	PHR	0	75	21	0	0	0.3418
AX-89310475	cfn0517990	intergenic	1AL	1AL_3969909	CTCACTGTTGTAGATTCTCTGAAACAAATGTTGTA[C/G]AATTGGCCACACTGCTGTAGAATCTTTGTCACAGA	C	G	PHR	2	17	77	0	0	0.2963
AX-89310476	cfn2374375	intergenic	4BL	4BL_6856591	ACTGTGTTCGTTGCCTCTTATATTTCCGACGACCT[A/G]CATAGATAATTTACTGTCAGTTAGAGGTTGAGGCA	A	G	PHR	0	75	21	0	0	0.3418
AX-89310478	cfn0817527	intergenic	5BS	5BS_2290994	CTTGTGCCATCATCACTAAGAAACCTTACTATTGG[C/T]CAGTGTGGTGACCTGGAACTTCCACTACTTGAGTC	T	C	PHR	3	22	71	0	0	0.3612
AX-89310481	cfn0693341	genic	3B	3B_10598320	GCTCGACGCCGCGCCCGCAGCGCTCATCGGCCTCT[A/T]CCACGGCCGCAACGTCGGCAAGCAGGTCGTCAGGC	A	T	MHR	0	96	0	0	0	0
AX-89310482	cfn3164739	genic	6DL	6DL_3324885	ATGTTAATTATTTGTTGTAGTAGTATACTAATGAG[G/T]TTGACCCGCTGCGAAAACTGATCTATGAGTATTGG	T	G	PHR	0	52	42	2	0	0.4943
AX-89310483	cfn0528787	genic	1AS	1AS_3305314	CTGATCAGGTGGATGGGACCATTACTCATTTGCTG[C/G]TCGCCTGTGTCTTCGCTGTACAAGTTTGGGTGGAG	C	G	PHR	1	78	17	0	0	0.2939
AX-89310484	cfn2853306	intergenic	6AL	6AL_5777542	TCTAATCTTCTTTGCTGTTTGATGTGTTATACAAG[A/G]TGCAACTTGCAATGACGAGGATCAATCAAGCACTT	A	G	PHR	0	25	70	1	0	0.3878
AX-89310486	cfn0675095	intergenic	3AS	3AS_3430918	TAACCGACACAATAATTGCAGGAAGATTTACAAGT[C/T]AGTACTGCAAAAGAAACTGTGTATCTAAATACGAT	T	C	PHR	2	53	40	1	0	0.4902
AX-89310487	cfn0507495	genic	1AL	1AL_3901355	TCTCAAATGCAATGAATTTTTCAACCATTACCAAC[A/G]TGCAGACCTTTGATGATTCAACTCACATTAACCAT	A	G	PHR	0	25	70	1	0	0.3878
AX-89310488	cfn1848780	intergenic	3AL	3AL_4348155	CAACTATATAATAAGCAGGTTTATCATGAAGTCAC[A/G]GACATATATAGTATGCCATAGCAAGTTTCATAAGT	A	G	PHR	2	86	8	0	0	0.1557
AX-89310492	cfn1052984	intergenic	1AL	1AL_3975678	GCAGTGACTGTACAATATTGCAGAGGATCCTAACC[A/C]TTTGATTGGTGCACCAAGATCCGTGCATGACTTGA	A	C	Other	2	57	35	2	0	0.4714
AX-89310494	cfn0552146	genic	1BS	1BS_3421415	TTTGTTACTGGCACTGGTGCTTCAGAAGTTAACAT[C/T]GACTTTTCCTTGCGCATTAATTTCCAGGTGTTACA	T	C	OTV	4	30	53	0	9	0.4616
AX-89310495	cfn3158742	intergenic	6DL	6DL_3273511	TATATGGATTTTTTTGGTGTAACTACAATATTTTA[C/G]AAGATGAATCATTCCTGCATAGTAATCTCAGGGCA	C	G	PHR	0	54	42	0	0	0.4922
AX-89310498	cfn0887330	intergenic	7AL	7AL_4446279	CTACACCTTGGACTGGAATTCAGGGAGGACTGATG[A/G]AAACCCCACCGACAAAGGTCATGGAGACATATTAA	A	G	PHR	1	44	50	1	0	0.498
AX-89310499	cfn0760765	intergenic	5AL	5AL_2673208	GGGGCAATAGAAGTAAACCTGCTGCGAGTGCTCGC[C/T]GTCAAAACACCCGAGCGAAAACCTTCTACCCTAGT	T	C	PHR	0	37	59	0	0	0.4737
AX-89310500	cfn0764950	genic	5AL	5AL_2744088	CCTCGCCTTCAGCGATTTTTACTCCAAAGGCAAAA[C/T]AGTTTCTGAATGAACAAAATCTCATTCTGAAAACC	T	C	PHR	0	43	53	0	0	0.4946
AX-89310501	cfn1097290	intergenic	1AS	1AS_3281676	GGAGGGTGTGTCAGGTTGGCGTGAGAGGACAGCTG[A/C]ATTGCTGCGGGTATATCTGCGGGGATGGCATCATG	A	C	PHR	0	89	6	1	0	0.1183
AX-89310502	cfn2420681	intergenic	4BS	4BS_4858845	CTGCCCGCCCTCATATAATCACGAAACACATCCCT[A/G]TGATCACGCACCCTCCACGGTGAACGCACCATTCC	A	G	NMH	1	0	94	1	0	0
AX-89310503	cfn1349137	intergenic	2AL	2AL_6284249	AGAGAGGTAGCCACTGCTCTGGTCCAAGTCCATGA[C/T]GCCGGACCCTTGTATATCTTCACACGCATGTCACG	T	C	PHR	3	67	26	0	0	0.4028
AX-89310504	cfn2957953	intergenic	6AS	6AS_4431585	TGTCCTTTCTCTCGCCCCAAATCAGCCTATCAATG[C/T]GCTTCTCCTCCTTATAACTCACAGGGTCTCGTGAA	T	C	PHR	0	72	24	0	0	0.375
AX-89310506	cfn0500055	genic	1AL	1AL_1059868	TACCCCTTATAATTACAACATATCAAGAAACCTTT[C/T]ATGTAGTGAAAGTAGCTGTGGAAGGAGCGGAACGG	T	C	Other	1	41	54	0	0	0.4906
AX-89310507	cfn0690375	genic	3B	3B_10559218	GGGACTCCAGCGGGTTGGAGAGGAGCTGCGGTGGC[C/T]GCACAGCTGGGAGGAACAGCGCCAGGTCAAGGGAG	T	C	PHR	2	31	63	0	0	0.4421
AX-89310510	cfn0583253	intergenic	2AL	2AL_6408885	CAAAAAGCCAGAGGAAATAACAAAAAAGTCCAGCA[A/G]CAGCAGCAGTGTGAACCGTGAACGCGTACGTAGGC	A	G	OTV	2	9	84	0	1	0.1748
AX-89310513	cfn3323210	intergenic	7AS	7AS_4183059	TGCATCTGCGAAAAAAAATAACTACACAGCCATTT[G/T]CCAGTTGAACATGGACTTGCAACTCGGACACCCAC	T	G	OTV	0	7	81	0	8	0.1464
AX-89310517	cfn0929575	genic	7BL	7BL_6751847	GAGGGAAGGTGATAATCGTTGATGTCGTGATAGAC[A/T]TGGGGATGTCTCAGGATGATGTCCTTCTTAGGGAG	A	T	OTV	1	17	76	2	0	0.2988
AX-89310518	cfn0941895	intergenic	7DL	7DL_3396283	TTTCTGGCCGGGGCACTTGATGGCTGCGTCCCATG[C/T]CCAGGTGTCGAGGCACGAGCGGCACTCGGATGCAT	T	C	PHR	10	50	34	2	0	0.4819
AX-89310521	cfn0905308	genic	7AS	7AS_4211147	GTCAGATATCACCAACATATGTAGCTTAGGCAGTT[G/T]TCCAAGGGGTGGAAGGCAGCCACATGTTTCCAGAT	T	G	PHR	1	16	79	0	0	0.2801
AX-89310522	cfn1760441	intergenic	2DL	2DL_5965971	GCCAGAACCACTGCCCTTGAGCAGGCTGCCACACC[C/T]AGCCCCATTCCCCCTCAGGAGTAATGATCATCCAT	T	C	MHR	0	0	96	0	0	0
AX-89310523	cfn0773986	genic	5AL	5AL_2808682	AATGCCAATATTAGCAAGTAAACGACACATTATCT[A/G]TGTACATGGAGCTTGATCATGCACAACATGAAAAT	A	G	PHR	0	57	36	3	0	0.4745
AX-89310524	cfn0593043	genic	2AS	2AS_5222839	AGATCATGGGAGATTTAGTGACTGCCCCGCTGCCA[A/G]TTGAAGATGCACTGGTTTCTTTGTTTGATTGTAGT	A	G	PHR	0	16	80	0	0	0.2778
AX-89310526	cfn1194204	intergenic	1BL	1BL_3883609	CGTAGATTCAACACTCTTGCCAGATGTAGAGATTA[A/T]GATAACTGTTTCCTCTTTGTTCTCACCAGTCTGAA	A	T	PHR	0	67	29	0	0	0.4217
AX-89310527	cfn0576898	intergenic	2AL	2AL_6356906	AATATAGGATAATAATGCATTTCTCTATTCTTAAG[A/G]TACTTTTAGAAATAAGAAAACACCACCTTTTGTCT	A	G	OTV	2	20	65	3	6	0.3599
AX-89310528	cfn3148062	intergenic	6DL	6DL_1234329	AGTTGGCAGTGATAGAAATCAAGCGCCGACAACAA[A/G]AGGATGAACATATGGATAGAGTTTTATCAGAAATC	A	G	PHR	0	87	8	1	0	0.1542
AX-89310531	cfn1313772	intergenic	1DL	1DL_329665	AAATACTAGAAATCTCACAGAGCAAACCGAAAAAA[C/T]GTGCGAGACGTAGCACCAAAACGACTAAGTTAACT	T	C	PHR	1	24	71	0	0	0.3776
AX-89310532	cfn0931171	intergenic	7BS	7BS_3077629	AGTGATTTTTTACATTTAATAGGTGGTACCATGAC[A/G]GCCAACGTTGTCAACGCATCATCATTAGACAACTC	A	G	PHR	2	65	29	0	0	0.4267
AX-89310533	cfn0551935	intergenic	1BS	1BS_3420437	TTTTTTACGTGCTTGTGCAGCATGTTACCACCTCC[A/G]TCTCCTATGGCCCCTCTGTCTTAACTTCTCCGTTT	A	G	OTV	1	17	69	1	8	0.3172
AX-89310536	cfn0771332	genic	5AL	5AL_2798188	CGTGGGATAGATGAACGACAGCAGCCCGCCCGCAC[C/T]AGCTGCAGTGTGGTGCAGATGAACACGAACAACAC	T	C	PHR	2	57	36	1	0	0.4745
AX-89310537	cfn0846139	intergenic	6AS	6AS_4412053	GATAGAACTAGTGAGGAAGCCCTCTTACACAGT[A/G]GATCCTGGGATAGCTGGACAACCTAAACACACGCG	A	G	PHR	1	85	10	0	0	0.1884
AX-89310538	cfn2571453	intergenic	5AS	5AS_1502081	TTAAATTCAGTTAATCACCAGAACGGCTTATACTT[C/T]CTTTGCAGTTTCTTTCATTCTCTACCCGCAAGTGG	T	C	PHR	0	39	57	0	0	0.4824
AX-89310539	cfn3140905	intergenic	6BS	6BS_3045839	ACGTTAATTCCAGGTGTAATATAAACTGTCATATA[A/T]GGCTATCATTGTTTAATCATCAAAGAAGATATAAC	A	T	MHR	0	96	0	0	0	0
AX-89310541	cfn0697062	genic	3B	3B_10644805	TATGAAGGAAAATGTTTGTTTTCTACTCAGTTAAT[C/T]ATCAAGCATTTACCTCATCATCGCTACTTGTTTTT	T	C	PHR	0	15	81	0	0	0.2637
AX-89310542	cfn2431791	intergenic	4BS	4BS_4920136	CGTGTAGAAGCACATGCACGACAAGTAACAGACAC[C/T]GCATCCCCTCACGGACGGACGTCTGACACCACGGG	T	C	PHR	0	45	51	0	0	0.498
AX-89310543	cfn2201856	intergenic	3DL	3DL_6897159	TAACAAAGGGGTAGACGTTAGGAAGAAGAGATGAC[A/T]TGACTTTTTGAAGTTCACCATCCAATACAAGCATC	A	T	PHR	2	57	37	0	0	0.4774
AX-89310545	cfn0757134	intergenic	4DL	4DL_v2_14456442	CAACAACCCTTGTTGTCGGACTCAACCTTGATCAC[A/G]GAAGGCCCTGCCTCAACGTCATTCTTGCGCTTCTT	A	G	PHR	2	37	57	0	0	0.4774
AX-89310546	cfn1194771	intergenic	1BL	1BL_3884447	CTCGGCTACTGCAATTTTACTATAAGGTCGGTGCT[A/G]GAGTAGTGTGGGCGATGATTGAAGTACGACGGCTT	A	G	OTV	0	70	13	3	10	0.2642
AX-89310547	cfn2482626	intergenic	5AL	5AL_2732428	AAATGACCGGGGAAACTCATCTACGCATGTAAATG[A/G]TAGCAAGAATTACCATTATCCAAAGGAAAAATGTC	A	G	MHR	0	96	0	0	0	0
AX-89310549	cfn1769592	intergenic	2DL	2DL_9846150	ACAAGATCAAATCAGGGCAACAGGGTAAGTTTCTG[A/G]ATCTGAATCCCTGAGCTGCGTGTCACAGTAACTGC	A	G	PHR	1	88	7	0	0	0.1365
AX-89310550	cfn2515817	intergenic	5AL	5AL_2775355	GTCCCTGAAAATGGATTTGTCGCAAACAAGCTTGC[A/G]TGAAACCAACAAGTGTCCAAGTTAACTAGTGTGGG	A	G	PHR	0	44	52	0	0	0.4965
AX-89310552	cfn0523771	intergenic	1AS	1AS_3252820	GTATCCATGTCGCTCAACTGTTCGACGATCCAACA[C/T]CTGTGGATCCCTCTCAAAATCAAAATCTTCATGTG	T	C	PHR	0	95	1	0	0	0.0206
AX-89310556	cfn2808707	intergenic	5DL	5DL_4533017	AAAACAATTCCTAAGAAGGGATTAATTACTGGCAC[C/T]AGGTTTACCTTTGAAGAAGAAAGACAATGAAATAA	T	C	PHR	0	48	48	0	0	0.5
AX-89310558	cfn0779336	intergenic	5AS	5AS_1536684	TCCAGGATCTGTGATATGCTAAATTGTTGTTGATT[C/T]GATTCATGTGTTGTGTTCCAGATGCATGTTAGTGG	T	C	PHR	0	8	87	1	0	0.1542
AX-89310559	cfn0559141	intergenic	1BS	1BS_3480434	TTTTCCTAGTCTGAAATGTTATCCAATAGCGAGGA[C/G]CCCCTCTCAGTGTAGGCACAAGCGCCCTCTCCGTG	C	G	OTV	1	23	64	0	8	0.389
AX-89310561	cfn3365749	intergenic	7AS	7AS_4246119	ACTTTATCCTTTGAGTGGTTCTTTAGAACAATCTC[A/G]GGAGTGGCTAAGAATCTCGTCGTTGACTATTGGAG	A	G	PHR	0	58	38	0	0	0.4783
AX-89310562	cfn1389514	intergenic	2AL	2AL_6373493	GGTAAGCCACATTAAAGCTTAATTATGTAACCTCC[C/G]GTCTTCCAATTTTAATCATCCATGGACCATTCCAT	C	G	PHR	3	70	23	0	0	0.3723
AX-89310563	cfn3563198	intergenic	7BS	7BS_3155446	ATATTAGCATTGTCGAAGACTTTGAAGTATATATA[C/T]AGTCACACAGCTAGTAGCATCAAATTTTATAAATC	T	C	MHR	0	0	96	0	0	0
AX-89310565	cfn0874511	intergenic	6BS	6BS_3034403	GTTCGATCATGTATTAGGATAGTAGATATCTCTAA[C/G]ATACATCTGGAGTTCTAGACATATGAGTTCTTACC	C	G	MHR	0	96	0	0	0	0
AX-89310567	cfn2776689	intergenic	5BS	5BS_2264323	CCATCTCCTGCATGTCGATTAGACCATGACCGCAT[A/C]CATGCTAATTGGTGAGATCGAGGTCACTCGGGCAT	A	C	OTV	2	44	29	0	21	0.4789
AX-89310569	cfn3037965	intergenic	6BL	6BL_4374971	GTTTTTGCTAAGAATCGCCATGATGGCCAAGTAAA[C/G]TCATACACATACATTTATATTCGAGATCTGGGTGG	C	G	OTV	0	76	17	0	3	0.2988
AX-89310570	cfn0664105	genic	3AL	3AL_4379436	GACACACAGGTGGTCCGTTTGACATTCTGTTACTT[C/G]TGCATTTCTGACCATGCGAAGGCTTGAACTTTCCG	C	G	PHR	2	82	12	0	0	0.2227
AX-89310571	cfn1308100	intergenic	1DL	1DL_2264252	AGTATCCCTGTAGATACTAGTACAACACAATAATG[G/T]TATCATGGATGAATGGGCTTTAAAACAAGCAAGAA	T	G	PHR	0	40	55	1	0	0.4875
AX-89310572	cfn0698236	genic	3B	3B_10658586	CTGCTCATACACTTGGCGCCAGAAATACCAAACCA[A/T]GCCAAGACCGACCTATTATAAGATCACTTATGCAA	A	T	PHR	1	31	63	1	0	0.4421
AX-89310573	cfn0753751	intergenic	4BS	4BS_4902076	TATGTAGGAATAGGATCTACGATAGTATGCTTGTG[A/G]AATTTTCTATGCACGTTGACCATGTCTTGCAAACT	A	G	PHR	2	63	31	0	0	0.4421
AX-89310575	cfn1211211	intergenic	1BL	1BL_3908954	TGCAGAATTAGACTGCAGCAAGTAGCACATCACAT[C/T]AAATTGCCATTTCAGCTCTCCCGGAAATTTATATA	T	C	PHR	0	69	26	1	0	0.3976
AX-89310577	cfn0569919	intergenic	2AL	2AL_1557015	CTTTTCGTTTCTTCGTGTCCACAAAACGACTCGCG[A/T]GTCTCTTTAGCCTACTCAAACAGCAAAAGCTTTAT	A	T	PHR	2	17	76	1	0	0.2988
AX-89310578	cfn0679305	genic	3B	3B_10413721	ATATCTGGGCTCATGTGATCATTTATGTTCCAGGC[C/T]GATGTTCTATAATAATTTCAAACGCAAGTGCTTCA	T	C	PHR	0	70	26	0	0	0.395
AX-89310581	cfn0837743	intergenic	6AS	6AS_4342936	ATGCATCACTTGTATATGATATGAGAAAACCTAGG[A/C]GATTTTGACTAAGTTCTCAAGGGACTTTCCTCTAC	A	C	PHR	1	36	58	1	0	0.4726
AX-89310583	cfn0893619	intergenic	7AL	7AL_4527934	AACAACAACGCGATGGGGCTATGCAGTCAGTCCTA[C/T]GTACGTACGCTCTCTCAAGCACGAGCCTTTCGCTC	T	C	Other	1	13	82	0	0	0.2362
AX-89310585	cfn0996317	intergenic	1AL	1AL_3912459	ACTAAAGATTTTTTTCATCCCACTATTAATCTTCT[A/G]CTTTTGCTTTCACATGAAATGCATACTTAATTTAG	A	G	PHR	0	13	81	2	0	0.2383
AX-89310586	cfn0700737	intergenic	3B	3B_10684896	CATACATGTATGAAAGTGCGCTTAATTTGTTAAAG[A/G]TTTATATTGCCCTTTATATGTTTATTAAGTGAGGA	A	G	OTV	0	60	7	0	29	0.1871
AX-89310588	cfn2872513	intergenic	6AL	6AL_5811208	AGTGGAGGGTCCGGTTGTAGATGCTCTTACGCTGT[C/G]TTTGGATGTCTCCAGTGCGGGACTTGTATTGGATT	C	G	PHR	0	66	28	2	0	0.4183
AX-89310590	cfn0935653	intergenic	7BS	7BS_3152043	TTCGTGTTCGTTCAAGCGAGGCAGCATAGGTTGGA[A/G]AAACGTTACTCTATTCTGTACCTACATGGGGTTCT	A	G	PHR	0	15	81	0	0	0.2637
AX-89310591	cfn1426234	intergenic	2AL	2AL_6430399	TATTCATGCTGCACACAAACCCGTCAGATTTTTGG[A/T]TACCCAAAACATCTCAGGAAATCTGTAACGTCCTG	A	T	PHR	0	64	32	0	0	0.4444
AX-89310593	cfn3190614	intergenic	7AL	7AL_4428368	GCTTCGCCCCATTGGCAGCAGCTTTCACCGAAACG[A/G]CCAGTTGATTCAGAGGGAGGGTGAAACTCGTGCAA	A	G	MHR	0	0	95	1	0	0
AX-89310594	cfn0589142	genic	2AS	2AS_3183635	TCACAGTCACAGCACTGCATTTGGGATGAAAAAAG[A/G]AACTACATTCACAGGCATCACAAATCAGCTGCATT	A	G	PHR	1	44	50	1	0	0.498
AX-89310596	cfn2416845	intergenic	4BL	4BL_7040842	AAAAGTCAAAACAAAAGGGTGTTTTTTGTAAATCT[A/G]AAGTGAACATGATTTCAGTTTGTTGAAATTTGAGA	A	G	CRBT	0	0	86	10	0	0
AX-89310597	cfn0655073	genic	2DS	2DS_5384431	CAATTCTTAGGAGAAGTCATGCAGCCTCGAATTGT[A/C]TTTGGTCGCCGGCGGGCGTGGCCTCTCGCACTTTT	A	C	CRBT	0	31	58	7	0	0.454
AX-89310598	cfn0615790	genic	2BL	2BL_8025499	ATAGCTAGCGTTTGTTACCGTCACTTGATTCATAC[A/G]TTTAACGGCGCCGTTTGACCAACCATGCGGGCCGC	A	G	PHR	3	42	51	0	0	0.4953
AX-89310599	cfn3128860	intergenic	6BS	6BS_3032843	AATGTTTTCCATTTATTTATTTTCAATTTCCAACT[A/G]TTGTGCATCTCATCTTAAGAAACGTTTGTCATGCA	A	G	PHR	3	25	67	1	0	0.3958
AX-89310601	cfn0647369	intergenic	2DL	2DL_9860428	ACCTCGCTCAATTTGTTGAGGAGGGAGCCCATGGC[C/T]CCCATGGCCAGATCCATGGCTTACTCAATCTTCTC	T	C	OTV	5	11	73	7	0	0.2276
AX-89310602	cfn2955175	intergenic	6AS	6AS_4429839	GTGGAGCTATAAGAAATTCGCTAAGCGGACGGGGC[A/G]GCCTAAAAGTTGCCTCACAAATTCTACCTTCATAG	A	G	Other	3	74	19	0	0	0.3251
AX-89310605	cfn1556975	intergenic	2BL	2BL_7967796	AGGACATGGCGTCCGGGTCGAAGGAGACTGCAGCG[C/T]GCGGCAGGATGCCATCTGCAGCCAGAATGATGGGG	T	C	OTV	1	20	58	3	14	0.3813
AX-89310606	cfn2527373	intergenic	5AL	5AL_2789420	AACTTTCGGTGATGGTTTAGCTGGGTGAGCCCCTC[A/G]TGCGTTATCAAGATATTACATGAGGAGGAGCTCAC	A	G	MHR	0	0	95	1	0	0
AX-89310607	cfn0855188	intergenic	6BL	6BL_4289845	CCAGTGGGCAAATGATGGATCACAGCATTTGAATA[A/G]TAAGCAGGCTTCAGTTGAAATTCTCTGGATCTGTA	A	G	PHR	3	35	57	1	0	0.4714
AX-89310608	cfn2433577	intergenic	4BS	4BS_4930676	CATTGGTAGCAGGAGTACAAGGGAGTAGCAGCGTT[A/T]CTTATAAGCGTGTGGCCACTAAAAAAATAAAAGTC	A	T	CRBT	0	88	2	6	0	0.0435
AX-89310609	cfn2988760	intergenic	6BL	6BL_4272119	CCGGTACAATCGCTCATGGCGGTTGTACTGCTCAT[C/T]AGGAGCAGTTGTACCGCTGACTAAGAGCCATTGCA	T	C	MHR	0	0	96	0	0	0
AX-89310610	cfn0632834	intergenic	2BS	2BS_5183835	GGCACAGCTTGAGGCACTGGAAATATTCAGGACAA[C/T]GCCACAGCGGCCAAATCTCCATCAGTTTCAGCAGC	T	C	PHR	1	45	50	0	0	0.4986
AX-89310611	cfn2832628	intergenic	6AL	6AL_5692967	ACGAGTTAAGGGTTTGGTGGTAAGAACCCTAGCAC[A/G]AACGCGAACATAGTCTCCCTCATAGTAGAGGGTTG	A	G	PHR	5	35	55	1	0	0.4753
AX-89310613	cfn0529264	genic	1AS	1AS_3309480	GGGCCATCCAATCTATCACCGTACTGCAAAGCTTG[A/G]AAAGCATGTGTTAAATGACAAGTTGATCATGGCAT	A	G	PHR	0	12	82	2	0	0.2227
AX-89310614	cfn2976413	intergenic	6BL	6BL_4247966	CCCTTCTAGTATGTGGTTCGAGGTTGTTTG[A/T]GGGATTAAGTTTAGGGGGAAAGTTGAGTACATAAA	A	T	PHR	0	7	88	1	0	0.1365
AX-89310615	cfn1779195	intergenic	2DL	2DL_9907306	AATGTAAGTGTCATTTCGGGGCCATTTGGATGGCG[C/T]TCAGGCCAGCCACGCCAAAACCGGGCGAGCCAAAT	T	C	OTV	0	35	43	0	18	0.4947
AX-89310616	cfn2221748	intergenic	3DS	3DS_2595088	TGGGCTAACTGAAAATATGGACACCTAATATAGAC[A/G]AAAACAACTAAATATCTCAAATTATGATTAGTTTC	A	G	PHR	0	63	30	3	0	0.437
AX-89310618	cfn0552694	genic	1BS	1BS_3426596	GGAACATCCCATAAATACTCAAGAAGCTCAGCAAT[C/G]TTGTGTCGAATATTAAATGTGTCGAAGAATTGTGT	C	G	MHR	0	0	96	0	0	0
AX-89310619	cfn1129085	intergenic	1BL	1BL_3790304	CGAAGTGGAGGCGGGGCAGATACGGGAGGCAGACT[C/T]GACACAATGATCATCGAGGAGAAAAACCCTCAATT	T	C	PHR	1	11	84	0	0	0.2048
AX-89310620	cfn0883716	intergenic	6DS	6DS_2121855	TCCCACATTTTCATAACCGTGATTTTGGATGATGG[C/T]GAAATTATTTCTTATCTGAATTCTGCACGCATGTT	T	C	NMH	1	94	0	1	0	0
AX-89310621	cfn2000962	intergenic	3B	3B_10508213	CGGCATGGCACGGCACAGCACGGCCCGATACGACG[A/C]GTCTAATCTGCCGCCCCAACTCTGCAAACTGCAGA	A	C	PHR	2	48	46	0	0	0.4998
AX-89310623	cfn3195416	intergenic	7AL	7AL_4436075	TGGCAGCTTCGACTTTCCATGATTTTTAAACTGGT[C/G]ATGTCCAGGTATCGCAGGGCAGCAGATGGCCATCC	C	G	PHR	0	80	16	0	0	0.2778
AX-89310628	cfn0861637	genic	6BL	6BL_4395284	TACTCAAATATGTTGTTAATGGTTCAACCTGCCGT[C/T]TGTTGGACTTGTTCTAAAAAGTGCATTTCATAAGA	T	C	PHR	0	70	26	0	0	0.395
AX-89310629	cfn2083511	intergenic	3B	3B_10659250	GTGTTCTAATAGTCTTTGCAGGTTGCAAGCAACCA[C/T]GGTATTATAAGAACAAATTTATCACGTAGGTGTGG	T	C	PHR	5	43	48	0	0	0.4985
AX-89310630	cfn0731723	genic	4AL	4AL_7151998	ATCTTTTAACAATGCCTTCTGCTGAGTGAGTTCTT[A/C]TATACTTGCACATTCATCCGTGACATCTTTTGCTA	A	C	PHR	0	12	84	0	0	0.2188
AX-89310631	cfn2409178	intergenic	4BL	4BL_7034688	ACAAACGATCAAAGGCAGTCTCGTGCATCCGAAAA[C/T]GCCAGCAAAAATGGTCAGCGGAGAGTGCATCGGGC	T	C	NMH	3	0	92	1	0	0
AX-89310634	cfn0816357	genic	5BS	5BS_2274406	ACAATGTTTCAACTTTCAAGTCATGTTAGTATTTT[C/T]CCAGGTCAAACAATTTTGTTCAAAGGTGTTACATA	T	C	PHR	0	70	26	0	0	0.395
AX-89310636	cfn0902532	intergenic	7AS	7AS_4174522	TCAGCTAGTAGTACTAGCATATAAGTAGCTATCAA[C/T]CGATTGAGATGATAATTGGTACTACTATACATATA	T	C	OTV	0	6	41	37	12	0.2227
AX-89310638	cfn1786383	intergenic	2DS	2DS_5317048	GGCTAGATAAATCTAAATCGCTAGATCATCGTGCT[C/G]ATACTTTGTGAAATCTCATACATTTTTTTTGAAGT	C	G	PHR	3	49	44	0	0	0.4986
AX-89310641	cfn0536614	intergenic	1BL	1BL_3822419	CATGTGCTTTTGTATGTTCAGTCAGGTAGTGCTTT[A/G]TATCCCTACTATTTCTGTTCATCTACTATGATTTT	A	G	PHR	0	19	76	1	0	0.32
AX-89310643	cfn1655865	intergenic	2BS	2BS_2981492	AAGCCCGTGTTACCTTAATGATGTGGTACTAGTTT[G/T]CCCAATAATGTAATGACTGCCATCGTCTATATGGG	T	G	PHR	0	10	86	0	0	0.1866
AX-89310644	cfn2522196	intergenic	5AL	5AL_2783307	ATGCACCATTCTTTCTTGAGTAGATATACAAAGCA[A/G]TCGCTTAATCAATGTTCATTAACTAGGACTTGATT	A	G	PHR	0	33	60	3	0	0.4579
AX-89310646	cfn0848940	intergenic	6AS	6AS_4429311	TGCACTCGCCATGTAGGTGTGGGGCATGCGCCACC[A/G]CTTCCTCTCTTACCTCTTTAGACTCGACGAGATCC	A	G	PHR	0	82	14	0	0	0.2491
AX-89310650	cfn0854201	intergenic	6BL	6BL_4271100	CTGTTGCTTATTTGGTTTTATCATAAAATGAATGG[A/G]TTATTCTGAAATACAGTGTAACGACCCCTATCAAA	A	G	CRBT	0	44	46	6	0	0.4998
AX-89310651	cfn0647433	intergenic	2DL	2DL_9861376	CAAAATTGCTAATTTGTTCACCATTTTTTTGCGGG[A/G]TTAATTTGTTCACCATTCACACATCGATGTTAAGC	A	G	PHR	1	63	31	1	0	0.4421
AX-89310653	cfn0808154	intergenic	5BL	5BL_10921908	GGCGACGAACGACGCCAGGGAGCGAAGGGATGCCT[A/C]ACAACACACAGGACCAAGCTAGCGCCCCGGATCGA	A	C	CRBT	0	36	53	7	0	0.4818
AX-89310654	cfn2424330	intergenic	4BS	4BS_4879255	ATTGTGTCGGCTGCGATGCGGGAGGTTAAGGCGGA[C/G]TTAGCGCATAACGTCGACTGGGGTGACCTGATCTA	C	G	PHR	1	14	80	1	0	0.2535
AX-89310655	cfn2469350	intergenic	5AL	5AL_2649234	TTTTTCTTCCTTAAATTCCTCCATCTTTCTAGATC[A/G]GATCCACAGTAATCCTCATTCCTAAAGTTTGTGAA	A	G	OTV	1	42	51	0	2	0.4953
AX-89310657	cfn1186711	intergenic	1BL	1BL_3873175	TATAATTATTTGAATACAAAAGAATTAGTTGATTT[A/G]TCCAAAAAAAACTCGTACATGCATTCTAACCTATA	A	G	MHR	0	0	95	1	0	0
AX-89310658	cfn2450575	intergenic	4DL	4DL_v2_14467450	AATGAAAAATCAAAAGGCGACTTACTGGATGTGCC[A/G]GGTTGCGTGCAAAGAAGAGGGCCAAGCCTACAAGG	A	G	NMH	1	95	0	0	0	0
AX-89310660	cfn0888293	intergenic	7AL	7AL_4459585	AAGAAGCTAAGGTTGCTTGCTTGGTTGCCATGCAA[A/C]TTGGTGATTGCCATGTTGAATGATAGTTGCATGTG	A	C	PHR	0	24	71	1	0	0.3776
AX-89310661	cfn0827593	genic	6AL	6AL_5763649	TTGCCACCAGGATTAATTTTATCCAAATAGGTAAA[A/G]CACTATATCTACATGATTTTTATATTACCTTGAAA	A	G	PHR	0	22	72	2	0	0.3585
AX-89310662	cfn0891638	genic	7AL	7AL_4501255	GGGCATCGCCATTTCTGCTGGAAGAGAGAAGGTCA[A/G]AGCCCCTGCCGCTACTCCCCTCGCCACCCTCATGA	A	G	PHR	2	44	50	0	0	0.498
AX-89310663	cfn0735149	intergenic	4AL	4AL_7175113	CTTAACATTTTTATCAGTCGTCTGCCAATTTTTTT[G/T]CATACTCATTATTCACCTAATCGAACAGACTACAC	T	G	Other	1	72	22	1	0	0.3585
AX-89310664	cfn0897279	intergenic	7AL	7AL_4555176	ATCCTTACTTGTGCAAATGCAGAGATTAAAGCATT[A/G]GTGGTAACATAGAGAACTGTCTTCTATGCCCAAGT	A	G	PHR	0	37	58	1	0	0.4756
AX-89310665	cfn1170741	intergenic	1BL	1BL_3849457	GGTCTAGACATTTGTGGGCGTTTTGATGATTGGCA[C/T]TGGAGATGCTCATAGTACTACTACCTCCGTTTGAA	T	C	PHR	2	71	23	0	0	0.3696
AX-89310666	cfn2451814	intergenic	4DL	4DL_v2_7227701	CTGTGGGACACCAGATGCCTTCAGATTGCCCGTAC[A/C]AGAAAGTGTATTAAGAGTCTCAAGTGACAAATCCT	A	C	PHR	0	83	13	0	0	0.2342
AX-89310667	cfn0602525	intergenic	2BL	2BL_1033910	CTCAGAAAAAAGAAAGATGAATGTTGGCCTTCTAC[A/G]AGTTGCTTGGTATCTTCGACTGACGAAAAAGTTAC	A	G	OTV	1	37	55	0	3	0.4809
AX-89310668	cfn0883489	intergenic	6DS	6DS_2111414	TGGTGTCACAGCAGAGTATTAACTCACTTGGACCA[C/T]GTTGGTGTAGGTATGTAGATCTGCGAATCCGGCAA	T	C	PHR	0	89	6	1	0	0.1183
AX-89310669	cfn2791867	intergenic	5BS	5BS_2294262	TGCAGCGACCAAGAGAGATGGTAGGCCACACGCTT[A/G]GGTGAGCGGCGAGTTAATTTGCATGATCATTCAAT	A	G	PHR	0	39	53	4	0	0.4884
AX-89310671	cfn0944430	intergenic	7DS	7DS_3945987	ACATCTACTGCTCTTCCGTCGACAATAATTAGTAG[G/T]GCTACACTTTTGTTCGCCGACATGATTAGAAGAGA	T	G	Other	2	78	2	14	0	0.0488
AX-89310672	cfn1799020	intergenic	2DS	2DS_5362919	AGCTTTGACACCTACAATACACATTTTATGTTCAG[G/T]TTTTTCGACTATCACAGAAACAGAAAATAGTTTCA	T	G	PHR	0	23	73	0	0	0.3644
AX-89310673	cfn1503065	intergenic	2AS	2AS_5288067	AGAACTTCTCATGTGTAATGTCATCATACCGAGGT[C/T]GGCATAGTTTGCCTTATCTTTTCCTTTTACCTCCA	T	C	PHR	3	36	57	0	0	0.4745
AX-89310676	cfn0665119	intergenic	3AL	3AL_4408144	GATCAGACCGTGCACTGTTTTTTTCCTTCCAAAAT[C/T]GTGTGCTGGTTTTTCGGTGAGGGAAAAAACGGTGT	T	C	PHR	0	39	57	0	0	0.4824
AX-89310677	cfn0775056	genic	5AL	5AL_2811375	GTACAGTAGAGTTAAAGTAGCAGTTATATACTGCA[C/T]GAAAACAGCATAAAATTCAAAACATGTTTGTACCT	T	C	CRBT	0	25	63	8	0	0.4068
AX-89310678	cfn1095161	intergenic	1AS	1AS_3277420	TTAGAAAAAATTGACATCACAACGTTTTGATCCTG[A/G]CATCGCCACTGAGCCCACCCGGTTTTCAGTCCAGA	A	G	PHR	0	23	72	1	0	0.367
AX-89310679	cfn0646630	intergenic	2DL	2DL_9846369	AGATCAAAATTCACATGGATAACATGTACACCAAC[A/G]TGACGAGTTTGATCCAGATGATGGGCAAAGTGCAG	A	G	PHR	0	87	8	1	0	0.1542
AX-89310680	cfn0929977	genic	7BS	7BS_2516705	GCAGTCCTTGTTGATGAGATTTGGCATGCTGCTGG[A/G]GATTCTGGATCAGATATTGATTGGTATGTGAAACG	A	G	PHR	0	67	29	0	0	0.4217
AX-89310681	cfn0909451	intergenic	7AS	7AS_4247574	ACGCAAGGAGGGCAGCTTAAAGAGGGCGCTAGGGA[C/T]AGATGATGCTAACGGTGGATTGTTCGCTGAAGGGG	T	C	PHR	1	73	22	0	0	0.3559
AX-89310683	cfn1790547	intergenic	2DS	2DS_5331231	GATTAACATGAAATAGGATTGTATATCACATTGGA[G/T]AACTTACAACAAAGGGTGTAGCAAAACCAGATTGG	T	G	MHR	0	95	0	1	0	0
AX-89310685	cfn3584461	intergenic	7DL	7DL_3328391	TGGAATAAGGTCTCTCCGCTCTTTCCCTACCTTGA[C/T]GATGTCCGATCTGGCGTCGACAAAGAGCCTGTGAG	T	C	OTV	0	37	58	0	1	0.4756
AX-89310686	cfn0713722	intergenic	3B	3B_10776465	GGCAAGCTTATTAGGGGTGCGAGAGTTTGTTTCTT[C/T]CATTGCAACCCCCTATAACATATTTGCTTGTATTA	T	C	PHR	2	59	35	0	0	0.4674
AX-89310687	cfn2822845	intergenic	5DS	5DS_1680803	AAATAATTTTACACTCGAGTTGAACTAGCTCTATA[A/G]CCTAGTACAAATAAGTTACACTAGAGTTGAACTAG	A	G	MHR	0	96	0	0	0	0
AX-89310689	cfn0822040	intergenic	5DL	5DL_4568646	TCGTCCAATGTTGCCACTGTGCTTTCTGTGTGTAA[A/G]TTACTTTCTAGACTCGTATCCTCTTCTATAACCCA	A	G	Other	1	93	1	1	0	0.0211
AX-89310691	cfn0576179	intergenic	2AL	2AL_6349530	GTAATATATAACCAACGAATTTGCTTAGGTATGTT[C/T]TTGTGGTTTCTATATTCTTCCTGCAATAGAACCGG	T	C	PHR	2	11	82	1	0	0.2086
AX-89310693	cfn1300466	intergenic	1DL	1DL_19832	ACATAAAGTCGAAGATGCGATCGAAGTGAGCATGC[C/T]CTATCTCATGGTTTGTTACATGTAGACATGGAGCC	T	C	PHR	0	56	39	1	0	0.484
AX-89310694	cfn0660561	intergenic	3AL	3AL_4293049	GAGTGTCAAATATGGCGGCAGCTGGTATTGTGATT[G/T]GCGGGTAACAATAACTTTCCTAATTAATGATATAG	T	G	PHR	2	43	51	0	0	0.4964
AX-89310696	cfn0744621	intergenic	4BL	4BL_6965786	ATTGAGCCAGTCCATTCATACCGAGCAAGAAGAGA[A/G]ACCTTGCAACAATTCATGCCGAGTCCGTCAGAACC	A	G	NMH	1	0	93	2	0	0
AX-89310697	cfn2825477	intergenic	5DS	5DS_2746690	ATCCATGTGCCTCCATGTGCGCGCGTGCCGGCGTT[C/T]GATCGGCCGGACAGACGGCGGACTGTCAGTCGTTG	T	C	MHR	0	96	0	0	0	0
AX-89310698	cfn3154059	intergenic	6DL	6DL_3232950	GACTGAGGTACCAAAGGATCACCGATTAAGTGGTG[A/G]TGGATATAGGACACCATCATCCATGTGACATGTTG	A	G	Other	1	89	5	1	0	0.1007
AX-89310699	cfn0862278	genic	6BL	6BL_4397705	CATTGTGAGACACGTCGCATGGAGAGGTATACCTT[C/T]ATAGGTGTTTATGCACCAAAATTCATTCTGAAAAA	T	C	PHR	2	25	69	0	0	0.3904
AX-89310700	cfn1207249	intergenic	1BL	1BL_3903311	CTGTGTATTGCCTTGACTATTGAAGATACCATACA[C/T]AATTGCACTCACTGGAATATTCAGGGCATTCCTTT	T	C	PHR	0	84	10	2	0	0.1901
AX-89310702	cfn3205607	intergenic	7AL	7AL_4452307	TAGGGTTTAGGGCTCTTGCGTTTCTGCTCCTCGCT[A/G]GCTTACGTTTTTTCCTCGTTAGCTTCCCTTCCTAG	A	G	Other	3	31	62	0	0	0.4444
AX-89310705	cfn0888435	genic	7AL	7AL_4460815	AGATCTCGCTCCGCCAATTCCTCGCTGAGACTGAC[A/G]TGAGACATGATCGAGAGAGGGTACTAACAGAGCCG	A	G	PHR	0	61	35	0	0	0.4633
AX-89310708	cfn1575553	intergenic	2BL	2BL_7997581	GTGAAGCGAGCGGGCGAGCAGCTGGAGCGACAGGG[A/G]GGCGGGCGAACGAACTTGAGCGCTAGCTCTTCTTT	A	G	MHR	0	0	96	0	0	0
AX-89310709	cfn0698503	genic	3B	3B_10663506	GCGCTGTAGTTCATCTCTAAATAATTTACTTGATT[A/G]TACCAGTTGTTAGAGCATCTCTAGCAGATCCCTTA	A	G	PHR	0	67	26	3	0	0.4028
AX-89310710	cfn2073607	intergenic	3B	3B_10641904	TTTCAATGTACGATAAAAATTCCGTTCAAGTACAC[A/G]ATGGACATTCTTTTTAAAAATTCACGAAGACTTTA	A	G	PHR	2	24	69	1	0	0.3829
AX-89310712	cfn0802990	intergenic	5BL	5BL_10901387	CTATCAATGCCGGTTGTGGCATAGTCGGTTTGGCA[A/G]CCTATAAAAAGACCTGTGTACCTCCGGTTGTAAGC	A	G	PHR	0	45	50	1	0	0.4986
AX-89310714	cfn1281563	intergenic	1BS	1BS_3471158	ATTGAGCTGTTTCAATAACACAAATTGAACTTTTT[A/C]TATGACTGATGATAAAATACATAGTGAACATTACA	A	C	MHR	0	0	96	0	0	0
AX-89310715	cfn0617076	intergenic	2BL	2BL_8033033	TTAGCATGGTCAAGCCTTTTCACCGCTATGGTTGC[A/G]GAGTCACCCAGAGACCCCTTGAACACACTACCAAA	A	G	PHR	0	85	11	0	0	0.2029
AX-89310717	cfn0814645	intergenic	5BS	5BS_2251397	GCATATCACCTGAACATGATGCAAACCAGAATATA[A/G]CCACCAGAGAATAGTGCATCAGGCTCAAATAGGAG	A	G	PHR	1	22	73	0	0	0.3559
AX-89310718	cfn1713187	intergenic	2BS	2BS_5210209	CTCGTACATGACACCTTTTGGGAGGAGGACGCCCA[A/G]CAGATACTTAAAATGCCACTTCAGGAGGGGGTGGA	A	G	OTV	1	17	66	10	2	0.3257
AX-89310719	cfn0533149	intergenic	1BL	1BL_3795132	CTACCATCATCCAAGCAAGGGAAAGGGAAAACGCC[A/G]CATTCTTCGGGTGCAGACTAGGGATACGAGAGAAC	A	G	PHR	33	34	29	0	0	0.4969
AX-89310721	cfn2121701	intergenic	3B	3B_10729997	CTCATCTGATGTTGCCGCTTCTTGTGGAAGAGAGG[A/G]AGGCTCGGGAATAAAGAGCCCCTCGCGAACACCTG	A	G	PHR	0	7	89	0	0	0.1352
AX-89310722	cfn2658602	intergenic	5BL	5BL_10840020	GTAAAATCAAAAGTTGTCAATATTTGGCAACCTTT[C/T]GTGAGATTGATAACAAAAATTAACAAGCTATCAAT	T	C	MHR	0	0	94	2	0	0
AX-89310723	cfn0825074	intergenic	5DS	5DS_662057	ACCCGAATACCATGTACAATGACGTTATTTTTGCA[C/T]CGTTTGAACATTTTTTTCTGCTATATAGTTTCTCA	T	C	Other	1	90	5	0	0	0.0997
AX-89310725	cfn0578361	intergenic	2AL	2AL_6369420	CGCGCCCTTCGTGTTGCCGTCCGTCTTGTCCCCGC[C/T]GCCGTTCGTCTTCTCCTTGTTGACATCCGTCTTAT	T	C	PHR	3	28	65	0	0	0.4209
AX-89310726	cfn2419939	intergenic	4BS	4BS_2697130	GTAAGTTGCTATCTGAGGTGCATATAGATGCATGG[A/C]CAACCCTCGAAGCATGATGGTGGAAACAATTTTGG	A	C	CRBT	0	16	74	6	0	0.2923
AX-89310728	cfn0544429	intergenic	1BL	1BL_3890276	GCTGGAGGCAGGACCGACAACATGTACCAAATGTT[A/G]TTTTCTTCTTTTATAATCACCTTGATGTCCACAAA	A	G	CRBT	0	73	17	6	0	0.3064
AX-89310729	cfn0888023	intergenic	7AL	7AL_4455025	CAGATTGTTTTCAGCTAGCATAAGCCCATACTCAG[C/T]GGTTCTTCCAGATTGTTTTCAGATAGCATACAACA	T	C	OTV	0	82	4	1	9	0.0887
AX-89310730	cfn2351729	intergenic	4AS	4AS_v2_5968750	GGGGATTCTCATAACATTCAGAGCTCCATGCTAGA[C/T]GTCTTTGTGTATCTTCATCAGAATAAGAAAGTGGA	T	C	PHR	0	83	13	0	0	0.2342
AX-89310731	cfn2022639	intergenic	3B	3B_10549530	ATCGGGTGCGATTTGAAGTACACGAGACGTGCCAC[A/C]GAGAACGATGGAACCGAATGTATATGACGCACCTT	A	C	PHR	0	17	78	1	0	0.2939
AX-89310733	cfn0530057	intergenic	1AS	1AS_3314624	TTGGGGAGCTAGTCACTATGAGTTATCGACTACGG[C/G]TAGCTATCCTATACATAGCTAGCCGCGAAGCGTTA	C	G	Other	0	15	81	0	0	0.2637
AX-89310734	cfn1861155	intergenic	3AL	3AL_4392080	AGGACTGCATTGCCTGGCACATGGAGAAATCGGGC[A/G]TTTTTTCAGTTAAAAGTGCGTACCGGCTTGCTACT	A	G	Other	1	92	3	0	0	0.0612
AX-89310735	cfn0686288	intergenic	3B	3B_10508147	ATTTATGTTTAGACAATGTATTCAGAATAATATTA[C/T]CATAGTTAACTCCGTGGTTGATTTCAGAATTTAAC	T	C	PHR	0	62	34	0	0	0.4575
AX-89310736	cfn0501720	genic	1AL	1AL_3804553	ATTGCCTAACTGGCGACCGGTGCACCGAGAAAGCA[C/G]TAGGTGATTCTTTCCCTTGCTCTCCAAAGTCAGGC	C	G	OTV	8	65	22	1	0	0.3779
AX-89310737	cfn0867445	intergenic	6BS	6BS_2945493	CTTCCAGAATGGTTAACTTTTCATGTCATCGGCCC[A/G]TTGTTATATTAATAGTTTGGATCATTTGTGTATAA	A	G	CRBT	0	47	38	11	0	0.4944
AX-89310738	cfn0777946	intergenic	5AS	5AS_1510837	TGTTTTCCATTGTACAAGTGTGCGCGATTTTGTAA[C/T]CTGTTTGTGCTTGGGTGCCACTAGTGCAGGGCAGC	T	C	PHR	0	48	47	1	0	0.4999
AX-89310739	cfn0502796	intergenic	1AL	1AL_3871533	AACCACTACAGAACCACGGACCGAGAGTGGAAGAC[A/G]TTGCCGCCGTGATGAATCAGGTGGTTGCATCTCTT	A	G	PHR	1	66	29	0	0	0.4242
AX-89310741	cfn0889507	intergenic	7AL	7AL_4475100	GCTAATAATGTATGCCAAACATATACTCACCAGAA[C/T]TGTGATAAACATCGCATTTCACAGATGAACACGCC	T	C	PHR	0	15	80	1	0	0.2659
AX-89310742	cfn0506385	genic	1AL	1AL_3894296	GCATTGTTCTCTTAAAAGTTGGTAAACCCTTTCTG[A/G]GTTTCTTTAACGCTTGTACATTGTTACGTGTTCCG	A	G	Other	2	64	29	1	0	0.4292
AX-89310743	cfn2451135	intergenic	4DL	4DL_v2_1788696	CGGGGTTATGTTGCCGTTTGGCCATCTGCCCATGT[C/T]GCCAAGTGCAAGTTCTAGGAATTTTTTCTCCTTTC	T	C	PHR	0	71	24	1	0	0.3776
AX-89310744	cfn3242558	intergenic	7AL	7AL_4509916	CGTGTAGTATGTAAACAATGTGAACTGC[A/G]TACTCTACTAATGTGATTGAAAAAACAGTATAACA	A	G	OTV	0	12	83	0	1	0.2207
AX-89310746	cfn0775466	genic	5AL	5AL_33910	TAACCATAATCCCTACTAGCTTCCACCCTTCCTAT[C/T]TCAAACATTTCAAGTTCACATGATAAAGGAAAGCA	T	C	MHR	0	0	96	0	0	0
AX-89310747	cfn0893136	genic	7AL	7AL_4521359	ACATCACCAAAGAAATTCTTGGTATCAAGATTTCT[C/T]GCTGCCAATGAAACACCTCGGATCTTCCCTTCATG	T	C	PHR	2	66	28	0	0	0.4183
AX-89310749	cfn0676848	intergenic	3AS	3AS_632437	TCTGATTACCCAATAACATACCGCTATCGTATCGG[C/T]GCACGCCTAATAGCGCAAATCGGCTCAAATACACT	T	C	PHR	3	28	64	1	0	0.4234
AX-89310750	cfn2445339	intergenic	4DL	4DL_v2_14350540	TCCTCATCCTGTCCCTGCTTGGCTTCATGGAAGAT[C/G]TTACAGATGCCTCCTTCCCGGACACCGCGCAGCGG	C	G	MHR	0	96	0	0	0	0
AX-89310751	cfn0593668	genic	2AS	2AS_5230332	GCCCTTTTAACTTAAGTACTTTGCATTGAACAGGT[A/G]GGTGGAGTTACTCCCAAGAAAGGTGGAACTGAGCA	A	G	PHR	2	20	74	0	0	0.335
AX-89310752	cfn0660576	intergenic	3AL	3AL_4293049	CATCTGAGTGCGGCGCGTCCACATTTGCTACCCCG[C/T]TGCCAGAAGCCACGTTCACTGCCCTGCTGCGGGAA	T	C	PHR	1	30	64	1	0	0.4346
AX-89310754	cfn0510404	genic	1AL	1AL_3919286	CTAAGTGGTTCCACCAGTCCCGACTGGTTACTGAC[C/T]GTAAACTAAGTGGGCATAACTTGAAACTGATATCG	T	C	PHR	0	34	62	0	0	0.4575
AX-89310755	cfn0743930	genic	4BL	4BL_6901345	TCCCGCGCGAATTTGCGCAGTTCCGCTCCACCCAC[A/G]TGTACGACGTAGTCGTCAAGAACCGAGGCCACTTC	A	G	MHR	0	95	0	1	0	0
AX-89310757	cfn0618007	intergenic	2BL	2BL_8039889	GCGTAAGTTATTTCGTAACATCGTACATTCGTACC[A/C]CACACACACACAGTCACCCCACACCCGCATCGATT	A	C	MHR	0	96	0	0	0	0
AX-89310758	cfn2687967	intergenic	5BL	5BL_10872301	TTTTACTCTTCTAACTGATTATAGAGGATCTGTGC[C/G]CATTTTATGCAAACCATTGTAAGCTGAACTTTATA	C	G	PHR	1	34	61	0	0	0.4596
AX-89310759	cfn0801412	intergenic	5BL	5BL_10892767	CGCGTACACACCACAAGTGAGCTAAACTGCACGTT[C/T]GTCTCTTTGTGGCTGAGCAGTGGAGCATAAACTAA	T	C	PHR	0	27	66	3	0	0.4121
AX-89310760	cfn2634153	intergenic	5BL	5BL_10813262	TGAATTTATCTATACCTTGAGCAGAATATGCATTA[C/T]GAGATTAAAGCTACAGCTACTCGTCCAACCAACTA	T	C	OTV	1	41	47	0	7	0.4977
AX-89310762	cfn0533466	genic	1BL	1BL_3797997	CTTTTGCTCCTTGTGTCTGCCTTTGACATTGCAGA[A/T]GCTTGAACTTTACTCTAATGTTCTGTTTGCCTGCC	A	T	CRBT	3	46	35	12	0	0.4908
AX-89310763	cfn0614857	genic	2BL	2BL_8017056	GACTTGGTTGTTAGAATAACAAAAAACTTATCCCA[A/G]CCAAAGCTAATTTCTATCACACCACAATGTCAGTG	A	G	OTV	3	35	37	2	19	0.4996
AX-89310764	cfn1459531	intergenic	2AS	2AS_5206913	GCAAAACTTAGGGCATTAGTTATTGTTTTAACTTC[A/G]AATAACTAGGTAAACTTTATTAGTTTATCGGCTAT	A	G	MHR	0	0	96	0	0	0
AX-89310765	cfn0799699	intergenic	5BL	5BL_10881529	ACTAGTCGAGCCATATGGCCCGTATCGCCTAGCCC[C/G]GGCCAAGTTTCACTTTCATACCAGCCCGGCCCAGC	C	G	PHR	0	76	20	0	0	0.3299
AX-89310766	cfn0940989	genic	7DL	7DL_3387390	CCACATCTAAAGACATGTTTATTGTCTATAAGTTT[G/T]TACCCAGAGGATTATAAGATTTTAGCTAGAGATTT	T	G	PHR	3	84	7	2	0	0.142
AX-89310770	cfn0644892	intergenic	2BS	2BS_960241	TGTTTGTACGGAAATGGCATGGTATTATAGTATTT[C/T]GGCGGCGTGGCTACTTCGTCATCAAAGAACACTCC	T	C	PHR	0	34	61	1	0	0.4596
AX-89310771	cfn0915047	intergenic	7BL	7BL_5178045	CTTCTACTATTTTTCTTCAGAGAGATGGCCATGGC[C/T]GCTCGATGCCCGAGCGCCGCCGGCCAAGGACCCGC	T	C	MHR	0	0	96	0	0	0
AX-89310773	cfn2204611	intergenic	3DL	3DL_6913912	AGCTTAACTCATGTGAAATGCACAACGAAGCC[A/C]CCAACCATAATATCATGCCAAATAAAAAGGAAGGC	A	C	MHR	0	96	0	0	0	0
AX-89310777	cfn2805288	intergenic	5DL	5DL_4511702	CAGTGATTCCTGAAAATAAACCTGCAAGGCAATGC[C/T]AACGATTCAATTTACATTCTACAATTTTCTATAAA	T	C	PHR	4	43	49	0	0	0.4979
AX-89310778	cfn0929210	intergenic	7BL	7BL_6750359	AAAACAAACTGTGCAGTTATATACAGCTTGCTGCC[A/T]CAGCTGTGCCCATCACTGGAATTAAAGCATATCTG	A	T	CRBT	0	73	12	11	0	0.2425
AX-89310780	cfn1713416	intergenic	2BS	2BS_5210553	TCAGCGCAACGCAGTCCATGAAGCTTCTTGAGCTC[G/T]GTGAAGTCAGAGGAGCTACAGCATCAGCACACAGA	T	G	PHR	0	41	55	0	0	0.4894
AX-89310781	cfn2176093	intergenic	3B	3B_10774628	CACCAGTCTCGTCCTCCCATCGCGGTGTGGGATCT[C/T]GCGCGTATACACTGGTGGGACCAGAAGTTTCCTTT	T	C	CRBT	0	0	87	9	0	0
AX-89310783	cfn0859434	intergenic	6BL	6BL_4362380	GTGCTTGTGGATTGCTGTGGCATGTGCGATGGCGA[G/T]GTGTGGTTATTTTACTCTCGGTCGTGTACGCAAAC	T	G	PHR	0	18	78	0	0	0.3047
AX-89310785	cfn3121299	intergenic	6BS	6BS_3015567	ACTTCAATATAGAAACTGCAATTCCATGAGAGCAC[A/C]TGTTTAATCGCATGCACTTGATTACCAATAAAGTA	A	C	PHR	1	39	56	0	0	0.484
AX-89310789	cfn0701759	genic	3B	3B_10696363	TTACATAGTTCACCTGTATTCCTATTGAGGTTTTC[A/G]CATGGTAACCGATGTATGGATGCTTTTTCATATTT	A	G	PHR	3	78	15	0	0	0.2706
AX-89310790	cfn2442914	intergenic	4DL	4DL_v2_14183930	GTTTCTATTGGAAGCGAATCGTGCGCCTTGCCGCC[C/G]TGTTTTTATTCCATGAAAGGTAAAAG	C	G	MHR	0	96	0	0	0	0
AX-89310792	cfn0906866	intergenic	7AS	7AS_4230761	CGGTCTACTACCAGGTCGCACGATCGGGCAGCAAC[C/T]GAACCAACCAACCAACCAACCGCTTGCCTCTTCCA	T	C	PHR	1	59	34	2	0	0.4639
AX-89310793	cfn0671329	intergenic	3AS	3AS_3297706	GAAAACATAGGCAGACTATTCCATGCTAGAAAAAC[A/T]CATGGGCTCACATGGTCGTAAAAATTCGCAGAATT	A	T	PHR	1	78	13	4	0	0.2449
AX-89310794	cfn2431227	intergenic	4BS	4BS_4917071	CTTATAAACATAACATTGTTCAAAAAACTGAACGA[A/G]ACTATCCAAAATATCATAGCTCAGAAATCACAATT	A	G	OTV	1	32	62	0	1	0.4491
AX-89310795	cfn3162292	intergenic	6DL	6DL_3306085	GTATTTTTTTTTAATA[A/G]TTAGGATTGCTTACCACATGTGTCACGTGGTGGGC	A	G	MHR	0	96	0	0	0	0
AX-89310796	cfn0739741	intergenic	4AS	4AS_v2_5967218	ATGACAGCAACGCGTGTGCTTCAGCAGAAGAAGAG[C/G]ATGTAGCATGATGTTGCCAGGTTAATTACTCTACT	C	G	PHR	0	89	7	0	0	0.1352
AX-89310797	cfn0763751	genic	5AL	5AL_2736298	AGATCTGCTTTGTTATCCTATATGAGTTGTTTGAA[A/G]TTGAGTTACCAAATCTTGTCTTTCTTATTTGATGT	A	G	CRBT	0	19	71	6	0	0.3331
AX-89310800	cfn0816781	genic	5BS	5BS_2279688	AAGATCCATGAAGCTAGATGATAGAACAGCACAAA[C/G]TGTTATATTCGACATGATACTCACCAAAAGGCATG	C	G	PHR	0	31	65	0	0	0.4373
AX-89310801	cfn0729835	intergenic	4AL	4AL_7133268	GATACTCAGGCCATACTCCCAAACGACGAGTTCAT[G/T]TTTTTTTACAACCTTACTATTCATGTATACGCACG	T	G	OTV	0	39	26	1	30	0.48
AX-89310802	cfn3473170	intergenic	7BL	7BL_6720111	TCTACGACGTTTAAACTATTGAAATTTTCATGTGA[A/G]TTAGCAATTTCTCTAGAGTTCGGACTCGGTTTATT	A	G	PHR	0	19	76	1	0	0.32
AX-89310803	cfn0920148	intergenic	7BL	7BL_6674834	TTCTAAAATACAGAATATTATCACTCTTGAAATGG[C/T]TAAAATAGTAGGGAAGGAACTAACAAGTCCATGCT	T	C	PHR	0	43	52	1	0	0.4955
AX-89310804	cfn0929329	genic	7BL	7BL_6751015	TACACAGGATAACATCAGGTCGAATTATTCAAAAT[A/G]TACCTAACAAGATTCAAGTAAACCGAAGTAATGGA	A	G	PHR	0	51	44	1	0	0.4973
AX-89310806	cfn3598052	intergenic	7DL	7DL_3390952	TCAAGTAACTATTTGGCATATACAAGATAACAAAA[G/T]AATTTGCACCTTTGATTCTAGTTTGAAAGCCATAG	T	G	PHR	2	59	34	1	0	0.4639
AX-89310812	cfn0668615	intergenic	3AL	3AL_4451783	ATACCAGCACATGTATTTGAAAAATCTATTCAAAT[A/C]TCCTCACTTCATATGTTGCTAAGAGATGATGTAAC	A	C	PHR	0	56	37	3	0	0.4791
AX-89310814	cfn0707485	intergenic	3B	3B_10758001	TTGTATTTTGTTACGGACATGTGGATAAATCTAAG[A/C]GGCGGTCAAATGGATGTATATATATAAATCTTGTC	A	C	OTV	3	45	37	0	11	0.4952
AX-89310815	cfn0511597	intergenic	1AL	1AL_3927363	ATGACCGACCCGTAATTGTTTTTTTATCAGATTGA[C/T]GTATAGATCACAATAAATAATCCATTGACACAGCC	T	C	PHR	0	2	94	0	0	0.0408
AX-89310816	cfn0680712	genic	3B	3B_10433961	AACGTCGCTCCTCTGCTAGGGTTTTGCTTGCAGGG[G/T]TCAACGAGGGCCCTGATATACGAGTACATGCCCAA	T	G	PHR	0	30	64	2	0	0.4346
AX-89310818	cfn1281728	intergenic	1BS	1BS_3471453	GCCAAATCGTCAACTGCACATGTATGTGGCAGAAA[G/T]GTGTTGGTTTTCCTTAACGAGAGATACAGTGAATG	T	G	OTV	1	16	48	0	31	0.375
AX-89310819	cfn2496273	intergenic	5AL	5AL_2749519	AACCTGCTGCTGCTTCTCTCTCTCTCTCAATTTTG[C/T]TGTAATTCTGTGAACCATTGTTGTGCGATTATATG	T	C	PHR	0	58	35	3	0	0.4694
AX-89310820	cfn0754915	genic	4BS	4BS_4937005	TTTTTTGGCTGTGGATGGTGATTGTTTGATTGGTG[A/T]ACGATGTACATGTGCCTGGATCAGTGAATGTGAGA	A	T	PHR	0	28	68	0	0	0.4132
AX-89310821	cfn1310485	intergenic	1DL	1DL_2281316	TGCCATCGGCAGTTCAATTCCACAATAAGATTTTT[G/T]ATGGGCATAGGAAGCATCGAAAATCTGAGTACCAG	T	G	PHR	0	73	23	0	0	0.3644
AX-89310822	cfn2890180	intergenic	6AL	6AL_5833605	ATCAAAGGACAATCATATCTTTGATAGATGTTGCT[A/C]GTATCATTTCTTGCATTTATTATCTACTAACTAAT	A	C	PHR	0	31	64	1	0	0.4397
AX-89310823	cfn1413040	intergenic	2AL	2AL_6408426	AATTCCTGGCCTCATTCTTTCGGTGCATAAAAGCA[C/T]AAAAAAATACTGAGAAATGTAACAACATTTATATG	T	C	CRBT	0	52	39	5	0	0.4898
AX-89310826	cfn2018389	intergenic	3B	3B_10540454	GTATCCCTTGTAGGTTGACCCGACAGAGCCCAATC[C/G]CGGGAGGAAGTTGACCGAACCTAGCAGAAACCAAA	C	G	PHR	1	21	73	1	0	0.347
AX-89310829	cfn0758997	intergenic	5AL	5AL_1542947	CGAACTTGAGCAGGGTCATGATCATACTTCTGTGC[C/T]ACAAAAATAAAGAGTGAGCAACACATACTACTCAG	T	C	PHR	0	41	54	1	0	0.4906
AX-89310832	cfn0668920	intergenic	3AL	3AL_4452641	CATGATGGCTAATTTATCTTGGTTCTTGATGAATC[C/G]GCCATGGTCCTGATTTAAGAGTTTTTATGTTATTT	C	G	MHR	0	0	96	0	0	0
AX-89310834	cfn0703210	genic	3B	3B_10712574	AAGGCATCTGCTAAAGTCTCCACACTTGAAGTGCC[C/T]GAGCTGTAAGAACAATTTAAATTTCCTGGCAAAGA	T	C	PHR	1	79	16	0	0	0.2801
AX-89310835	cfn0707037	intergenic	3B	3B_10756931	TCTATAAAAATTTCACCCGGAGCTAAAATTCACTT[C/T]ATCTCACCTCTCAATTCGGCCAAAATATCGGAACA	T	C	OTV	1	76	10	0	9	0.2055
AX-89310836	cfn0869233	genic	6BS	6BS_2966197	CAGAGAACCGCTGATTTAGAGAGGTCTCTTACAAC[C/T]AAAAAAGGATGGCCGAGGCTGTTGAAAAGAGGTGT	T	C	PHR	0	10	84	2	0	0.1901
AX-89310838	cfn0877960	intergenic	6DL	6DL_137858	GACACGATCTGAGCATGTGACCTGGGCTCTTTACA[G/T]GATGGCTTTACAGTTACAGATCCACCCCCATTGTG	T	G	PHR	4	1	90	1	0	0.0217
AX-89310839	cfn3563454	intergenic	7BS	7BS_3155738	CACATACTGCACGCACACACACACACCATCCCACA[C/T]GGTAGATCCATGCCTAAATCATTATCAACATGTAT	T	C	PHR	3	67	25	1	0	0.3958
AX-89310840	cfn1149816	intergenic	1BL	1BL_3819272	GGGGGTCCTTTGCTCGGCGGTGCAGCTCCGGCTTG[A/G]GTGTCGGGCTGCTTGTGGCCTCAACCCAATGCCTC	A	G	PHR	1	24	68	3	0	0.3856
AX-89310844	cfn0699481	genic	3B	3B_10671954	AAGAGTGCTGCTTTATTTCTGTTAAATAAATAAAT[A/G]AAGGCTTATTCTATTCCTCATTACAGGGAATTTCA	A	G	CRBT	0	30	59	7	0	0.4469
AX-89310848	cfn1379626	intergenic	2AL	2AL_6359181	GTCTTTATTCAGACACACACTCAGTGTCCTGTGTT[C/T]GATCTCTTTGCATTGCTGAAGTGGAACGACACTCT	T	C	PHR	2	53	41	0	0	0.4919
AX-89310849	cfn0819065	genic	5DL	5DL_4468420	TTATCCCTGCTTCCTGACTAATCAAGACTGTTCTT[C/G]TGTTGCAGATGTTGTTGCTGATATGCTGAACAGGG	C	G	NMH	3	0	93	0	0	0
AX-89310851	cfn0504578	genic	1AL	1AL_3882538	CATGTTTACATCCACTTTCTTGCTCAAAAAATATA[A/T]AAGCTGCATGCCGAAGCTGGAAAAGGGCAGTTCGA	A	T	CRBT	0	83	4	9	0	0.0877
AX-89310852	cfn0513293	genic	1AL	1AL_3938020	CCGCGTTTACATGGGACGATGCAACTGTGCCTGGC[A/T]GGCAAGAAAATGTCCCACTAAGAAAGACAACGCCC	A	T	MHR	0	96	0	0	0	0
AX-89310853	cfn0836805	genic	6AS	6AS_3971050	TCACAAAGTTCCTTTAACTTAACTAGTTATATATG[G/T]GAAGGAATGGTGAATATATATATATATATGTATTT	T	G	MHR	0	0	95	1	0	0
AX-89310857	cfn0668149	intergenic	3AL	3AL_4450297	CACATGAGTGGTGCGTGGGGCCCACGGGTACATGG[C/T]GGGTGAGCACACGATGCGGCCGGCGCGAGATTAGA	T	C	PHR	1	64	31	0	0	0.4397
AX-89310858	cfn3559618	intergenic	7BS	7BS_3147723	GCACATGCTTCCTCCTCATGGCCACAATAAATATT[C/T]AATAGCCTCATTTAGTGCACCTTTAAAAGAAAAGT	T	C	MHR	0	96	0	0	0	0
AX-89310860	cfn0737095	intergenic	4AS	4AS_v2_5930585	CATTCCTGTGTTTGGTACCAACAAAAATACGAAAC[A/G]GGTTGGTTCCGTTCTTGTGTTCGGTTGGATAGATG	A	G	Other	7	83	1	5	0	0.0235
AX-89310861	cfn0701035	intergenic	3B	3B_10688823	CGGAGCGATAACCAGCCATCCAACCCTATCCGCGT[A/G]CATTTCAAACAGGATTTCAACAAACTGAACGATAC	A	G	PHR	3	62	31	0	0	0.4444
AX-89310862	cfn1884124	intergenic	3AL	3AL_4450583	CTGGGGATGTCGTGTTCACCAAACCTCATATTGCG[C/T]AGCCACAGACGCCTAAGGCTAACAAATGCATCTGG	T	C	OTV	0	61	31	1	3	0.4468
AX-89310863	cfn0575304	genic	2AL	2AL_6341873	CCGCTATGCACCCGAATCAATTGAGCTGCTGCGGG[G/T]CAAGGGCGTGGACTTCGACCGGACACGCCGGGAGG	T	G	PHR	3	29	62	2	0	0.4342
AX-89310865	cfn0881320	intergenic	6DL	6DL_3306916	ACGTAATTTATTTTTGTCAAAGCGTACTTCGTCCC[C/T]GTGATGTTTATTGCACTTGTTCGTTTGATGAAGAA	T	C	PHR	3	56	37	0	0	0.4791
AX-89310866	cfn1850763	intergenic	3AL	3AL_4354607	CCAGGATAACCAACTGAAACCACACAGCACTGGAG[C/T]GGAAATCAAGCTGAAGAGAAAGAGGAGGAGATCGG	T	C	PHR	0	39	56	1	0	0.484
AX-89310869	cfn0673411	intergenic	3AS	3AS_3373446	ATGAGTAGGCGAGGCTAGGCAAACCCAGCCGCTGA[C/T]TTTGACTGTATTGTACTAGACTTTCTAGCCTTTTA	T	C	PHR	1	1	93	1	0	0.0211
AX-89310871	cfn0532180	intergenic	1BL	1BL_3753371	ACCAAAACCGCCAGCAGCATGTCATACAGTGCTAA[A/G]GAACTTGGACAAAAAAAGTCAATGGTTTTGAATTT	A	G	PHR	0	14	82	0	0	0.2491
AX-89310872	cfn0618555	genic	2BL	2BL_8044021	CACCACTTAGGAGGACCACAGTTTTACTAGAAGAG[A/G]GTAGTGTGTGAATCTAAGAGAACAAGGCTGGTAGG	A	G	OTV	0	50	13	0	33	0.3275
AX-89310873	cfn2443955	intergenic	4DL	4DL_v2_14317563	GGAGTGAACGGCCGCAAGGGTGCTATGCTGATCAT[A/G]GAGTCCGAGAATACCATTGTCGGAAGGCCGCCAAC	A	G	MHR	0	0	96	0	0	0
AX-89310874	cfn2447453	intergenic	4DL	4DL_v2_14402104	GATCTCCTCTCTGTTGAACAGTTCCACCAATCGGT[C/T]ATCCCACTGTATTGGTGACACATTGTCGGCTTGGG	T	C	PHR	1	26	69	0	0	0.3976
AX-89310875	cfn0877135	intergenic	6BS	6BS_438868	TCGGACACTTCGTAGCATAGTCACCAAGGTGAGTT[A/G]TGTCACAGGACATTCTTTTTGAAGTGTCTAATTAT	A	G	PHR	0	63	33	0	0	0.4512
AX-89310876	cfn1556812	intergenic	2BL	2BL_7967465	ATCTTGCAGAGTGTCAGGTGCCATACTTCCTTCGC[A/G]TAAGGACAAGAAGCAAGTAGGTGGGCAGCAGTTTC	A	G	MHR	0	96	0	0	0	0
AX-89310877	cfn2570799	intergenic	5AS	5AS_1500799	AATTTTGTTCATAAAGTTTAGAAATTCATCGTATT[C/G]AAATTTTGTTCATCAAATATAAAAAATATTGATCA	C	G	MHR	0	0	96	0	0	0
AX-89310881	cfn0804926	genic	5BL	5BL_10912301	TTTTCGGGCGTTAGTGGCAACACTATTCAATGCTT[C/G]TTGCATGATCTGACAAGAGTGCTACTAGAATCTGT	C	G	OTV	1	15	55	0	25	0.3367
AX-89310882	cfn3058049	intergenic	6BL	6BL_4400631	TGGGGGATTTGACGACTTGACTTGAACTGGGAAGC[C/T]GTGTATCTGCTTGCTGAGAAGCATTTGGTAACACC	T	C	PHR	2	40	53	1	0	0.4902
AX-89310883	cfn3620316	intergenic	7DS	7DS_3957832	ATCTTACTCATTCTTCATCTATAATCAATGAAAAA[C/T]AGTTATCCCTTATTATGTTGTCACATGAACATAGA	T	C	PHR	0	92	2	2	0	0.0416
AX-89310884	cfn1304357	intergenic	1DL	1DL_2240060	GTTAAGCGTAACAGTGTCTGATGTCCCAGGCAGTG[A/G]TTACTGCTCCGATTCATTAGCAGCATCGGTACTGA	A	G	PHR	0	55	39	2	0	0.4855
AX-89310887	cfn2442495	intergenic	4DL	4DL_v2_13870602	TCGCCCATCAAGACAACTGCAATTGTGTGTACCTT[C/T]GAGTTGAATTTGCTCTAGTAAAGACACGATAGGAA	T	C	PHR	0	2	94	0	0	0.0408
AX-89310888	cfn0716652	intergenic	3DL	3DL_6844523	CCTACAACTAGCCTCACCACGGCGAAGAAATGAAG[A/T]AATAGATTAGCAACTTGACACCAATCAAACACTAG	A	T	MHR	0	0	96	0	0	0
AX-89310889	cfn1434185	intergenic	2AL	2AL_6436711	TTCCTCTCTCTCACTCACGCGAAATGACCTCCTCG[C/T]GAACCCCTTCGTGAATGGTTGCAACAAAACTGAGG	T	C	PHR	1	52	43	0	0	0.4955
AX-89310890	cfn0725778	intergenic	4AL	4AL_7091960	TGTGGTGGTTGAGCAAAACGGAACGAGAAAAAAGA[C/G]CGCTCGTCCATCTGTGCTAGATGTGCAAACATACT	C	G	MHR	0	95	0	1	0	0
AX-89310891	cfn0765573	intergenic	5AL	5AL_2748099	GCCTGGATTTATTATTTAATTTGAACTGTTCGATT[A/G]TTGTGCATAACACTCAGTTTCGTTTAAGCATGGAG	A	G	PHR	0	2	94	0	0	0.0408
AX-89310892	cfn0924478	intergenic	7BL	7BL_6737338	AGAAAAACATGAAAATATACCTTCCCATCGCACAC[A/G]CGAGGTGGTAGACAGCTCCAACACAACCAATCTTG	A	G	OTV	5	44	37	1	9	0.4963
AX-89310896	cfn0598200	genic	2AS	2AS_5279078	CAAGCCATCGTCCTCCTCCAGCCACCTCAAACAGT[C/T]GTCGTCCACGCACACAGACACCAGCGAGAGATTGG	T	C	PHR	0	72	23	1	0	0.367
AX-89310897	cfn0757003	intergenic	4DL	4DL_v2_14443526	TGTCATTGTCATCCCAAAGGAGGTTAGCCAGTTGG[C/T]GAGCGTCGCGAAGCTTCCCGCCAGGCTCTTGATGC	T	C	PHR	0	7	89	0	0	0.1352
AX-89310899	cfn0836220	genic	6AS	6AS_2089926	AACACGTCAGTTTACTCAACAGCTCCTATCATATT[C/T]CACTCATCCATAAAAAGTTTACGACGCGTTTGGTT	T	C	PHR	3	16	74	3	0	0.2923
AX-89310900	cfn2954649	intergenic	6AS	6AS_4429472	ATAGTTTCAATTTACAAATGATGTTGGCAAGCTAA[A/C]ATACTGTGGTGCATTAATTTGATCTTTTGGGAAAT	A	C	PHR	0	8	88	0	0	0.1528
AX-89310902	cfn0654878	genic	2DS	2DS_5379390	AGAAGTTTATATCACTTTGGGAGCACCAGGTGTCC[C/T]GTCAGATTCTGTGCTCTGTCGATGGTGTCCAAGTT	T	C	PHR	1	60	35	0	0	0.4654
AX-89310903	cfn1285255	intergenic	1BS	1BS_3477141	AATCTAGGCTGTCGTGCTTGAGGTGGTGTATTTTC[G/T]TAATCAATAGTGTTCTTATATGACCCTTTGCTGTC	T	G	PHR	0	65	29	2	0	0.4267
AX-89310904	cfn0659239	intergenic	3AL	3AL_4251935	GCTTAAGCACTCTTAATTTCGGCGTCCCTGCAATA[A/T]GCCAGCTGCAAGCGTGCGTGCTGCCGCTCACATGT	A	T	PHR	1	18	76	1	0	0.3096
AX-89310905	cfn0560500	genic	1BS	1BS_3484356	TGGTAGATGTTTTGCACTGTTGGTATTGTCTCCAC[C/T]AGACCACTGTTCTAATGGTAGATGTTTTACAGTGT	T	C	PHR	0	68	28	0	0	0.4132
AX-89310908	cfn0945060	intergenic	7DS	7DS_3964869	TCTATCAATAAGTTCATCGAAATAGATTCCTGCAA[C/T]TTTCTCCATCCAGTCCTGACCTTGCTCTTTCCCTT	T	C	PHR	4	38	52	2	0	0.4879
AX-89310909	cfn3500684	intergenic	7BL	7BL_6745666	TATCCTCTTTACAGCAACATTCCCATTTGGGAGCA[A/C]TCCCTGTTTAATTTCTCTTGTGAGCATTTAAAGAA	A	C	MHR	0	0	96	0	0	0
AX-89310910	cfn2306060	intergenic	4AL	4AL_7158570	GCGGAGTGGTCAAGAGCGAGGGCTAGGGTTTGGTC[C/T]GAGATAGGGTATATGTGGGCCGTACTGAGTCATAC	T	C	MHR	0	96	0	0	0	0
AX-89310911	cfn0520645	intergenic	1AL	1AL_3978340	TTCATGATCTCCCCGCATAAAAGAGAAGAAAAAGA[A/G]AAACCAACAGAATATGTGGGTAATACATGCATGCA	A	G	MHR	0	96	0	0	0	0
AX-89310912	cfn2286160	intergenic	4AL	4AL_7129067	AATTCATGCCTGGTGGTAGCGTGGAAAGGAGAGGA[A/G]TTTTGCCTGCCCAGGCATGTTTTGCACATGTTGTT	A	G	PHR	1	39	56	0	0	0.484
AX-89310913	cfn0527983	intergenic	1AS	1AS_3295399	TTGCAGGACTGTACTGACATCGTATTTGCAAGTTG[C/T]AGGAGTTTGATGAGAGTGACCGTTTTGGTCCTTGC	T	C	OTV	2	32	48	0	14	0.48
AX-89310915	cfn0578702	intergenic	2AL	2AL_6372409	CCTCTTCAACATCTGGTTCATACTCTGTGACACTG[C/T]GATCACCGGCACTTTCCTAGAGCTTAAATGAATAT	T	C	OTV	6	33	47	0	10	0.4847
AX-89310917	cfn1255072	genic	1BS	1BS_3432594	CTCTTCCTTTTAGCAGCAAGCTGACATGAATTGTC[A/G]CCGATACAAAGGTTTGGATTGTTGCCATGTCTAAT	A	G	CRBT	0	0	91	5	0	0
AX-89310918	cfn3356161	intergenic	7AS	7AS_4234978	ACGTTGCCCCTGCTCTCCCGTTTCCTTCCAGGAAA[C/T]GCCAACTCCTTCCTCTATCCTGTTGTGTTTTGGTC	T	C	PHR	0	91	5	0	0	0.0987
AX-89310921	cfn0669698	intergenic	3AS	3AS_1493485	TGCATATATAGGATGAAGGAGAAACTTCAATAGTA[A/T]ATATAACCAATACTACTAGCAGATATTCATTAATT	A	T	PHR	0	79	17	0	0	0.2914
AX-89310922	cfn0815337	genic	5BS	5BS_2261290	GCCAATACGGATCACGCAGTCAGGGGTAGTAGAAT[A/C]AAGAAGACGTCGTCGACTGTGCATCTGCTTTGGAA	A	C	PHR	0	31	65	0	0	0.4373
AX-89310925	cfn3252233	intergenic	7AL	7AL_4524809	TGCATTTCATGCCGGTTAAAACACCGCAAACTATT[C/T]AAAATTTGTACTTGAACTGCCAAAACGCCATATGT	T	C	PHR	3	56	37	0	0	0.4791
AX-89310926	cfn3498265	intergenic	7BL	7BL_6744412	CGATGAATTGGTTAGGTTGCTGGGAATGGCGGTGC[A/G]TCACGGTGTAAAGTTATGAGGGTGCACGAGATGTA	A	G	PHR	1	7	88	0	0	0.1365
AX-89310929	cfn1766303	intergenic	2DL	2DL_9826058	TTTTTTCTCATTCAAAGAAACTTTCTGAAAATTTT[A/T]AAAAGTTCAGGTGTTTAAAAAATATGTCCATCACA	A	T	MHR	0	95	0	1	0	0
AX-89310930	cfn0691721	genic	3B	3B_10579077	GAGTTGGATCGTAAGCACTGTGCACTCGCTTCTCC[C/T]GTGAAATCTTTCTTCCATTCATTTGGTAGTATATT	T	C	PHR	3	65	28	0	0	0.4209
AX-89310931	cfn0987164	intergenic	1AL	1AL_3900875	TCTGCATTTTAACATAGGAGAAAACTACATTATTT[C/T]CGGTATCTCAACTAGTATTGACTGAGCATAGTGTC	T	C	PHR	1	44	51	0	0	0.4973
AX-89310933	cfn0686200	genic	3B	3B_10507203	TATGAACTGGAACTATTTTGTTTCTACTTGTAATT[C/T]GATGTGTTCTTTTGCAGGGAATAACGTGGAATTGC	T	C	MHR	0	0	96	0	0	0
AX-89310934	cfn2820147	intergenic	5DL	5DL_4605084	CACATCCTCCTCCTCCTCTGGATCCACTGCATCCG[A/G]AGGTAGCCCCGTGGCAATCCGGGCTTCATGCCTTG	A	G	MHR	0	0	96	0	0	0
AX-89310937	cfn0546528	intergenic	1BL	1BL_3907847	CCGATGATAGCAACATCACGCTCTGTAGCCTCCTT[C/T]ATTGATTCTTCCCTTGGTCCATGACCTTCAGGGAA	T	C	PHR	2	68	26	0	0	0.4002
AX-89310939	cfn0896979	genic	7AL	7AL_4554700	AGTCGCAGAATTCCCGGGAAGCGTCACTCCATGAA[G/T]CCAAAACTCCGGGTGGTCCGGAGAGCTGGGACTTG	T	G	PHR	1	15	80	0	0	0.2659
AX-89310941	cfn0575972	intergenic	2AL	2AL_6348168	GTGTGTAATCATGCCGGTCAGAATAGCCTCGATTC[A/G]TTGCATTTCCTGATTCTCTGATCCCTCCTTTCTCA	A	G	PHR	0	67	28	1	0	0.4157
AX-89310942	cfn0831623	genic	6AL	6AL_5811809	GCCACTGCTTCTTGTTCCTCCTTCACCGCCACCAC[A/G]GTCCATGTCGTGAAGTACGTTGCGGCACGATGGTC	A	G	PHR	0	81	15	0	0	0.2637
AX-89310944	cfn0500345	intergenic	1AL	1AL_1736243	TGCGGGCGCGCTACCGGCCGGCCCACTGTTGCTCT[C/T]TCTCCAAAGATCTCGTCCCCCACTCCATCTTCCAG	T	C	PHR	0	24	72	0	0	0.375
AX-89310945	cfn1244089	intergenic	1BS	1BS_3417757	GTTGGCGACGAAGCCGAGGGTGACCGCGACTGAGC[C/T]GAGGAAGCCCAGGACCGTGCACACCAGCACCGCGT	T	C	PHR	0	60	34	2	0	0.4617
AX-89310947	cfn2619138	intergenic	5BL	5BL_10796051	AAAGGCCCGTTGGGCCAAAATTTTAGTGTCACATG[A/C]ATCTCGTATGCAATATATAGCAACAATACAATTTA	A	C	PHR	0	66	29	1	0	0.4242
AX-89310948	cfn1310225	intergenic	1DL	1DL_2279272	GACAGTTGATTTCACGAATCGTTCTCTCTCTCGAA[A/G]CAAGCTTTCACCCTTTTTATTGATATAGGCGTAAA	A	G	PHR	0	58	38	0	0	0.4783
AX-89310950	cfn0716981	genic	3DL	3DL_6893105	CGTTACTCTATGGTTAACAAAACTTGCCACTACAA[C/T]CCTTGGCACACAAGGGTTTGCCACTTCATATCTCA	T	C	PHR	0	87	9	0	0	0.1699
AX-89310954	cfn1315385	intergenic	1DS	1DS_1203137	CCCCATGATACCATCATCATCTCTGTAGATATTTC[C/T]ACTGAGCAATAAAATCTAGCGTGTTGCCCTTAAAA	T	C	OTV	0	68	25	0	3	0.3931
AX-89310957	cfn0759221	genic	5AL	5AL_1664764	TATCATCAATGCTATCAATTTTAAACTCTAACAAC[A/G]TATTCAAAACAATGTTTACATAAATCATGGGACCT	A	G	PHR	0	25	71	0	0	0.3852
AX-89310958	cfn0924902	intergenic	7BL	7BL_6738497	AATTTGCCAGCGGCTTGACAACATTAAACATAGTT[A/G]GAAATTTGTCACTTTTGTAGAGTATTAGATAAAAT	A	G	MHR	0	94	0	2	0	0
AX-89310961	cfn0691583	intergenic	3B	3B_10576707	GAAGATAACAGGCAAGCCCAAAGCAAGATAACAGG[C/T]AAAGCCCCCAACACAACCCCCACCCCCAATACATC	T	C	PHR	24	4	67	1	0	0.1063
AX-89310963	cfn0830986	genic	6AL	6AL_5803912	ATAGGGGCATCAGTTTGGTATTTTGTTGGAAATTC[A/G]GTTGTTTCCTTTCTGGCTCTCCAATCATCGAATGA	A	G	PHR	27	57	12	0	0	0.2873
AX-89310964	cfn1171082	intergenic	1BL	1BL_3850048	GCGGAGAACGTCATGGCGGCTGAGGTATGAGGCCT[A/T]GTAATGGCGGATCGAGTCATCGTGGCGATAAGGAC	A	T	MHR	0	0	96	0	0	0
AX-89310967	cfn2378423	intergenic	4BL	4BL_6961351	ACTACTAGATTACTAGCTAAGCTAATAGACGAGTC[A/T]ATTACACCACAAGTGTCTAAACTTGACGAGAAAAA	A	T	NMH	3	92	0	1	0	0
AX-89310968	cfn1568097	intergenic	2BL	2BL_7985084	TCCTCCTTCTGCATTCTCTATAATACGCATTATAC[A/T]TTTTTTTGTTGTTTTCTTTCATGATTGGCAAACAA	A	T	MHR	0	96	0	0	0	0
AX-89310969	cfn2555722	intergenic	5AL	5AL_2811212	AAGCGAACAACCCCCAGTCGCCAAGAGCCGTATGC[A/G]GAACCAAATCCGCCGATGCGTGGTGTGAGGCATCT	A	G	PHR	2	85	9	0	0	0.1732
AX-89310970	cfn2517687	intergenic	5AL	5AL_2777348	ACTAGAGGAGCAATTAATATTTTTTAGATTAATAT[C/T]AGTGCTTCAATAAACGAACCTACATGGCGAATCGA	T	C	PHR	0	30	63	3	0	0.437
AX-89310972	cfn0738199	intergenic	4AS	4AS_v2_5944705	GGATCCATGTGCGTGTTGGTACGGACAGCAAGCAG[A/G]GAACTCAGGTAGGACTGTAAGAAGCGAATAGAGAC	A	G	PHR	0	26	69	1	0	0.3976
AX-89310976	cfn2115566	intergenic	3B	3B_10717432	TTCTTGGTAGAAAAGTGGAAGCCAGATTGGCTGGG[A/G]GACAAATTGCAGGGTGCCACCAAGGATGGGCATGG	A	G	PHR	2	76	17	1	0	0.2988
AX-89310979	cfn1681306	intergenic	2BS	2BS_5176685	GACAATCTGAGAATTTGCTTAATTCCTTAATGCAT[C/T]ACATTAAGTTGAAGGGAACAAAAGAACAAAAGAAG	T	C	Other	1	95	0	0	0	0
AX-89310980	cfn2868306	intergenic	6AL	6AL_5803988	GATTTCGTCGGGCCTGGGAGAGGTGAGAGACGGGA[C/T]TAGGTTGGGGATTGCAGGGGCATTTTCGACATTTC	T	C	MHR	0	0	96	0	0	0
AX-89310981	cfn0897013	genic	7AL	7AL_4554756	TGGAGGTCCCAAATCAGGGAAGAGTTTCGCAAGTC[C/T]CGTATCTCAGAACTGTGAGCAGTCTCTATCCCCCC	T	C	PHR	2	37	57	0	0	0.4774
AX-89310982	cfn0775257	intergenic	5AL	5AL_2812525	CTTGTGTGCGTGGGCAAGTTGTTGACCCACAATGC[A/G]TTATTCTCATGGGCGGCCCTTAGCACGGCGGCGAT	A	G	PHR	2	46	48	0	0	0.4998
AX-89310983	cfn2072622	intergenic	3B	3B_10640301	AAGAAACAAACAACAAATTTAGATGCTTGACGTTT[C/T]GTTCACAAACAATACACTGCATCAACATAACTTCG	T	C	PHR	0	81	13	2	0	0.2383
AX-89310985	cfn2336941	intergenic	4AS	4AS_v2_5924635	TCTTCGAGATCCGAGAATATGGGGTTGAAGTAGTT[A/G]ACCAAAGGGAAGCGCCGCCGGTTGGTACAACCGCG	A	G	PHR	2	9	83	2	0	0.1765
AX-89310988	cfn2439792	intergenic	4BS	4BS_4960367	TGGGGAAGAGGGTGTATAATTCCACTGTCTAGGTT[A/C]AAATCCTCCTATTGAATCTGAATTCACAATTATAT	A	C	PHR	1	43	52	0	0	0.4955
AX-89310990	cfn0639062	genic	2BS	2BS_5225215	CTCCGCAGCAGGGGCGTCTTTCTTGTCGTCTTCAC[C/T]CTTGGGTTCTTCGCCTTCGCCTTTGCTGCCATCGC	T	C	PHR	0	46	50	0	0	0.4991
AX-89310993	cfn0719106	intergenic	3DS	3DS_1318504	AGGCCAGCAATCTTCATGACGTTAACCAAGGTCAC[A/G]TTGGACCCAACCTTGCTCATCTTTGTGTCTCTCGG	A	G	Other	0	5	91	0	0	0.0987
AX-89310996	cfn1171356	intergenic	1BL	1BL_3850423	AACACTAAATTGGCTAGAGCAGTGATTGAGGTATC[A/G]TTCAGAAAAGCATGCCACCACACAGGCACTGACTC	A	G	PHR	1	80	15	0	0	0.2659
AX-89310997	cfn0825699	genic	6AL	6AL_5727372	CAATAGAGCTAAAAAAGAACTGTTTGTACATCATA[C/T]ATATATGCATGATATTATAAACCATTGCGAGATTT	T	C	PHR	0	6	90	0	0	0.1172
AX-89310998	cfn0837740	intergenic	6AS	6AS_4342936	GATATAAGGGGGCAGAAAAGTCTTATTTTGGTGAA[C/T]GATACAACCAATATAAATTTTTCTTATGTTTAGTT	T	C	PHR	0	22	72	2	0	0.3585
AX-89310999	cfn0554610	intergenic	1BS	1BS_3443644	TTCCTTGTAGTACTAAATAACAAGACAAAATTTTC[A/T]TTTTCTTTTTGCCGGCAAAATAATGTTTTCGCCGC	A	T	CRBT	0	79	6	11	0	0.1312
AX-89311000	cfn0744735	genic	4BL	4BL_6966452	ACAAGGGGAAATTGTGGAAGGAATGCAAATCAGAG[A/C]AAATAGAAGAAACCATGCATCAATCAAGATAGAAA	A	C	PHR	0	7	89	0	0	0.1352
AX-89311002	cfn2616934	intergenic	5BL	5BL_10793522	CGTCTTTTTCATCAGATAATGCTGAGATTTGACAA[A/C]CTTGCCAACTACCATCTCCCAACTCCTGTGTCGTC	A	C	OTV	1	60	14	0	21	0.3068
AX-89311003	cfn2077103	intergenic	3B	3B_10648295	ACTCATACAGCTACCAATGGTGATCAACTTCCTCC[A/C]ATCTGCTCCTGGACATTCCCTATGATATGTTGCCG	A	C	Other	19	21	54	2	0	0.4032
AX-89311006	cfn0784390	genic	5BL	5BL_10794485	TTGATTTTCAAATTTAGCTTGTAGTTTTAGCAAAA[G/T]GCACTTAGATGGAATAGCGGGGCTCTCACTAGCTA	T	G	PHR	0	34	60	2	0	0.4617
AX-89311007	cfn1200058	intergenic	1BL	1BL_3893149	TGCTAGGTTGTAGGGTGAGGGTGTTTAGTTCTTCC[A/G]ATACTTGTTGTTGATAGCATAATCGCGTGTGTTCT	A	G	OTV	0	31	63	0	2	0.4421
AX-89311009	cfn3001741	intergenic	6BL	6BL_4299690	CTAGAACCCATTGTTAACTTTCATGACAGTAGAAT[A/G]AAAACACAATCAAACTACAGGAACTCAGGAAAACT	A	G	MHR	0	96	0	0	0	0
AX-89311010	cfn0832300	genic	6AL	6AL_5819489	CTGCTGCTTCCATGTGAGCCCCAGAAATGTTGGTG[A/C]TCACTGCTCAGCAGCAATACTTATCAAGCAGCAGT	A	C	PHR	4	68	24	0	0	0.3856
AX-89311011	cfn2931053	intergenic	6AS	6AS_4394781	ACATCGAAAGTTGTGTAGCAACAAAGCAACCATGG[C/G]GCAGACGATTGAGACGCCGTCATCCACGGAGGACC	C	G	PHR	0	50	46	0	0	0.4991
AX-89311012	cfn0749657	intergenic	4BL	4BL_7033955	CCAGGAGCTGCAACAAGGTGGGCGGCAGCTGTGGT[A/G]GCATTGGTGAGGGCAAGGTCTCATTTCCAGTTGCC	A	G	NMH	1	0	95	0	0	0
AX-89311017	cfn0611875	genic	2BL	2BL_7992861	ATTTTGCCATGCAAGTAAAGTCATCTTGGAATTTC[C/G]GATGATTGGATGAACTCTTTTTCCAAGCTGTATAA	C	G	OTV	0	53	38	0	5	0.4864
AX-89311018	cfn0655862	genic	2DS	2DS_5390743	ATTGACGTATACTCTTTGGTATATAGCATTTTTGC[C/G]TACCTCTTGCCTATTTCACATAGAATAGATGATTT	C	G	MHR	0	96	0	0	0	0
AX-89311020	cfn0859238	intergenic	6BL	6BL_4360483	TTCAGTGCTCTGCAATCAGCTCCTTTCTCCCTCTT[C/T]GCCGAAACAGTACGTGAGAAATTTTGGAATATATA	T	C	PHR	0	28	68	0	0	0.4132
AX-89311022	cfn2692748	intergenic	5BL	5BL_10878043	AAATGGAATGTAACCAGGCTAAGGCCCACAGCCCA[A/G]GTGGTAAGTTGGGCCAGGTGGGGAGGCGAAGCGCA	A	G	PHR	0	38	56	2	0	0.4817
AX-89311025	cfn0765923	genic	5AL	5AL_2750956	TCGCTTTGCTCCTTACCCACATGCTATGACCTGAG[C/T]TGAACCTGTGGACCCTGAATGAGAAAGCTGATGGT	T	C	PHR	2	37	56	1	0	0.4791
AX-89311026	cfn2810709	intergenic	5DL	5DL_4544696	TTCTCTGTTTAAACAAATGCTAACAGCAGCGCCTG[A/G]TCCTAAAAACAAATGCTAAACACTCTGTTTAAACA	A	G	PHR	0	55	40	1	0	0.4875
AX-89311031	cfn1769260	intergenic	2DL	2DL_9844073	TTTTGAGCAATCTATTGTATTTACATATATATACG[A/G]CAGGGTGCTGGATCACATAAACGAGCGCCCGAGCG	A	G	NMH	6	0	89	1	0	0
AX-89311033	cfn0718658	intergenic	3DL	3DL_6953926	AACTACGGATGTTTCTTACAGACTGGATTCCTCCC[A/G]TATGTTTAACATTTTTGTATATACCCTTATTAGCT	A	G	PHR	0	59	37	0	0	0.4737
AX-89311034	cfn3025745	intergenic	6BL	6BL_4349729	AGTTACCATGCAAAACAATCTAAGTTGTCATACCA[C/T]GGAAACTTAATTAAAAAAAGAATATGGATACTGAA	T	C	CRBT	0	23	64	9	0	0.389
AX-89311037	cfn1871030	intergenic	3AL	3AL_4426183	CTTGTATCCGGTGGTCATACATGGGGATGGTGAGT[A/T]GCTCGTGCTAGTCCAGTTTGCTGGATGGCTACTTC	A	T	Other	1	0	91	4	0	0
AX-89311041	cfn0670332	genic	3AS	3AS_3206135	AATTAAGTAACTGAATCTGACTATGCGTATGTGGG[C/T]GAGAATTGGTTCACCTATAGCTAGCTCATAGCCTG	T	C	PHR	0	74	22	0	0	0.3533
AX-89311044	cfn0723134	intergenic	4AL	4AL_7063503	TCATTGCCTAGCACACGAAAACAGCACACACTTTA[C/G]CTTAGACACGCATATATTCAACTTTTTGATAGCAA	C	G	PHR	3	70	20	3	0	0.3457
AX-89311045	cfn0807835	genic	5BL	5BL_10921412	CTATCATTTTGGCCATCTGACACCTCATTCGGTCG[C/G]CACTCCACCGCGAATCGACCATTGTTGCCTCCCCA	C	G	PHR	3	45	48	0	0	0.4995
AX-89311047	cfn2248671	intergenic	4AL	4AL_7073861	CAAACACAAAGAAAATGAATTGAATATAGACCCTT[A/G]CACTTGGAGATTAAAACACGGTCTGTAGGTTTGGC	A	G	PHR	0	87	6	3	0	0.1207
AX-89311048	cfn1791968	intergenic	2DS	2DS_5336505	AGTGGCTTCATGTAGTTT[C/T]AAAAATATTTATTGTCATTAGAAATATGTATTTGG	T	C	NMH	1	0	95	0	0	0
AX-89311049	cfn2054993	intergenic	3B	3B_10608203	AAAATACTAGACTATTTTAGCAAAAACAATGTAAG[A/G]TTAAATAGCAAAAAAAGAAACAAGAAAAGGAAAAA	A	G	MHR	0	0	96	0	0	0
AX-89311050	cfn2894353	intergenic	6AS	6AS_1520023	CATTTCGAAATAGGATGTTATGCTATAAGTGTTGA[C/T]GATCTGTGGCGTTTTGCTAGCTGTTGTCACACCTC	T	C	PHR	1	29	66	0	0	0.4242
AX-89311051	cfn3488917	intergenic	7BL	7BL_6739546	TAATACACGATGAATATTTGTTAAGAAAAAGACAT[G/T]CATGCTATCTTTAAAATACAGGATGGCCATTTCTT	T	G	Other	1	0	94	1	0	0
AX-89311052	cfn3565042	intergenic	7BS	7BS_3159162	TTTGCTCGTTTGCCATGTGTAATCCCCGTCGTACC[G/T]GTTCTAACATTTTTAAACGTTCCTCGGCTCGCC	T	G	PHR	0	27	69	0	0	0.4043
AX-89311053	cfn0662813	intergenic	3AL	3AL_4348498	ACCTGCGTTGAAGAACGTACACATACAGAGAGAGT[A/C]GCTGCTTAATTACAGTGTTTGTTTGTTTGTTTGTT	A	C	PHR	2	84	10	0	0	0.1901
AX-89311054	cfn0660995	intergenic	3AL	3AL_4304404	CAAAGCCTGGACAAAGTGTAAGGGCCGTCAGTGGA[A/G]GCCACAGAAACATTGATGTTACTGTATAGCGCTCA	A	G	OTV	1	54	38	0	3	0.4849
AX-89311055	cfn0550258	intergenic	1BS	1BS_1491348	GTTGTTCTCTCTGGAGCTTGACCCCAATGGCAGCA[C/T]GCAGTACTTCATTCGGTGGAATGAATCCGTAAACT	T	C	MHR	0	0	96	0	0	0
AX-89311056	cfn2032056	intergenic	3B	3B_10566640	CACCCCACTTCATTACAAATGGAGGCAACCATAGC[A/T]TATTATGGAAAGTTAGTAAACAGTATGTAAAAATA	A	T	CRBT	0	55	33	8	0	0.4688
AX-89311060	cfn2091837	genic	3B	3B_10673481	GAGTATCAATAACATTTTTGTCTATAGCTTATCAA[C/G]TATGTATCCAACATTTTGAAAATTTCGAGTACACA	C	G	PHR	0	67	28	1	0	0.4157
AX-89311061	cfn2454110	intergenic	4DS	4DS_2292767	CACACAATAACTCATCCTCCTTCATTGAGTACCCT[A/G]ACATCGTCCTTCACTCTAGAAAACAACAAGTTCTA	A	G	MHR	0	0	96	0	0	0
AX-89311062	cfn0657184	genic	3AL	3AL_2863214	TGTCCATCATTACCCGCCTGACCTAGTCCCGTGTC[A/G]GTGTTCTTGAGAGCCTGCTGCTCTAGTGTAGGCTA	A	G	PHR	0	69	27	0	0	0.4043
AX-89311063	cfn2891520	intergenic	6AL	6AL_5834289	GGGCGACCTCGGAGGTGCGTGGGGTGGACCGGAGC[A/G]AAGCTCATCACCGGCAAGGGTGGCGATAGCAGTGA	A	G	PHR	1	22	72	1	0	0.3585
AX-89311064	cfn2786790	intergenic	5BS	5BS_2283756	CTGACTCAAATTTGAATGGTAAGGTCGTCATAGGG[G/T]GTTTGAAATTGCGACCTATCGGTGATGACATTGTG	T	G	OTV	1	16	76	0	3	0.2873
AX-89311065	cfn0896610	intergenic	7AL	7AL_4553809	GTTCTGCATCTAGAGAAGCTAGAGGTAGTTTGCGG[C/T]GAATAGAGAGGAATCGAAATTGGGCTTGGACATGA	T	C	MHR	0	95	0	1	0	0
AX-89311066	cfn0851769	intergenic	6BL	6BL_4146400	GCTGCCGCCTATGCCTATTCCTTCTTTCTGATGCA[A/T]ATCGGGCAGCATGCTTATCTTGCACTATGTTACAA	A	T	PHR	2	58	34	2	0	0.466
AX-89311067	cfn0867147	intergenic	6BS	6BS_2942647	CCAGCGACTGCACCAATAGTCATAATGTTCTCATG[G/T]TCAACAGGTTCTTCACTAAGTGTGACAGATCTGCG	T	G	CRBT	0	48	38	10	0	0.4932
AX-89311068	cfn2425914	intergenic	4BS	4BS_4887068	AGAAGAAATGATACGCTCACCAATCACCTGCGAGC[A/G]TCGCCTAAATTTAGTTTCTGTACCTCATATATGTC	A	G	PHR	0	7	89	0	0	0.1352
AX-89311070	cfn0704978	intergenic	3B	3B_10735729	CCTATAATAATTTACTAAAGACCGTTTAATATTTC[G/T]ACACTTGTAAAACACATGTGTTAATTTAGACCTCC	T	G	MHR	0	96	0	0	0	0
AX-89311075	cfn2197922	intergenic	3DL	3DL_6819687	ACCTGGCACACAGTCTTCATCGCATCCAATACACC[A/C]TTCCACCAAGGATCTATATGCCAATCGGTATAGAT	A	C	PHR	2	88	6	0	0	0.1195
AX-89311077	cfn2515243	intergenic	5AL	5AL_2774783	CTTGGTTTTCCTTACTTGCCTTAGATCTCTACCTT[C/G]CGCATCACACCGCCGGTTTACCTTTATAGAAAGCA	C	G	PHR	0	50	46	0	0	0.4991
AX-89311080	cfn2055942	intergenic	3B	3B_10610045	CCAATCACCTTCTTTGTCCATACACAATTAATCAT[A/C]TTCATTTATTGCCCCTTGACGCTTCCCGACAGAAC	A	C	PHR	0	88	8	0	0	0.1528
AX-89311082	cfn2453697	intergenic	4DS	4DS_2286750	GAATGTTCAATCACATTGCACCATCCAGAAATGAG[A/G]GGCCTTGGGAACAAACCATGCCATTACGTGTCGAA	A	G	MHR	0	96	0	0	0	0
AX-89311084	cfn1716635	intergenic	2BS	2BS_5214115	AGTATCCTACCACTGCAGCTCTGAGGATTATTTCC[A/T]GTCCGGCGGTTTATCCTCTCAGGTTCATACTCCTG	A	T	PHR	0	75	21	0	0	0.3418
AX-89311086	cfn0916844	genic	7BL	7BL_6631005	AGAACATTCCATATTACTCTTGGTAGCAAAGATGC[A/G]GAGCTAGTAAAAAGGAACGAAAAATTCCGAAAGGC	A	G	PHR	2	36	58	0	0	0.4726
AX-89311087	cfn0902312	genic	7AS	7AS_4171693	ACGTGATGCATATCACAAGAGGGACATAGTAAGCC[A/G]CAGAGATAAAATCTACAGGTGTGAACCTTTAGACA	A	G	PHR	1	26	69	0	0	0.3976
AX-89311088	cfn2446185	intergenic	4DL	4DL_v2_14371182	TCGAAAGGAAGGCATATCAAGTTGGAAGTTGGAAC[C/T]AGCAGTTTCACCTAAAAAGGTACAACTATTATTCA	T	C	MHR	0	0	96	0	0	0
AX-89311090	cfn0833697	intergenic	6AL	6AL_5830594	CTCACCTTCTCCTCTTCTCCCCAGCAGTTGTCGTG[A/G]CCACTACCGCTACGGTGCCGACCGGCCATGGCCTC	A	G	PHR	0	71	25	0	0	0.3852
AX-89311091	cfn0661704	intergenic	3AL	3AL_4320494	TACTACCATATGTAGATTATATCTAATTTAATGCA[G/T]AATAGCGGATCACAGTGACTGTCCATGCCAAAGTA	T	G	Other	1	12	83	0	0	0.2207
AX-89311092	cfn0698091	genic	3B	3B_10655518	TTCCTGATGCAATATTGGTTGTAAATTTACAACTG[C/T]GATCAGTTCAATTGGAAAATTCCTAAATGACCTCT	T	C	MHR	0	0	95	1	0	0
AX-89311093	cfn3153756	intergenic	6DL	6DL_3230272	CCCCTCTCCGACCCTAACCTGCTTTGCTTGCCACC[A/G]CCCGAACCATTTCCAATCTAGATGCACTAACCCTC	A	G	CRBT	0	43	48	5	0	0.4985
AX-89311094	cfn1445392	intergenic	2AS	2AS_5151356	ATGCGAGACGGGATGGCGGCGATGTGACCACCGTT[A/G]TGGGAGGAGGGGGTGGGTAATTTTCTCCCAATATG	A	G	CRBT	2	18	70	6	0	0.3254
AX-89311095	cfn0526495	intergenic	1AS	1AS_3280302	CCTAAACCGCAGATCCCCGCACGGCAGGAGCGGGA[G/T]TTCCTCCAGCAATCATGAGGTGATAGCCGCTCGCG	T	G	PHR	3	40	53	0	0	0.4902
AX-89311096	cfn1637273	intergenic	2BL	2BL_8087076	GCTCGTACCGGGCGTCGTCTACTCCTCTGGACCCA[C/T]CCTGTGCGACTGGTATTCCTCCCGTATGACCATGG	T	C	OTV	1	12	76	0	7	0.2355
AX-89311097	cfn2122156	intergenic	3B	3B_10730786	TCCCATCGGCCGTTCTGGCATTAGGGCACGAGCCC[C/T]TCCCTTCCTTTGGTCGGCGCTATCTCATCCCTCAC	T	C	PHR	0	6	90	0	0	0.1172
AX-89311098	cfn2689755	intergenic	5BL	5BL_10874332	GTTCGCGGACGCTTGCGGACAAGCGGACGTCGTCC[A/G]CTTACATCTAGTCATGGGCTTCCTGAAACGTTGTT	A	G	PHR	0	76	18	2	0	0.3096
AX-89311099	cfn2824595	intergenic	5DS	5DS_2737855	CCATTGATCGTGCCATCCAGGATGCCCTCCTCGAC[A/G]TGCCCGATGCCCCACCGGCCTCTGGTGAAGACCTG	A	G	PHR	0	4	92	0	0	0.0799
AX-89311101	cfn1236905	intergenic	1BS	1BS_2182083	CATTGGTGCAGCAGATGGAGGAGCCACTCAGGCCC[C/T]GTATTCTTGATCTCCCCCAAAGCTGGCATACTCGA	T	C	PHR	1	51	43	1	0	0.4964
AX-89311102	cfn0508121	intergenic	1AL	1AL_3905139	AGCTGTACTTTTGACTGAGGAAGTATTTCTGCCCT[A/G]TATATATATTCAGCGGATGGATTTATTGTTGAAGC	A	G	CRBT	0	64	19	13	0	0.353
AX-89311104	cfn3101658	intergenic	6BS	6BS_2978079	AACCAACAGAAGCAGCAGGGTCAGGTTCAGAACAG[A/C]AGCCGCCCGGGAACCATGGGGGAACAACAGCAGGA	A	C	PHR	0	10	86	0	0	0.1866
AX-89311105	cfn0718243	intergenic	3DL	3DL_6947033	TACACCTGTACATCCAACCAGTTCGTTACTAGGAA[C/T]TCCCAAGGGAAATTTTACATGCAACAAGTAACATA	T	C	PHR	2	88	6	0	0	0.1195
AX-89311106	cfn0701364	intergenic	3B	3B_10692257	GACCCAGGGTCTCGGTACAATAAACAGAGTGCACG[A/G]TATCAGGTAATTCTTGTTATTCTTGATTCAGCATT	A	G	PHR	0	83	13	0	0	0.2342
AX-89311108	cfn3598611	intergenic	7DL	7DL_3391853	CGCTCCCAGAAGACGGAGGGGCGGTGGCGGTTTCT[A/G]GCCCGTCCCCCACTGCTGGTGTTTCGTCCTCGGCA	A	G	PHR	0	37	58	1	0	0.4756
AX-89311109	cfn0723756	intergenic	4AL	4AL_7068722	AAATCAGGATCGTTCAATTTTACTTTAAGTTAGAC[A/G]AACTGTGCCAAATGCCATTCTTTAGTGCAATCAAT	A	G	OTV	0	61	19	0	16	0.3622
AX-89311110	cfn1762400	intergenic	2DL	2DL_9708851	TGTGAGTTTGTTGGCTCTCG[A/G]TCCTTCAATCCATCTCGAAACATCATCTTCTTATT	A	G	PHR	1	90	3	2	0	0.0624
AX-89311111	cfn3283934	intergenic	7AL	7AL_4556820	CGTCGACACGCGTCCTCCGATAGTGATACCAAAGT[C/T]GGTCATCCAATGCTTGTCGTAAACGCCCGCGATAC	T	C	Other	1	42	53	0	0	0.4933
AX-89311112	cfn0527207	genic	1AS	1AS_3287728	TGACTTGCTATATGACACCGTAGTGGGCATCGGTG[C/T]GACCCCATGGTAATGGTACGTACTATAGCTTATGA	T	C	PHR	0	50	46	0	0	0.4991
AX-89311113	cfn2120016	intergenic	3B	3B_10726414	AATCGAACTTTCGACCGATTCCTGAGTCATACTGA[C/G]TAGACTGAATAATTGTAGCAGATCGATGCAATTAA	C	G	PHR	0	23	71	2	0	0.3696
AX-89311114	cfn2455131	intergenic	4DS	4DS_2308076	ATGTTGCCGGAGGGAAGCTGCTCAGCTCAGCTCCA[C/T]GTCGCCGACCACTGAGGGCTTGTTCAGTCAATA	T	C	MHR	0	0	95	1	0	0
AX-89311115	cfn0940680	genic	7DL	7DL_3376728	TTCGAGGATGAAAGGATTTTATTCCAAGTTTACAG[G/T]GTTATAATCGAGAGGCACGACCCTACCCATGGGTA	T	G	PHR	2	24	70	0	0	0.3803
AX-89311116	cfn0854620	intergenic	6BL	6BL_4279612	TGCAAAAATTCATATAACTTAGCAATAGAAGGAGC[C/T]CCTCCTAGATGCTAGCTTGCTGGAATTAAGTGCTA	T	C	Other	0	69	26	1	0	0.3976
AX-89311117	cfn1853258	intergenic	3AL	3AL_4365063	TTGTAAATTTTGATTAGTAGCTTAATAGGGCAGTG[A/T]GTACGAACTTTGCATTTAAGAAATTATGCATCCTT	A	T	PHR	0	53	42	1	0	0.4933
AX-89311119	cfn3611134	intergenic	7DS	7DS_3883709	GATGCAGATCAAATTCGGGCGTCCCTGCTCGCGTC[A/G]CGTGCCGTCTCGTGGGCCGCTGCTCCGCGGAACAA	A	G	PHR	0	76	19	1	0	0.32
AX-89311125	cfn0605899	genic	2BL	2BL_7944691	ATATGCTACAGAAGTGCCCTTTGTTTAGGTGCACT[A/G]TCTGTACTCTGTAAATGTTGAGTTTCCTTTCTTTT	A	G	OTV	0	12	39	45	0	0.3599
AX-89311126	cfn2891509	intergenic	6AL	6AL_5834285	CTGTAGGATTTGCTACGAGCCTTTCTTAGGTGCAA[C/T]GATTCTCATAGTTTTTTTTTTACTTTTGACAATGG	T	C	PHR	0	78	18	0	0	0.3047
AX-89311127	cfn1521833	intergenic	2AS	2AS_644088	TAGTTCTTTATTTTTGACCTCGCAATTATTTGATT[C/G]CCCCATACACACATACACACACAGTTCATACTCAC	C	G	PHR	0	63	33	0	0	0.4512
AX-89311128	cfn0557850	intergenic	1BS	1BS_3469233	GAATGGACCCATGTACTTAAGCTAGTCTGTTGATC[G/T]TAATATACTAATATGCTTTAATTAAACTGACATGT	T	G	OTV	0	62	26	0	8	0.4163
AX-89311133	cfn0745824	intergenic	4BL	4BL_6982114	AATACCTTCTTTGATGTTTTGAAGTATGTTGCGTC[A/G]CAGTCACCATCCCAGAAATCAAAGCAACAACGTCC	A	G	PHR	0	16	80	0	0	0.2778
AX-89311135	cfn0827341	intergenic	6AL	6AL_5759849	CATGCCCGGGGGCGAAAAGTACGCAAACGATATTT[C/G]AATCGGCCGATAGAAGAAATGATTGCAGTTGTAAA	C	G	PHR	2	50	44	0	0	0.498
AX-89311136	cfn0581034	genic	2AL	2AL_6390277	TGCAAGGGCAAAGTTCTGTTGTGGAGTTCATTCCT[A/C]TGGAAGAAGATGGCGTTACAAAATAGTGCAATTCA	A	C	OTV	3	34	48	1	10	0.4854
AX-89311137	cfn1515676	intergenic	2AS	2AS_5306368	GCGACGCCGGTACGGATAAGAACGACGGGCATAAA[A/G]TCGGTGTTTTGAAGCTCGAGACACGAAGAAGGAAA	A	G	OTV	2	51	22	3	18	0.4211
AX-89311138	cfn0606712	genic	2BL	2BL_7950718	TCCATGACAGTCTACCTGAAGATCTCTGTATATCC[C/T]GATCCCGACTGATGTATGTAGGCATTTCCCTTTTG	T	C	OTV	1	7	77	1	10	0.1528
AX-89311139	cfn2823970	intergenic	5DS	5DS_2730897	TCTTCAGTCTAATGACTAAACCTGCAACAAGAACC[A/C]ATATTTTTGTACCGAAACAAAAGCACAGATTCCAT	A	C	NMH	1	94	0	1	0	0
AX-89311141	cfn1403916	intergenic	2AL	2AL_6395111	TTCTTTTGAAACATTCAAATTGGTTTTTGAATGGT[C/T]GTATCATGGAAGCATTTAAGGGGTGATATATCAGC	T	C	MHR	0	96	0	0	0	0
AX-89311142	cfn0836977	intergenic	6AS	6AS_4318444	CTCTAGCCAAACCAAATGGCCAACTTAGAAAAAAT[A/C]TGTGTTTTCGACATGCTTGTTATTATACTCTAACT	A	C	MHR	0	0	95	1	0	0
AX-89311144	cfn0541277	genic	1BL	1BL_3862556	CGCCCTAAAACAAGCCACCTCTTGAACTGAGACTT[C/G]TACAAGACCTCCTCAATGTCTGGTGGACACTGGGA	C	G	PHR	1	75	20	0	0	0.3324
AX-89311146	cfn0616800	intergenic	2BL	2BL_8031000	TTGTTGAAAGCCCACCAATTCTGCTGGACCGGTTG[A/T]TTGAATCTGATGAGACCAGACCATGCATCTCGAGA	A	T	PHR	0	8	87	1	0	0.1542
AX-89311148	cfn0749094	intergenic	4BL	4BL_7032058	CTGGCACGCATTGCATAAGTAACATGCTGTGCAGT[A/C]CCTGCTCAGATGATATTTCCCCATTCACCGGATTC	A	C	PHR	2	45	49	0	0	0.4991
AX-89311149	cfn1473338	intergenic	2AS	2AS_5232449	AGATATCAAATGGGCAATTTTGATTATTTTTCTGG[C/G]ATCAACCTGGTGCCTCCAGTGGTGTTTCTATTTAG	C	G	PHR	4	57	35	0	0	0.4714
AX-89311151	cfn0649788	intergenic	2DL	2DL_9908576	AGCTCGATCGTTACCAAGAAGGCGAACAGCGAGCC[A/G]GCATTCAAGAAGCCGAGAACGGAGACGCCGTCGTC	A	G	PHR	0	66	30	0	0	0.4297
AX-89311152	cfn1804649	intergenic	2DS	2DS_5383899	TGAATGAGTGATGTGGGACTTGTAATCAGAATGGG[A/G]GCAACTGAAAAAACTTAAGAAGCCCACCTTCTTAA	A	G	MHR	0	96	0	0	0	0
AX-89311153	cfn0730782	intergenic	4AL	4AL_7143233	TTACAAGCAATTCATTTGATGATCAATTACCGCAG[C/T]GCTAATTGCAATTCGTTTGGTAATGAAACATTACT	T	C	NMH	1	0	94	1	0	0
AX-89311154	cfn2476657	intergenic	5AL	5AL_2696171	TTATGTGTAGTGTCCTTTTGAAGTGATCCTGCGTG[C/T]ACGTATCTTGCATTGGGTAAGAGCGGGTGTCCAAC	T	C	PHR	1	35	59	1	0	0.4674
AX-89311156	cfn0666565	intergenic	3AL	3AL_4446129	GTGTCTAAGTGGTATACCATGTACTTTTCCCTTTT[C/T]CCCCTCCTTTTGCAACTTCACTTTGTCCATAAGAG	T	C	PHR	0	92	4	0	0	0.0799
AX-89311158	cfn0830270	intergenic	6AL	6AL_5794719	CGGGCTAGGCGCGCGAGGTACAGGAGGTCTCAGTA[C/T]AAGTGAAAAAGAGCCCAATAACATAAATGCACGGT	T	C	PHR	3	68	25	0	0	0.3931
AX-89311159	cfn0786451	genic	5BL	5BL_10806632	TCAAATCCATATGAAGGGCGCTCCATATAACATAT[A/G]GAGATAAGTGACATGACGACTTGCTAGAGTTGCTC	A	G	OTV	0	87	8	0	1	0.1542
AX-89311160	cfn2570812	intergenic	5AS	5AS_1500820	GAAATTGCTTTGTATATCATTATCATGGGATGTTG[A/G]AGTATATGGCCAATGAGGAATGACAACATATTCAG	A	G	PHR	0	42	54	0	0	0.4922
AX-89311161	cfn0670209	intergenic	3AS	3AS_2719407	CGACTAGAGCTGCATAGTGTAGGAAGTTAAGGAGC[C/T]GAGTGAGTTGACAGTGGCAGCTTTCATTCATATCG	T	C	PHR	1	30	64	1	0	0.4346
AX-89311162	cfn0658718	genic	3AL	3AL_4242444	AAAACACTAATATGGCATAGATCATGATAGGTGAG[C/T]TCTTGGTTCCATGAGTTCAGTTTCAGATAATAAAA	T	C	PHR	1	13	82	0	0	0.2362
AX-89311163	cfn0802942	intergenic	5BL	5BL_10901178	AATCTTATTTTTGATGCTAATCGTTCTTCACATAT[C/T]AGTCTTACATTAAAGATATGTTTTAGGAGGACATT	T	C	PHR	0	13	83	0	0	0.2342
AX-89311165	cfn0759663	genic	5AL	5AL_20893	TTATTTTGGTTTACTGAAAATATAATCCCGTTTGA[C/T]CATCCTCTAGGTGTTGCCATCGGTGCGGGTTGGCA	T	C	CRBT	0	42	48	6	0	0.4978
AX-89311166	cfn1085038	intergenic	1AS	1AS_3258545	GCACCTGTGTGGCCCAAACGCATAGCCTGACAACA[G/T]GACTCCAGCACGACAACTATTCTAGAGCATGTGTC	T	G	PHR	0	17	78	1	0	0.2939
AX-89311167	cfn1350443	intergenic	2AL	2AL_6314996	TATGTTACATACACCCACAATTATGACATCTCTTA[A/G]TAATGCCATGACTTTTGCTTGTAGCAGAGACGATG	A	G	CRBT	0	18	73	5	0	0.3174
AX-89311168	cfn0935320	intergenic	7BS	7BS_3147215	TCATGTTCTAATCAGAGATTATTCTTGCATAGTCC[A/G]TTCAGTCAAAAACATATCCAAAATTGCTTTCATGT	A	G	PHR	0	47	48	1	0	0.4999
AX-89311169	cfn1759661	intergenic	2DL	2DL_422787	TTGAATCGCTATACAACTAGTGCGAGTGACCTAGT[C/G]TGCTAGCACTACACACAAGCAGTACATCTCTTATC	C	G	MHR	0	0	96	0	0	0
AX-89311170	cfn2230838	intergenic	4AL	4AL_4152130	TACGAACAGTTTTACTTAATTCTTAGGATTAACTT[C/G]GAAGCTCGTATGGTGCCTCCAATTAGTAAATATAA	C	G	OTV	16	25	33	15	7	0.4905
AX-89311171	cfn0603888	intergenic	2BL	2BL_7125457	TATTCATTTCTAGCTTACATCATAGTAATTGTATC[G/T]CTCGCACCTTCATCATTCTAATCACAGTGTCCAAC	T	G	Other	2	47	45	2	0	0.4998
AX-89311172	cfn0850506	intergenic	6BL	6BL_2059881	TTTTTTACTGAAATTTGCTGCTTCTGAGATTTGCT[G/T]AAGACTGAACATTGGCTAAGTCTGATTTATGTGTC	T	G	MHR	0	96	0	0	0	0
AX-89311174	cfn0738518	intergenic	4AS	4AS_v2_5949586	AGTGAGAGAGCAGAGTGACTAGTTATACGTAGCTC[A/C]GTTGGGTTTTGCTGTGGACGAGAGCGTGGGGCGGC	A	C	PHR	1	6	89	0	0	0.1183
AX-89311175	cfn2423033	intergenic	4BS	4BS_4872427	GTGTAAACATTTTTGTACTCGTTGAATCTTTTTCC[C/T]GGTTATGCTGCAACTCACTTCTGTTTAAATAAATT	T	C	PHR	4	54	36	2	0	0.48
AX-89311178	cfn0880660	genic	6DL	6DL_3279849	GAAGCATCAAACAACCTTGCCAAGCAGCTGCCGTC[A/G]ATGGCGCCCTACTTGACCGCCAGCGCGAAATCAGG	A	G	PHR	0	54	42	0	0	0.4922
AX-89311181	cfn1314927	intergenic	1DS	1DS_1097159	AGCAGTGCACGCAATGCAATGTTAATAATGGTACT[A/G]GTAGTGTACGTACCATCAGGGACAGGATATTTGGA	A	G	CRBT	0	46	43	7	0	0.4994
AX-89311182	cfn1780544	intergenic	2DL	2DL_9909177	GCCCGCCTCCAAAAACATGGAAAATGTTAGATAGT[G/T]CCATTGGGATAATCATGTGCACATATATATAGCAG	T	G	MHR	0	0	96	0	0	0
AX-89311183	cfn0902629	intergenic	7AS	7AS_4176222	GAGCAACATCGCAAACGGATTAATCCTTCCGCGAA[A/G]TAGATATTTGCCAGGGAATTCTGTTATGTACAAGA	A	G	Other	1	25	69	1	0	0.3904
AX-89311184	cfn0542895	intergenic	1BL	1BL_3876332	CACACTCCACTGCTGTTACAAGTTACTTCCCTGAT[A/G]AGTGAATCTGTAACTAGCTAGTTGATACTTGGCAG	A	G	NMH	2	0	93	1	0	0
AX-89311185	cfn0656306	intergenic	3AL	3AL_1506033	GCCGTCGACTCGACCCAGCTCATTTCTGAGAGGTG[C/T]CGCTCGGTCAAACCTAGCTCAGGAAAGCTTTGGCT	T	C	PHR	0	45	50	1	0	0.4986
AX-89311187	cfn0557332	intergenic	1BS	1BS_3463900	GGTCCAGTGCGTAGAACAAGCCTTCTTCACTCCTA[A/G]ATTCAGTCGCAACAAACGGTAATCACGCAAGCATA	A	G	MHR	0	96	0	0	0	0
AX-89311190	cfn0518699	genic	1AL	1AL_3974714	AACTAATGGACAGCCATATAACTTGCCAATTTCTT[C/T]TCTCAAGTAATAATAGAGCGAATTAGGAACCTATA	T	C	PHR	3	54	39	0	0	0.487
AX-89311194	cfn2502086	intergenic	5AL	5AL_2757127	CTTGCAGACTAATAAGTTTGGATTAAGCTAACATA[A/G]CTCTCCTTCATTGCTTCGCACTGAGAGATGGTTGT	A	G	PHR	0	49	46	1	0	0.4995
AX-89311196	cfn1854467	intergenic	3AL	3AL_4369612	TAAACATTAGTCCCATAGCCAAATTAAAATAGACG[A/G]AGAGAACACATATTTTTCCTTCTAGTTCAAAAAAG	A	G	CRBT	0	45	42	9	0	0.4994
AX-89311197	cfn3106228	intergenic	6BS	6BS_2986884	AAGGAGGCCTGCTTGGAGTTCATCAAAACTCACAC[C/G]AGTTTGCACACAGTTTTTACGGCTGGTGGCCTGGA	C	G	PHR	0	5	90	1	0	0.0997
AX-89311198	cfn2368067	intergenic	4AS	4AS_v2_6013513	GGCAATGAGAAGGCCACAACAGCGTATGCAAAGTC[A/G]TTGTTTGCTTAACCTGAATATGGCTCGCCTTAATC	A	G	PHR	1	3	92	0	0	0.0612
AX-89311201	cfn1433768	intergenic	2AL	2AL_6436566	GAAGTACCACAACCTACCAGATATGATATATGAGT[C/G]AGAAGTATAATTATCTATGATATGCCTTCCCTACG	C	G	PHR	0	39	56	1	0	0.484
AX-89311202	cfn3026936	intergenic	6BL	6BL_4351934	CGAATTAGCGCAAAATTTCAATTTAAGAATAGG[A/T]TTTTGAAATCTATGTTTATTAAAGTCAACAGTCAA	A	T	PHR	0	15	77	4	0	0.2729
AX-89311203	cfn2827116	intergenic	5DS	5DS_2766201	TACTGGTGGAAAGTAGGAGCCCAATTATTTTTATG[A/G]TCAAGGGTGAAATTATTGACAATCATAATGGAATA	A	G	PHR	0	91	5	0	0	0.0987
AX-89311204	cfn0777441	intergenic	5AS	5AS_1501075	CTATGGTGGCAGAGCTAACCTTAGACTTGATTTGG[C/T]GGTGGAGGAGCAGAACCGTAGGGAGCATCTTTAGA	T	C	PHR	0	13	82	1	0	0.2362
AX-89311205	cfn1542976	intergenic	2BL	2BL_7946706	CGGCTGTTGTGATGCGAAATGAAGCTGCTGTTCCA[G/T]GCAATCCAGCGAAGAAAATCAAGAGCTTGATTGAG	T	G	MHR	0	0	96	0	0	0
AX-89311207	cfn0680923	intergenic	3B	3B_10436341	GATTCCGATGAGGAGGGATGCGTACGAAACAATTA[A/G]TGTAGGAAGGCTCGTTAAGTTTCGGGCTAGTACTA	A	G	PHR	0	76	18	2	0	0.3096
AX-89311209	cfn0852995	intergenic	6BL	6BL_4252351	TATCTGTATTCTAAATGCCTTTTTGATTTAAATTT[C/G]ACAGGATATGGCTGTGAACTTTAAAATATCTGGAA	C	G	PHR	0	27	67	2	0	0.4095
AX-89311210	cfn1717263	intergenic	2BS	2BS_5214760	CCGGTGAAGACAACAAGCACCAAAATGTCTCGAGG[C/G]TAAAAAACAAAACAAGGCATGAGGAAAAAAAATTC	C	G	PHR	3	38	54	1	0	0.4849
AX-89311212	cfn0602412	intergenic	2AS	2AS_626463	CATTTCAACGCCACAATGTCAAATTACGAGAGCTC[C/G]TGGCACATGGAGTATTCGATACCAGCAGTGGATCA	C	G	PHR	34	22	40	0	0	0.4579
AX-89311213	cfn3044210	intergenic	6BL	6BL_4387293	AGTAGTAGGAAATCTCGTTCGTCTTAGTAATGACC[C/T]GGCTTAAGTGACCATTTCATGTCTACCTGGTTAAT	T	C	PHR	1	41	53	1	0	0.4919
AX-89311214	cfn0684257	genic	3B	3B_10479509	CCTATTATTACTAAACATCATCGGGTCAAATCGGA[A/G]TATGTTTATGTATCTCACGGAAGCCATCAGGTTAA	A	G	PHR	1	64	31	0	0	0.4397
AX-89311215	cfn3616786	intergenic	7DS	7DS_3927840	GTAATATCCTCTGCCCTTGACATGGTATGGTACAT[A/C]CTGTTATTTCCCTACCTGTCTGCAAATTCATGTAT	A	C	MHR	0	96	0	0	0	0
AX-89311220	cfn0811334	genic	5BL	5BL_1964441	CACATTCGCATGTCGTACGAGGGCTAACTATTTTC[C/T]CATTAGGGATCCCACAACAGTTTAACTTATTTTGT	T	C	PHR	1	42	53	0	0	0.4933
AX-89311221	cfn0675788	intergenic	3AS	3AS_3441813	TGGAGCAATGAGAAATCTGAATAACTTTCTTCTTG[A/G]CTGGATGAGACAAGCCGCCTACTTCCCCAGAGGGC	A	G	PHR	1	26	69	0	0	0.3976
AX-89311222	cfn0756666	intergenic	4DL	4DL_v2_14379474	CCTACAAGCTCCAGGAAGCACCCAAGGAATCCGCA[C/T]GGAGCAGCAATGCCGCGCCGACGCCCGATCGAGGC	T	C	NMH	1	0	95	0	0	0
AX-89311223	cfn1065727	intergenic	1AL	1AL_3980728	TTCATCTTGTGCTACTGGTTAATAGTCTGGACTCT[C/G]GTGACCAGAAAGACGCAGTAGTACACTGACAGGTC	C	G	PHR	3	71	21	1	0	0.3523
AX-89311225	cfn3510318	intergenic	7BL	7BL_6750525	ACACAAACAAAATATCAGTCTTATGCTCAAGTG[C/G]TGGTGGAAACTAGACACCCAGAATGGGATCTGGCA	C	G	MHR	0	0	95	1	0	0
AX-89311227	cfn0840168	genic	6AS	6AS_4362971	GACCTATTAGTTTTAGCCTTTATTTTCTTGTTGGG[A/C]CGTTTTAGTAACATCAGTTTTATTGTTTACTTCAG	A	C	PHR	0	70	25	1	0	0.3878
AX-89311228	cfn0835486	genic	6AL	6AL_5834533	AGCTGCTTAAATATTTATACGAGTACTAAAAGCAA[A/G]CACTGAACTGGTTAACTCTTGGTTATTGACACTGG	A	G	PHR	0	40	56	0	0	0.4861
AX-89311231	cfn0558676	intergenic	1BS	1BS_3476527	CTCGACACAAGTGACGTGCCTGGTTAAAAAAGTTT[A/G]CAAATGTTAATGTTAAGAAAGTTTTTATTGGGATG	A	G	OTV	1	15	72	0	8	0.2854
AX-89311232	cfn0532753	genic	1BL	1BL_3791987	ATGATAATGATATGAAGAAAACTGGTTAAATGTTA[G/T]CAGGCAATTGAAAAATTACAGGTAGTTATGTCCAT	T	G	Other	5	41	46	4	0	0.4983
AX-89311233	cfn0727045	genic	4AL	4AL_7106012	GTTTTGCGCGCTAATTTTTTCCAAGCCATAAAAAA[C/G]GAGACAAAACATTAATAGCACTAAAGGTGCATAAT	C	G	Other	1	79	13	3	0	0.2427
AX-89311236	cfn2406647	intergenic	4BL	4BL_7032282	ATAAAGCTTCCACATCTACATCATACGCTACGATA[A/G]GTAGAGGTTGCCGCTTCTGTTTAAGAAGAAATCTG	A	G	PHR	0	49	46	1	0	0.4995
AX-89311237	cfn1308241	intergenic	1DL	1DL_2264849	CCCCATTGAGTCGTTGCAACTTGAAAGAAACACAT[C/T]GATAATGTCAACGTACACCACCAAGCCCTCGCTTG	T	C	MHR	0	0	96	0	0	0
AX-89311238	cfn3163177	intergenic	6DL	6DL_3313710	TATGATGATACCTTTAATTTTTTTTGTCTATGAAC[C/G]GGAAGTTCTTGTCGGTGTGCAAACATGTGATTCAA	C	G	PHR	1	86	8	1	0	0.1557
AX-89311240	cfn0656232	genic	3AL	3AL_1328469	GCAGATGCACCAGATAGAGGAGGAAGACATGTGCA[A/C]ATGGTTCTCTGGACTTACTCCCTTTTCTGAGAAGG	A	C	PHR	1	11	83	1	0	0.2067
AX-89311241	cfn2790621	intergenic	5BS	5BS_2292279	AGAAAGCCATGCGGGCCATGGCTTGTCTAACAAAA[G/T]CAGCATCATAAACGTGCTTGAATAAACATCCAGTG	T	G	PHR	0	26	69	1	0	0.3976
AX-89311242	cfn0534435	intergenic	1BL	1BL_3805466	TAATCCAAAATTCAAGATTTCATTAGTCAATAAAG[C/G]CTACACAGTTAACAGAACTTTATACATGTACGGCC	C	G	NMH	2	94	0	0	0	0
AX-89311246	cfn0800310	intergenic	5BL	5BL_10885496	TGTGTACCTGGCTGGTGAAACAATTTATAGTCTGC[A/G]TTGAAGTCTCATAGTCATCCTGGATTGCAAAACCT	A	G	PHR	2	39	55	0	0	0.4855
AX-89311248	cfn0894625	intergenic	7AL	7AL_4541200	TAATGCTGGAGCTAGTTCAGTCCTCTACGGTCTTG[A/C]TGTTTGCTGATTTTCACGGACCGGCATGTCCGCAT	A	C	PHR	5	52	38	1	0	0.4879
AX-89311249	cfn1841153	intergenic	3AL	3AL_4320735	ATAGTTCAGGAGGTAGTTTAGCTAGGATATCATAT[C/T]TATTCGGTTGTAACTAAGTTTATCTCTTGCTTTCT	T	C	OTV	2	30	28	2	34	0.4994
AX-89311250	cfn2186685	intergenic	3B	3B_4742069	ACACAACATTTGAGACAGGATTTTCAATACCTTCC[A/C]TGTCTCGCTAAGCAGGCTGTTCTATAACCTGCGCG	A	C	PHR	0	5	89	2	0	0.1007
AX-89311251	cfn0635004	intergenic	2BS	2BS_5197694	ATGATGTTGACTCGAGCGATTTATTCCGGAGAACA[A/T]ATATACGCAAAGATTTACTCCTTTTTGCTTTTGGG	A	T	CRBT	0	67	15	14	0	0.2989
AX-89311252	cfn0570023	intergenic	2AL	2AL_170629	AGGGTTTATACCTTGCTCGGAAAATCTTCGTATAC[A/G]TGTGACAGGACCATCTCGACCCTGTTACGGTCATT	A	G	MHR	0	0	96	0	0	0
AX-89311254	cfn0773306	genic	5AL	5AL_2807342	CTGGTGGCATCCAAACCATTGGCCACTGATGTTGT[G/T]TCGCCTTCTGACTGTCATCAGCTGGCTTCACATCC	T	G	CRBT	0	56	29	11	0	0.4496
AX-89311255	cfn3580384	intergenic	7DL	7DL_3283826	GAGTAGAGGGGAAGCACATTGCTAGATCCTTCTTC[G/T]GCTGCGATGATATCACAAGATTGGTATAAGCATGA	T	G	OTV	0	49	33	5	9	0.481
AX-89311256	cfn3583269	intergenic	7DL	7DL_3323049	TACTCTAACATTGACGAGCGTACCATGCACGAGCA[C/G]CGCTATCGCTAGATCAAATCACTAAGGTCGAATCA	C	G	Other	1	27	67	1	0	0.4095
AX-89311258	cfn0816648	genic	5BS	5BS_2277958	AATTTAAAGACAATAACCAAAGTTAGGAGGATGGC[G/T]TGAAAGTAGATGATAATGCAATGCTGTTAATAAGC	T	G	PHR	2	17	77	0	0	0.2963
AX-89311261	cfn0708430	intergenic	3B	3B_10759761	GTTCGGACAGGCACCCTCGCGCCAAGGCACGTTGC[C/T]GATCTAGTCACTAGTAATTGAGGAGCGCTCCCCGC	T	C	NMH	5	0	87	4	0	0
AX-89311263	cfn0720648	intergenic	3DS	3DS_2603471	TCAGAAAAAAGTGTGGAGATGAAACAAATCTAAAG[C/T]TCACTTTCAGGAACTTTGCTTGCAACACCTAGAAA	T	C	MHR	0	96	0	0	0	0
AX-89311264	cfn1788923	intergenic	2DS	2DS_5324961	TCCTCACTTGATTAGAGAGAAGTGTACATGCAAGT[A/G]GCGAGACAGCAATGCTGTGTTAAGCACTCAGTTAA	A	G	PHR	3	79	12	2	0	0.229
AX-89311265	cfn2331415	intergenic	4AL	4AL_7176492	CAAGAATAGCAGAAATTGCTGAGCTTGAACCCAAC[C/G]ACATCATGGTAAGAAAATGCATCTACTACTCCTTT	C	G	PHR	0	84	12	0	0	0.2188
AX-89311268	cfn1027422	intergenic	1AL	1AL_3948776	GTTGCTTGGGCGGTTGACAACTTCACACCACTTTT[A/G]CTGTCCAGGGAAAGAGGCCAAATTATGTGGGGTGG	A	G	MHR	0	96	0	0	0	0
AX-89311269	cfn3234704	intergenic	7AL	7AL_4497397	ATGCATTTTGAAAAAGTGAATGCAGGTGTACGCAG[G/T]GTCAGGACACCCTCATTCTAGTAATCACCTCCCGT	T	G	PHR	19	43	32	2	0	0.4892
AX-89311270	cfn0919851	intergenic	7BL	7BL_6670461	AAATTGTTTACTTCAGCTTCTATTTCTCCTCCCGC[A/G]TGGACTCACAACCTACGTTTATTTTTTACTCATCA	A	G	PHR	0	40	54	2	0	0.4889
AX-89311272	cfn1293572	intergenic	1BS	1BS_3483724	GATTCGCTCCACGAAAGCTCAGGTAACATTTGTCT[C/T]AGAAATTAAATCTTCCAAAGTCCATTCTGTCGATC	T	C	CRBT	0	52	37	7	0	0.4858
AX-89311273	cfn1917577	intergenic	3AS	3AS_3391117	AGCTAGCTATCACACCGTTCAGTTATATGCAATGA[C/G]CGACTAATAGCATGTTAAGAGAGAAGCATATTCTT	C	G	OTV	1	12	77	0	6	0.2333
AX-89311274	cfn2417694	intergenic	4BL	4BL_7041539	GAAGATAGACTTGAACGAGGTTTAACCCAAGTACC[A/G]CGGAATGCCTCATGAAGCAGCCCTAACTATAAGGG	A	G	PHR	1	41	54	0	0	0.4906
AX-89311276	cfn1711121	intergenic	2BS	2BS_5208128	CGTTACCAAAATTGCAGCTAACATTACCATATGTC[A/G]CCCAATCTTCTACTCCTAAAGGAGCAATCTGGGGC	A	G	OTV	2	12	59	1	22	0.2809
AX-89311279	cfn0616489	intergenic	2BL	2BL_8029695	GACGAGCGCATCAGCAAGCAACCAATTCAGTAACG[A/G]ATCAAGAAGAATATCGAGCCTTCCTGTTTTGGTAA	A	G	OTV	0	23	39	31	3	0.4667
AX-89311280	cfn2271792	intergenic	4AL	4AL_7108695	CATTTATAATTAATAAAAAAACCAGGAGTTGATAC[A/T]ATCCAGAACACGTTTATATACATACACCACAGTCA	A	T	PHR	0	5	91	0	0	0.0987
AX-89311286	cfn0663543	intergenic	3AL	3AL_4365667	ACTCCTAATGAAATAATTTTGCAAGCAAGCATGTT[A/G]CCATAATTTTTGAGGTTGCATTCCTTTTGCCATCA	A	G	PHR	2	86	8	0	0	0.1557
AX-89311287	cfn1537843	intergenic	2BL	2BL_7938206	TCAAACTTGGTACGTGGATCATCATTTGTTCCATG[A/G]ATGTGGATGAACTCAGAAGATACTGATGACAGATA	A	G	PHR	0	83	11	2	0	0.2067
AX-89311289	cfn0713489	intergenic	3B	3B_10775277	TTTGCCCCAGCATTGGACTCTTTCCTGAAGCCTTT[C/T]TCTTAAAGGACGCGCCGCCGCAATTCCACCGCATA	T	C	PHR	0	95	1	0	0	0.0206
AX-89311290	cfn0679203	genic	3B	3B_10412759	GTTAGTGGAACAACATCGTACCAGTAATCTTGAAA[C/T]TAACTCAGCGAGAAAATCTTGATGCAAATATTTTA	T	C	PHR	0	8	88	0	0	0.1528
AX-89311292	cfn1364496	intergenic	2AL	2AL_6336909	ACAGCACATAGAACATGACTAATGCGATAACCATA[A/G]CTACACATGCTAGTTCCTTGTCTCTTGCTTTCATT	A	G	PHR	0	16	77	3	0	0.2849
AX-89311296	cfn0690427	genic	3B	3B_10560677	AAAGTACCAGCTGCTGCTACTACTTCCAATGTTAA[A/G]TGTCAGCTAATGTCACGCTACTACTATAGACCTTT	A	G	OTV	1	28	58	0	9	0.4392
AX-89311297	cfn2419993	intergenic	4BS	4BS_2903167	GTCAGTGAACAGTGAGCAGCGAGCATCGGCTTTCC[C/G]TCGACGATCATCAGCGGCGACCAGAAGCATGTGCT	C	G	PHR	1	66	28	1	0	0.4183
AX-89311299	cfn0694718	genic	3B	3B_10619495	GCATGGCTGTCAAAGGATATTGTGTGGTTATCTGC[C/T]GACTCGCAATTTGGGGAGTACACCTCAGTCTCTGC	T	C	Other	3	41	52	0	0	0.493
AX-89311300	cfn0553664	genic	1BS	1BS_3435018	GAACAGAGAAAGGTCCTTGTGGATAATAAGAAAGA[C/T]AAAGAGGTTAAAACCGTTTCGCATATGAGCCTGAA	T	C	PHR	0	65	30	1	0	0.4321
AX-89311301	cfn0694147	intergenic	3B	3B_10610002	CAGCGCATGCTAATAAGACAGCTTATCTTGTACGC[A/C]CTGTCCAGCCACATCTTCCGCCGTCTGTTGGTCCT	A	C	OTV	0	94	1	0	1	0.0208
AX-89311305	cfn3267156	intergenic	7AL	7AL_4549585	GGCGCATACACGAACCATCCCAAGCACATGGCTAG[C/G]TTCACTGAATCTCCTCCACCCGAAGTTCTGCATTG	C	G	Other	2	53	41	0	0	0.4919
AX-89311308	cfn0768951	genic	5AL	5AL_2775562	GTCAATCTCCATTAACAATTTGATTTGAGTACCAA[C/T]ATCAGCTCATGGCGTGGTAAATAAAACATAGTACT	T	C	PHR	2	61	33	0	0	0.4556
AX-89311310	cfn3602513	intergenic	7DL	7DL_624770	TTAGAGTCCGACGCCTTGCTTGGCTGTGGCTGTGA[A/G]TGCAGGTGGGGGACTCTGGACCATTGGTTTGGACA	A	G	PHR	0	39	57	0	0	0.4824
AX-89311312	cfn0838541	genic	6AS	6AS_4350584	ATTCACTACTCAATTACATGGTGTTTAATCATCTT[G/T]TTTCTGCTTAATTTCAGGAGGACCTTGTGTGCCCA	T	G	PHR	1	82	13	0	0	0.2362
AX-89311315	cfn2389190	intergenic	4BL	4BL_6988556	GGTTGGGGTACCATTAAGGACGATGGAAGCTGAGG[A/G]CAATTCCTCTCCATGAATCCCAGCAGATCCTTGGG	A	G	PHR	3	24	69	0	0	0.3829
AX-89311316	cfn0682769	intergenic	3B	3B_10458989	TCCTTCAATAATTGAGTTCTCCACCCACAACAACC[C/T]CCACGCTCTGTCTCTCCTTGATCTGTCTAGATCTG	T	C	PHR	0	45	50	1	0	0.4986
AX-89311317	cfn1857436	intergenic	3AL	3AL_4379476	ATGGACTGGACATACTGGAGCAGTATCTTTGACCA[A/C]CCGTACTTGCGGGGGATTGCTCTGCCACCCAGATT	A	C	NMH	4	92	0	0	0	0
AX-89311318	cfn2641490	intergenic	5BL	5BL_10821408	GAGTTTACTTTTTTCTGGCAATTTTGATGATGTTA[C/T]CATGTGGCGACATCAGATGCTTAGTCAATTCTGAT	T	C	MHR	0	96	0	0	0	0
AX-89311319	cfn2825557	intergenic	5DS	5DS_2747864	CAGCTAATAGCAATAGCAGCAACATCCATGCCATC[A/G]ACGGCATTGTTCGTTGAATATCGGTGGGTGGTTAA	A	G	MHR	0	0	96	0	0	0
AX-89311320	cfn2930419	intergenic	6AS	6AS_4393885	CTTGGAGCTGCAAGCCAGATAAATATTGCATGCAC[A/G]CACTTCATTCTTGATGCCTCTCAAGCGTAGGTGGT	A	G	PHR	3	55	37	1	0	0.4809
AX-89311321	cfn3580250	intergenic	7DL	7DL_3014287	AAACAAATTGATTGCAAATAAGCATGCATGAAGCT[A/G]CGGTATGATGAAACAGAGAGTCATCCTAAACACAG	A	G	PHR	0	20	75	1	0	0.3324
AX-89311322	cfn2787839	intergenic	5BS	5BS_2285801	CTTCCGCCGAGACTGTGATCACGAGCCTTAAACCA[C/T]AGACCCTGGTGGATTCTAGAGGCATTTTGAGTGGA	T	C	PHR	0	70	26	0	0	0.395
AX-89311324	cfn0697594	genic	3B	3B_10649705	TCTGAAAATAGCAGAAAACATGTTACTGTTATTGT[A/G]TATAACGAAATATATAGAATACTTGCAATACCAAT	A	G	PHR	0	88	8	0	0	0.1528
AX-89311329	cfn2216780	intergenic	3DS	3DS_2198387	ATTGTTTGCAGCGACTCAAAAGTCTTATTGAGGAT[C/T]TCAAACGTCCTTGTTTGTACAAGTACAAGACGTGG	T	C	MHR	0	0	96	0	0	0
AX-89311330	cfn2959369	intergenic	6BL	6BL_1008746	AGCTCACAATGATGTCCAATATTCTGCTGCGTCGA[A/G]TTATAGCGCTCGATTCCTTAGGCTGGTGGACACGG	A	G	PHR	2	36	57	1	0	0.4745
AX-89311333	cfn0838250	intergenic	6AS	6AS_4346706	TGTTTTACTTTTACAGCTCTAGAGGATTTCAAAGA[C/G]TTGTTCACAACAACAAAATACATAAATTACACGTC	C	G	PHR	2	60	32	2	0	0.4537
AX-89311334	cfn0758310	intergenic	4DS	4DS_933968	GAAGCCTAGAATATCCATTACTTTCAAAAAAAAAA[A/T]TAGAACTTACTTTCCATTAGTATCAGCATCACGCT	A	T	MHR	0	96	0	0	0	0
AX-89311335	cfn0674583	intergenic	3AS	3AS_3407343	AACGTTCGTACGTACATACATACATTGATCCTTGA[C/G]CGGCGGTACATGGCATGGTTTTCTTCTCTGCTATA	C	G	PHR	1	17	78	0	0	0.2939
AX-89311336	cfn0763797	intergenic	5AL	5AL_2736786	TACGTTCTGATGATTATTACCTTGTTTATTCTATG[A/G]ATCAAGTTCATCTGTTGAGATACACTACCATACTA	A	G	PHR	0	12	84	0	0	0.2188
AX-89311337	cfn0841615	genic	6AS	6AS_4373186	TCATTTTCATTGTTGCCATGCGGTCCTGGAGTTAA[A/C]CCTATGTCTTCATATTGGACTGATTCCAAACACAA	A	C	PHR	2	39	54	1	0	0.487
AX-89311338	cfn0658731	genic	3AL	3AL_4242444	AAGACATATATCCCCTGACACTCTACCGGTTCCTC[A/G]AAAACTACAAGGGGGAACGAGCCTTTTCCTGTTTA	A	G	MHR	0	96	0	0	0	0
AX-89311339	cfn0777836	genic	5AS	5AS_1508362	TCCATGCACTTAGGTACATATCAGGGATTAACTCT[C/T]GAAGTTGACGCAAGTTTTCAACTATTGAATTTTGG	T	C	PHR	0	47	48	1	0	0.4999
AX-89311340	cfn2959467	intergenic	6BL	6BL_1037868	CTTTGACAAGTGGTGACCAAATGTCTGGAACTACA[A/G]AAAAGTACAGAAGCTGAATCAACACAGTACAACTT	A	G	PHR	1	25	69	1	0	0.3904
AX-89311341	cfn1768769	intergenic	2DL	2DL_9840485	AATAATGCATCGTGAAGTGCTTGCAGGGAACCCAC[A/G]GTAAGACCAAATATGCTTTCTGATGACCATCCCCT	A	G	Other	5	47	41	3	0	0.4977
AX-89311342	cfn2905260	intergenic	6AS	6AS_4346997	GCGGTGGCCCAACGCACCGCACAGCAGGAAGTAGA[G/T]CGGCTCTTCCGCGAACGGCAGGCAGCTGCCGGATA	T	G	PHR	0	66	29	1	0	0.4242
AX-89311344	cfn1418938	intergenic	2AL	2AL_6418678	AACAGCCAGATCCAGATCTCCGGCCGCAGACCAAA[A/C]GGCCGAAGCCTCGCCACCACCAGCGTTGTGCGCCT	A	C	PHR	1	64	29	2	0	0.4292
AX-89311346	cfn2827462	intergenic	5DS	5DS_2769369	CGTCATTGGTTTTAACATAGCC[C/T]GAGAAGTTGAGATCGAATTGTCATCGACCATGGAC	T	C	MHR	0	0	96	0	0	0
AX-89311348	cfn0659568	genic	3AL	3AL_4258535	CCAAAGAAGAATGGTTGTTGATTTTTGTAGATCTA[A/G]TGGTCCATATTGGTCCATTGTTCAGTCAATTTCTT	A	G	PHR	0	83	13	0	0	0.2342
AX-89311349	cfn0675644	genic	3AS	3AS_3441298	AAGATCTTTTAGATAATTCAAGAATTAAGTCACAA[C/T]CCAAATATCAACTATGGATATGCACAAAGTTGAAA	T	C	PHR	0	6	88	2	0	0.1195
AX-89311351	cfn0767818	genic	5AL	5AL_2767231	GTTCTGTAATGTTACTCTTCTTTTTGCCCAGCAGG[C/G]TACCTTTCTTGTTCACTATTCAAGCATCATCAACT	C	G	PHR	17	38	38	3	0	0.5
AX-89311353	cfn2380770	intergenic	4BL	4BL_6967953	ATGTTGGTAAATGATAGAAACTGATTTATGCAAAA[G/T]ACTTACCTGGAGATTGTACGTTAGTGGTAATTTGG	T	G	CRBT	0	45	38	13	0	0.4964
AX-89311355	cfn2956886	intergenic	6AS	6AS_4430859	CTCCTAGGGAAACCCATTGAGGTTGATCAAGACTC[A/G]CTGTCTGTTCTTGGACCAGTCCGTCTTTGGGTCTG	A	G	NMH	2	0	94	0	0	0
AX-89311356	cfn2430398	intergenic	4BS	4BS_4912400	AGTCATTAAATGTCGAAAGCTCTTGTCTGACTATT[A/G]CAATATTAATTATCAGGGAACCCTGCGTCACAGAT	A	G	PHR	0	23	73	0	0	0.3644
AX-89311357	cfn2655787	intergenic	5BL	5BL_10836505	CCTATGTTGCATTTACATATCTTGGATCCTAGGGC[C/T]AAACTTGATGGGTTTGCTAATGCAATCACTAAACT	T	C	CRBT	0	91	0	5	0	0
AX-89311358	cfn0941237	intergenic	7DL	7DL_3391793	ACCTCCCTCACCAGGCAACAACAAGCCATCTCAAG[A/G]GAGTGGATTCTCAAGTCACCCCATCTCAAGGGGCA	A	G	MHR	0	0	96	0	0	0
AX-89311360	cfn0858529	genic	6BL	6BL_4349484	CACCTGATAAAGCTTGGTCTTGCTAAAAGATAATG[C/T]TTCCTACCAGAGATGCTTCTTCTCCAGTAAGACCA	T	C	PHR	4	62	29	1	0	0.4342
AX-89311361	cfn3579446	intergenic	7DL	7DL_1674322	TGTTCTTGATCCCCTAGATCTGTAGTTACGATAGT[A/G]TTTTGGTGTCGATCTGAGAGACTGGGCATGGGGGA	A	G	PHR	2	34	59	1	0	0.4639
AX-89311362	cfn1972707	intergenic	3B	3B_10457237	CTAGAGCCCACCCAAATGTCTCTTGATCTAAATGG[A/T]GTTGATAGATTTTCTAATGATTTATGGAAACCTTT	A	T	CRBT	0	25	64	7	0	0.404
AX-89311364	cfn2535967	intergenic	5AL	5AL_2800026	ATTTACGGCATTTAAAATCGAATTATGTAATGAAT[A/G]AGTACAAATGTGTCTCCCAAATGAGTTTGTGTGCA	A	G	PHR	1	48	44	3	0	0.4991
AX-89311367	cfn2414028	intergenic	4BL	4BL_7038320	GCGGCAGGCGGATGGACTTGTGTGGTGGACACGTA[A/G]CTAAAACGAAGGAAGATTTGTTTAGTTTGTACCTT	A	G	OTV	3	66	13	0	14	0.275
AX-89311372	cfn2457218	intergenic	4DS	4DS_997540	CTAACACGTCTTCACCTCATAAGGAAACCGTGATG[G/T]TTCCATGAGTATGCCGACAAACATGCCGACCACAG	T	G	MHR	0	96	0	0	0	0
AX-89311375	cfn1883165	intergenic	3AL	3AL_4450076	TAGATGTTACCATGTTTACGATAGTGCAGTGTTGA[G/T]TGCGAGTTGCATCAAAGAAGATGGCACTGATCAGT	T	G	PHR	0	12	81	3	0	0.2248
AX-89311376	cfn3622043	intergenic	7DS	7DS_3964143	GATGAATCCTGCGTCTGTGATGGTGATGACGCTCT[C/T]CATCTACTTTCTCCAGTGGCTATAAGGGAGTAAAG	T	C	PHR	0	31	64	1	0	0.4397
AX-89311378	cfn0637493	genic	2BS	2BS_5212790	AGATCTTTACTAAATAAATGTAACACCTATATACA[A/C]CATACATGTTAATGCCATAAGAAGGTACAAAGGTA	A	C	PHR	1	85	8	2	0	0.1572
AX-89311379	cfn0920713	genic	7BL	7BL_6683232	CCTCCATCAGAGCTGGAGCCTGTCTCTTTGTCAGG[G/T]AAGTCAGGGGGCTCCTCCACAGGTAAGGGCGCTTT	T	G	OTV	0	16	74	1	5	0.2923
AX-89311384	cfn0536835	intergenic	1BL	1BL_3824554	GTATATTCCCTCACTGATACACCATTGGTTTCACA[G/T]AGTTTTGTAAAAGAGGAGGCGTATTAGAAGGCACA	T	G	PHR	1	11	83	1	0	0.2067
AX-89311385	cfn0631338	intergenic	2BS	2BS_5175094	CCTCTGAGGTCAAGCACTACGACATTTTGCTCAAA[A/G]CCGTATCTGCTGATTACTCTCAACTGGCCACGGTT	A	G	PHR	0	39	57	0	0	0.4824
AX-89311386	cfn2215427	intergenic	3DS	3DS_1370301	GGATAAAGGCGAAGGGTACAAACAGCTTCAACGAC[A/G]AGCTTATGCACTCCGGTGGAAACACAAGATCTCTG	A	G	PHR	0	3	93	0	0	0.0605
AX-89311388	cfn0774463	genic	5AL	5AL_2809814	TTTACTCCTTTCCAGAAATTATATGTACATCAGAA[A/G]ATACAGCACAATTATGGCAGACATCGCGAACACTA	A	G	PHR	2	50	41	3	0	0.4951
AX-89311391	cfn3452446	intergenic	7BL	7BL_6688024	CAAAACAGGGATCTGGCCTACATATCCATTGATTA[A/G]GTTATAGCTACACTGGACGACTAGGGAGTTATAGC	A	G	CRBT	0	31	34	31	0	0.4989
AX-89311392	cfn1951609	intergenic	3B	3B_10419106	CTTTTTGAGAGTTTGATAGCAATCTGCAATGCATC[A/T]AAAAAGGATTAGACTTGACAAGAAAAGAAATATCT	A	T	MHR	0	96	0	0	0	0
AX-89311395	cfn3276392	intergenic	7AL	7AL_4554319	ATTTCCATAGTACAATTAGCAAGCCTCGCAATGTT[C/T]TATTTGGTGCTAGATTTCTGATTATTGACAGATAT	T	C	PHR	0	48	46	2	0	0.4998
AX-89311396	cfn2929685	intergenic	6AS	6AS_4392642	GCAAGAACACCTCGAGATTGATGTCGTCAATACAT[A/T]TTCGAAAGTGAACTTGACATAGCTCA	A	T	PHR	0	13	82	1	0	0.2362
AX-89311397	cfn0945239	genic	7DS	7DS_3965963	ATCCTAAGCCAACTATCAATACCCACAACAATCAC[C/T]CTCCCTTTTTCTCGCCTAATTCTGGCCTCATCCGA	T	C	OTV	2	50	43	0	1	0.4972
AX-89311399	cfn0665251	genic	3AL	3AL_4412102	ACTGAACTACTAGTTACCAAGGAATGTCTAATGTC[G/T]ATACTAGTTTTGTTCCATACCATGCACTAGTGTAG	T	G	PHR	0	42	54	0	0	0.4922
AX-89311400	cfn3150741	intergenic	6DL	6DL_2940708	CAATCGAGTTTTTACTGGGAGGGGAGAGCAGGCCA[C/T]CGAAGCTGCCGTCAACGGCGTTGGAGGTGGTGATA	T	C	PHR	3	44	49	0	0	0.4986
AX-89311401	cfn0699961	intergenic	3B	3B_10676329	CTACAGATCTGAGAGTGAATATCCAGTTAATAAAA[C/T]TTTCCTCTGTATCAGCCAACTAAAAATCAGAAGAT	T	C	PHR	2	47	46	1	0	0.4999
AX-89311402	cfn1318207	intergenic	1DS	1DS_1876682	ACTGTGAGGTCATTGGAAAATTTCTCATTGCAAAT[C/T]CAGAAGTTAGTGTTGGGAGCAAAGGCTCTATAATT	T	C	NMH	1	0	95	0	0	0
AX-89311404	cfn2901789	intergenic	6AS	6AS_4341629	TACAATCCATGACAATAGAGAAACACTTGACATCC[A/T]TGATGATCTTTAAGATAACCTTTCTCTTAACATCA	A	T	PHR	0	17	75	4	0	0.3013
AX-89311405	cfn0530668	intergenic	1AS	1AS_426621	GAAATAAACACTCACATGGAATGCTGAATGGCCTC[A/G]TAAGCAGCAGTCGCAGGCAGAAAGTCGTTCACAGC	A	G	PHR	1	9	85	1	0	0.1732
AX-89311408	cfn0720162	intergenic	3DS	3DS_2593351	CAAACTCTCCATCAACACTGCTATGTCTCCATTTA[G/T]ATAATTATAAGAGAGGTCAATGATTTCCAAACCGC	T	G	NMH	4	0	92	0	0	0
AX-89311409	cfn3365293	intergenic	7AS	7AS_4245941	TGGCTTTCTTGTCACTGACCATACAAGAGGTCCAT[C/T]ATATATGGTTGAAGTATTTTATCATTATAAAAGAA	T	C	PHR	0	27	66	3	0	0.4121
AX-89311410	cfn1594951	intergenic	2BL	2BL_8027622	TAAAGAGGCCCAGTCGTCCGAGTGCGCATTTCACT[A/G]AGGTGCCCATCAGGGAGGAGAAAAAGGAGAATGCA	A	G	OTV	2	57	29	0	8	0.447
AX-89311411	cfn2510212	intergenic	5AL	5AL_2767824	ATCTTTTAGTAGATCATGCATCAATAAAAAAGACA[G/T]GTTAATTATCCGCAAACACATGCACATGGACTATA	T	G	PHR	0	77	19	0	0	0.3175
AX-89311416	cfn3298812	intergenic	7AS	7AS_396404	GTGCTCGCTGCCCCCCTCCCTCATCATGTTCCCCA[A/G]TGCTCAAGTGTGCTCTTGGTTGCGATGATTTGTCT	A	G	PHR	1	82	13	0	0	0.2362
AX-89311418	cfn0854707	intergenic	6BL	6BL_4281770	GCAACGGGCTCACGCGTCGAGCCGAGACCCTTCCG[A/G]GACAGCTGGACGCCTCCCAAATATTCCCAGGCGAA	A	G	PHR	1	12	82	1	0	0.2227
AX-89311421	cfn0555127	genic	1BS	1BS_3447578	GTTGAGATGATGAATAAAGATTTATTCAGTTTATC[C/T]GAACAAATATAACAAGGGTTTAATTGGAAAATTAA	T	C	MHR	0	0	96	0	0	0
AX-89311423	cfn1740547	intergenic	2BS	2BS_5241617	AATGGGCTGCATGCGGCCCAAAATGGAAGGAGAGA[A/C]GCGCTGAGCATGTTCCCATGATGAAAAACGGGAGG	A	C	OTV	0	1	94	0	1	0.0208
AX-89311425	cfn0561464	genic	1DL	1DL_2204587	AAATCTTCCATTACCAATTGGCATTTTCAATTACT[C/G]ATTAACAGCTTATGGAACACACAGTGGCATTATTT	C	G	PHR	0	39	57	0	0	0.4824
AX-89311426	cfn2422523	intergenic	4BS	4BS_4869187	CGCGAAAACACATCCCAATTTGTAATGGATTCACA[G/T]GATTATTTTGTAGACACCAAAACAACATTTTGGTG	T	G	PHR	2	14	79	1	0	0.2558
AX-89311427	cfn0709412	genic	3B	3B_10761964	TAAAAGGTGTAGTTATACAGATAAAAATAAGGACT[A/C]CTATAGTCATATATCAAATACAACTCTGGTTTCAC	A	C	Other	1	60	35	0	0	0.4654
AX-89311428	cfn0740761	intergenic	4AS	4AS_v2_5984266	CTCAGTAACCTCGCCAGCATTATTACAAGGGGTAA[C/G]AATGCCCATATCCCCAAGGCAGGCATTTCCCTGTC	C	G	MHR	0	96	0	0	0	0
AX-89311431	cfn0897288	intergenic	7AL	7AL_4555176	GAATGGGCTAGTATTTGTAGTATGTATGCGTGCAC[C/G]TGCATGCACACACACAAATCTCAAGCCTCCGGACC	C	G	PHR	3	57	36	0	0	0.4745
AX-89311432	cfn2909145	intergenic	6AS	6AS_4354200	TGATGAAAAAAAGGTCATGCATGAACTACTCGTCG[A/G]CGCACTTGCGAGAATTGTCCCGACGACGTCAGAAG	A	G	PHR	0	16	77	3	0	0.2849
AX-89311433	cfn3455375	intergenic	7BL	7BL_6692588	AGAAACTGAACCCATTGTTGCATATCGTAAACTAA[C/T]AGAACTAAAGAAATGCGATAATTATGACTATTATA	T	C	PHR	0	57	36	3	0	0.4745
AX-89311434	cfn0913805	intergenic	7AS	7AS_4255378	AACCAAAAACATGATTAAGTTTGGGAAACATGTCC[A/C]TTCATAATATACTTGATCTTCTCTTGCCTCCTTGT	A	C	PHR	0	61	34	1	0	0.4596
AX-89311435	cfn0790831	intergenic	5BL	5BL_10830242	CATCTCCTTCCCGTCCGCTTCCAACTACAAGCACA[A/G]CTGCGACTTGCACAAAAACCAGGTTAGTTATCAAC	A	G	OTV	1	30	31	0	34	0.4999
AX-89311436	cfn0698276	intergenic	3B	3B_10660021	TCACCTGCTCTGGAAACAGTGTGCACGCCAACCTC[G/T]ACTTTGATGGTGACAACGATGATTGTTTGTGGCTC	T	G	PHR	4	75	17	0	0	0.3013
AX-89311437	cfn2083509	intergenic	3B	3B_10659250	ACACTATGCGGATGCTTATGTCGCATTAGAAACAT[A/G]CCAATGGGAACTCTGGACTCTCTGAGAACGCCTTA	A	G	PHR	2	42	52	0	0	0.4943
AX-89311438	cfn2974039	intergenic	6BL	6BL_4218852	AAATGGCGTCTTCAGCTCACCATGCTACCTCCACC[A/G]GTGGGTCTCCATCCCTATTCAAATTTTTCCAGTGC	A	G	PHR	2	28	65	1	0	0.4209
AX-89311440	cfn0662816	genic	3AL	3AL_4348688	GAACCCATATAAATTTATGAAATACCTTTTTCTTA[G/T]AAGTCATATGTTCTGAGTATAGACCTTGTTACACT	T	G	PHR	0	69	27	0	0	0.4043
AX-89311442	cfn0597807	genic	2AS	2AS_5275611	GTTATTCTGAAGTCTGAACAATCAACTCCAACTGC[A/G]ATACTAAATGTTCGCATGCACCCATACTGTTTACA	A	G	PHR	4	24	68	0	0	0.3856
AX-89311443	cfn1009646	intergenic	1AL	1AL_3927750	GATGCCTATATGATGGTCTCCGCAGTCCTAGACAC[A/G]GGCCCAAACTTGTCCATACTCCATGCTATCTACAA	A	G	NMH	3	93	0	0	0	0
AX-89311447	cfn0912068	genic	7AS	7AS_4252147	ACCGGCCAGTTTTCCGCTGCTCCCAGAGACCAGCC[C/T]GATTTCCCCCGTTCTCGGCCTCTGTCGCACGGCTC	T	C	PHR	1	54	41	0	0	0.4906
AX-89311449	cfn0744538	genic	4BL	4BL_6963979	AGCCAGAAGACACTAGCACAAGATTCAATTGCTGA[C/T]GACCATTACATGAGAATCCCCTATCATGCATTATT	T	C	CRBT	0	45	38	13	0	0.4964
AX-89311451	cfn2824388	intergenic	5DS	5DS_2735512	GCATTTTACAGGCATTACGTCTCCCATGGATCCAA[C/T]GGTAAAACTGATTAATCCCTGTAAAGTGCAGCCAG	T	C	PHR	0	8	87	1	0	0.1542
AX-89311454	cfn0923973	intergenic	7BL	7BL_6732481	ATTGGCAAAAGCACTGCGAGCAGGCTGTAAAATTG[A/C]TATACTGATTCTGAAACTGCATATGAGTATGTAAA	A	C	PHR	0	63	32	1	0	0.4468
AX-89311455	cfn2337623	intergenic	4AS	4AS_v2_5927047	TTGTGTTCAATTTCCACAATGTTGATTTATTTTGA[C/T]CCAATTATTTTTGCGGTCTCTCTATGAAAGCTCAT	T	C	MHR	0	0	96	0	0	0
AX-89311457	cfn3163546	intergenic	6DL	6DL_3316349	TGTACGTTTTTTTGATAGGGTAGTTTAGTCTTTTC[A/G]TATCTATTTTTTGACTAATTGTATTTCCTTAATCT	A	G	PHR	0	76	19	1	0	0.32
AX-89311458	cfn2592029	intergenic	5AS	5AS_1548120	TTTCTCTCTGTTGCGAGGCGAACACCAGGCGACTA[G/T]GGTTTGCTGGCCCGCTGCCGGCCGCCTCCTTGGCG	T	G	PHR	0	21	75	0	0	0.3418
AX-89311460	cfn0626319	genic	2BL	2BL_8091773	TTCTCCTGCAACTTGAGCATGCTGTAAGAAATTAG[C/T]TAGCCGTAGGCTTGGTGATACTCGTACTGGTAATT	T	C	OTV	1	11	58	19	7	0.268
AX-89311461	cfn0596577	intergenic	2AS	2AS_5264707	AAGGTAGAGGGTCACCTTGAGCAGCAAACAGTTGC[C/T]GGAAATCGAGGAGGTGTATAACCATCGCAACAGGA	T	C	PHR	1	73	22	0	0	0.3559
AX-89311462	cfn0860247	intergenic	6BL	6BL_4373817	TACAATTCTTTGTACAAATATGGAAGTTCAACTGT[C/T]CAAGTATAAAAATAAAATGTCAACAACTTACAGCA	T	C	PHR	0	88	8	0	0	0.1528
AX-89311463	cfn0901763	intergenic	7AS	7AS_4128305	GCCCAATACTTATCAAATTTATCTATTATTGCGTA[C/T]GCCATAGCTGATAGATGCTTATCTTTAGAATGACA	T	C	PHR	0	70	26	0	0	0.395
AX-89311465	cfn1023609	intergenic	1AL	1AL_3943942	TTGACCATGAGATTAGCTCTAGTGCTCCTCACTCT[A/G]TCCCAACTCAAGAATTTGCCAAACTTACTCACTTC	A	G	PHR	0	2	94	0	0	0.0408
AX-89311466	cfn0766063	intergenic	5AL	5AL_2752086	AAATGGTGGCCTATTTATCCATCTACACATCTTTT[C/G]TTTAGTGAGAGTCCATCTGGCATGCAACAGATTCT	C	G	CRBT	0	36	54	6	0	0.48
AX-89311467	cfn2197905	intergenic	3DL	3DL_6818840	GCTCATCTTCCACATATTTCACATACACTGTCATC[C/T]GCTATTGTCCTTCTGAATGCATGATGTTTGGTAGC	T	C	PHR	1	7	88	0	0	0.1365
AX-89311470	cfn0574581	genic	2AL	2AL_6335927	AACTTTTTTGTATATTTCTTGCCTAAAAAATTCAC[A/G]GTTCATCACGCCCACATTTGTCCGAATGAACACCT	A	G	PHR	2	44	49	1	0	0.4986
AX-89311471	cfn2413067	genic	4BL	4BL_7037733	TTGAGCTTGAGCTTGAGGAGGAAGCTGATGATGCG[C/T]GTAGTGTGTATTGGATGAGAAAGAAATGGAGGAGC	T	C	PHR	1	64	31	0	0	0.4397
AX-89311472	cfn3155367	intergenic	6DL	6DL_3245419	TGGTTGATAGACTATACAAACTAGGAGTAGATGAT[A/C]CCCCGCGCATTGAAAAATTGGGTTGATAACATATG	A	C	PHR	3	75	18	0	0	0.3122
AX-89311474	cfn0941193	genic	7DL	7DL_3391547	TCACTTCTGAAGAGGTGGTTCTCCAAGCTCCCCTT[C/G]GCCATGAACTCGTACACGAGTAGTAGCTCGTTGTC	C	G	MHR	0	96	0	0	0	0
AX-89311475	cfn3533204	intergenic	7BS	7BS_3091913	ATATTATGCTCGGTTTTATCAATTAATGAAGGCCC[A/C]AAAAAAGAGAGATCTTATTACATGTTGATATTTCT	A	C	MHR	0	0	95	1	0	0
AX-89311476	cfn0661408	genic	3AL	3AL_4313984	TCCTCTTATACAATTCTTTTGCAATGTACTGAACT[A/G]TGTTCCTGTTTTAGGCTTGTCTTATTATTTTGTTG	A	G	PHR	2	12	82	0	0	0.2227
AX-89311477	cfn0813166	intergenic	5BS	5BS_2217564	CGCGGTGGAGTCGAATGTGGCGGTCGGTGAGATGT[A/G]TAGCAGCTTGGCTGGTGGTGCCCGCTGCTTTGCAG	A	G	PHR	0	73	22	1	0	0.3559
AX-89311479	cfn0788712	intergenic	5BL	5BL_10819615	CACCACCAATGGTGGAGCAAGAGCACGGGCAGTCG[A/G]CACCGTCTCCGTCTTATGCAAGGACACAAAGTGCC	A	G	PHR	1	45	50	0	0	0.4986
AX-89311482	cfn1468133	intergenic	2AS	2AS_5222975	CAAGACCGTCTGCATCAAGCCGACTAGTACATCAC[G/T]GGAAGCCAAACCGGGTCTTCTTTTGTCAACTATGA	T	G	PHR	2	20	73	1	0	0.3376
AX-89311483	cfn0733687	intergenic	4AL	4AL_7170244	TTGCCAGAGGTCATGCGGTGCTTCACTTCTCTCAC[A/T]GGACTATGGTTGGTGTCGTTGAATGACCTGGAGAC	A	T	MHR	0	0	96	0	0	0
AX-89311484	cfn1322886	intergenic	1DS	1DS_1886998	AATGCCTCTGAATAACTCTCCAGACACAGTTTCTT[A/G]GATACTTAATAGTAGGGGGAAATTTACTACTAAGT	A	G	PHR	0	24	70	2	0	0.3803
AX-89311485	cfn3166617	intergenic	6DL	6DL_369313	GTTGCTCTGCCAGATACGCCCCTCCACAGATCCTT[A/G]GAATAGCTGATCTCCTTTGCTTGTGGCAAAGTTTC	A	G	PHR	4	68	24	0	0	0.3856
AX-89311487	cfn2986930	intergenic	6BL	6BL_4268110	ATGCCTCCTGGTCCGATGGCTCAATTTGCTGCTTC[C/G]TTGTTTGCCGCTGGATTCATCTTTTTCTTTCTTTT	C	G	PHR	2	68	26	0	0	0.4002
AX-89311488	cfn0868208	intergenic	6BS	6BS_2953640	ATCTGCTAACGATCTCCTCTTTGCAAAGAACCGGG[A/C]CGCATTGACAGTGAGTAAATGGACAAGATGATGTA	A	C	PHR	3	43	49	1	0	0.4979
AX-89311489	cfn1731275	intergenic	2BS	2BS_5231027	CTAGTTTGTGAGAGGCGTACCCAAATAAACAAATA[C/T]AATGCTACCGTAATATGAGAACAACACTCATAAAA	T	C	PHR	0	1	94	1	0	0.0208
AX-89311491	cfn2898998	intergenic	6AS	6AS_4330794	GGAAGCCTCATTATTCTCACACCATGGAAATATAC[A/T]GAAGAAACAAGTTGAGACAGTGAGAGAGACAGGGG	A	T	PHR	0	80	16	0	0	0.2778
AX-89311493	cfn0924277	intergenic	7BL	7BL_6736758	CTTGTGTTACTAGTCCGAGCTAGTCGCACGCTCCA[G/T]GCATCCACCGCCCTTGCATGGCCATGCAAGGCTGT	T	G	MHR	0	96	0	0	0	0
AX-89311495	cfn2077517	intergenic	3B	3B_10648899	AGTCCTCTTTAGTCTTGATGTGGACCTCAACTCTG[A/G]TCCCCAGATCCATGCAGACCTGTAGCATATCGAGG	A	G	PHR	0	48	48	0	0	0.5
AX-89311496	cfn1788051	intergenic	2DS	2DS_5322093	TACATAAGTTGCTCACTGCAGGGACCTAGATTCTT[A/C]CCTCACGAAAAAAATCCAATCCCAGCACTTCCCTT	A	C	NMH	1	95	0	0	0	0
AX-89311497	cfn2308751	intergenic	4AL	4AL_7161616	ATGTGCAAAAATGTCAAGCTTGATTCCTTCGAGTG[A/C]TTCTATAACAACTAGGTTGCAGTTTGAAACAATCA	A	C	PHR	0	84	11	1	0	0.2048
AX-89311500	cfn0503671	intergenic	1AL	1AL_3877167	ACGTGTCGCTTGATGGATGACTGAAGCGAAGCGCG[C/T]GTGGACACGACCGGCCCAAAGTTTGGCCGGCACAC	T	C	PHR	1	82	13	0	0	0.2362
AX-89311502	cfn3169640	intergenic	6DS	6DS_2068832	AGAAAGAAGCCATTTTCCTATGTGGATTCTCAAGG[C/T]GATGGCCTTGTAGCACATTTTGCTACCTTATTTGC	T	C	PHR	4	8	84	0	0	0.1588
AX-89311503	cfn0534582	intergenic	1BL	1BL_3806129	CCGCAGGATTCATCTGTAGAAATATGCAGTGTATT[A/G]CCAAGATGTAAATTTACGGATTATTTTCTACATGC	A	G	MHR	0	95	0	1	0	0
AX-89311504	cfn0595193	genic	2AS	2AS_5247752	AGAACAACGAAGTAAACAAATCAACAAAGACGTTC[A/T]CTTTAAAGGTACGATTTATACTTTGGTAAAAATAC	A	T	PHR	0	9	87	0	0	0.1699
AX-89311505	cfn1430279	intergenic	2AL	2AL_6434692	GGTTGTCAATTCGTCCATCCAGACTGCTGACTTGA[C/T]ACTCACCACCCACCATGATCGATCGATCTCCTGAC	T	C	PHR	1	53	42	0	0	0.4933
AX-89311506	cfn1924683	intergenic	3AS	3AS_3433191	TAGCTCAAGTTGGTGCATTGTAGGTTGATCCATCA[C/T]TCACTTGTGCTTGTAGTTGTGGGCGAACTCAGTCC	T	C	OTV	0	16	46	0	34	0.3829
AX-89311509	cfn3462096	intergenic	7BL	7BL_6702820	ACCGTTAGTTGACTGTCAAGTGGCATGTGAAAAGA[C/T]GACTTTGCCCCTGGTACTGTAGCGGTGCCATACTG	T	C	MHR	0	0	96	0	0	0
AX-89311511	cfn1834132	intergenic	3AL	3AL_4295547	TAATACGATTGAAAGAGAGAAATAAATGCAAGATC[A/G]TTGCCTAATATTTAACTATGACTCTATATAGATAC	A	G	PHR	0	13	82	1	0	0.2362
AX-89311512	cfn0753846	intergenic	4BS	4BS_4907438	AACTAGGAGAAAAGCACAATTACAGGTCGTGATCC[A/G]GCCTCACCGACGGAAACAATGAAGAAAATGATTTC	A	G	CRBT	0	15	57	24	0	0.3299
AX-89311518	cfn1620530	intergenic	2BL	2BL_8068035	TTTTATGTTGTTGTTGATCATAATGTGTTGTGCCT[A/G]TGTTGTGTGCTGTCAAATGGGTGGTAAGTCCACCA	A	G	MHR	0	96	0	0	0	0
AX-89311522	cfn0727323	intergenic	4AL	4AL_7109008	CTCTAGAAGAGTGTGGTTCTTATGATAGTTGCTCT[A/G]TGTTTCAGTGGATGATGCCCCAAAGGCAAATGAAG	A	G	MHR	0	96	0	0	0	0
AX-89311526	cfn3602998	intergenic	7DS	7DS_1361699	TTGTTTCATGTGACGGCTGGAAATTATTACTGTAA[C/T]GCAGTCAATCAATGGACAGCAAATTTATTTTTCTC	T	C	PHR	17	24	52	3	0	0.4321
AX-89311528	cfn0856970	intergenic	6BL	6BL_4321472	GTTCGCACTAATACAAGTACAGGCAGACTAACTGC[A/G]AGGAATACTACAATCTGCCCTGAATTGCTAAACTG	A	G	PHR	3	67	25	1	0	0.3958
AX-89311529	cfn2497503	intergenic	5AL	5AL_2751108	TTAAAAAGGTTTAATTGTAATTATTAGTCGTAGGA[A/G]TTACTTTGTATTTTCTTGGATTTTAGATCCAAATT	A	G	MHR	0	0	95	1	0	0
AX-89311531	cfn0901147	genic	7AS	7AS_4103242	AGAAAACACTTGCCAAGATGGAGCATGGCGGTCTC[A/G]TGGAGGTCACAAGGTACTGACATTCCACTTCACCA	A	G	OTV	1	50	35	0	10	0.4844
AX-89311532	cfn0823987	intergenic	5DL	5DL_4607714	TCACCTTGCGGCGGTGGCTTGGTCAAAACCTTTTC[A/G]CGGCTTTGCCACTCTCTCCGGCCGGTACGTTAACC	A	G	MHR	0	0	96	0	0	0
AX-89311533	cfn1161469	intergenic	1BL	1BL_3835360	TTCTTTCAAACACCAACTTGACTAGCCGATCAATT[C/T]TTCAGGTCATTTGAAACAACAATGAAGCAGCTAAA	T	C	MHR	0	0	95	1	0	0
AX-89311535	cfn0935490	genic	7BS	7BS_3149865	TGTATTTACTTAGAAACTGTCTTACTGAACTCTTA[C/T]ATTTCAACACAATTGCGATTTCTTTTTCCAGTGAC	T	C	PHR	0	31	65	0	0	0.4373
AX-89311537	cfn2642497	intergenic	5BL	5BL_10822739	TGCGTCGTTGACCAACTGTTGGAACGACATATACA[G/T]GATTAATGTGGAAGGAGAGTTAGGGTTGTGGTCCG	T	G	MHR	0	94	0	2	0	0
AX-89311539	cfn0696805	genic	3B	3B_10641235	CGGGTGGCGAGGCGTGTGAGGCGGCGATGGAGGGG[C/G]CCCCTGAAGAGGTAGAGGTGGCCGATGATGGGGAG	C	G	MHR	0	0	96	0	0	0
AX-89311541	cfn0760755	intergenic	5AL	5AL_2673208	AGGTAAAGCCAGCGTAGGTGGTAAGCTTTGAGAAG[A/T]GAGGCTGGGATTGGTCCATCAAAACTATTTTGTGA	A	T	MHR	0	96	0	0	0	0
AX-89311542	cfn0740326	intergenic	4AS	4AS_v2_5976316	ATGCAAATGTGGTGAGTGCAGAAGGGTGGGTAGGT[G/T]GGACACGCACATCAATCAGGGCAAGCATGCACAAT	T	G	PHR	0	89	7	0	0	0.1352
AX-89311544	cfn0733754	intergenic	4AL	4AL_7170765	TTCAGTTTTCTGTACCTGCTCTCTAATGAATCACA[A/G]TTTTTCAGAAAGCGATCACGAGCACTCTCGACAGT	A	G	MHR	0	0	96	0	0	0
AX-89311545	cfn2574827	intergenic	5AS	5AS_1508985	AAGACTTCAACTTTTACCATTTGCAAAATCTGCAA[C/T]GACTAGCAAACTGAAGTATGTTTTTTTACCAAATA	T	C	PHR	0	6	90	0	0	0.1172
AX-89311547	cfn0668348	intergenic	3AL	3AL_4450838	TTGGTAACAGGATATAAAATGTCAGATGTAAACGA[C/T]GGATTTAGTGCAAAATGCAATGGAAACTGGTCAGC	T	C	PHR	1	12	83	0	0	0.2207
AX-89311548	cfn3422066	intergenic	7BL	7BL_6638539	GTCCCACTTGTCAGGTTCTAATTAAAGAGAGCCCA[G/T]GTTTCAATTTCCGTGAGAATAGCAAAGAAATGAAA	T	G	OTV	0	5	90	0	1	0.0997
AX-89311549	cfn0881474	genic	6DL	6DL_3312441	AGGGCAAACAGAAACAAGTGTTCTGGGAATTGCAG[C/G]CAAAAAGTTAAGAGTGCATTGATACTATCGCCATA	C	G	PHR	1	40	55	0	0	0.4875
AX-89311550	cfn2445223	intergenic	4DL	4DL_v2_14347436	AGGCCTCCCTAACGTGGAGAACATGGGCACGTACT[A/C]CTCCGCCGGCCGGGACCCGCTCTTC	A	C	MHR	0	96	0	0	0	0
AX-89311551	cfn1459133	intergenic	2AS	2AS_5206415	AACTCAAACGTAATTTAGCCATCCTAATTAACTTC[A/G]AAGACTAAACTGCCCATGATCCTAGTGTGCAGTCC	A	G	PHR	2	19	75	0	0	0.3225
AX-89311552	cfn0855623	intergenic	6BL	6BL_4297880	ACTGGCGTCTCCATCGGCGTCCCACGACAGGAGCA[C/G]AAGATGAAAGCGCATGCGAGACCACAGAAAGGGTT	C	G	PHR	1	16	79	0	0	0.2801
AX-89311556	cfn3524909	intergenic	7BS	7BS_3073891	CGCTGCCATAACCACTCCACCATCTCAACAGTTCA[C/T]ATTTTCTTACAGCTTTTTCATCCTTTTCTTCTATA	T	C	Other	1	87	5	3	0	0.1028
AX-89311559	cfn0567282	genic	1DS	1DS_1903071	AATAGAACTTCTACGCACAGTGCTTTTTCATAAAA[A/C]AACTCACTGTAAAATGATTTGACCCAATATTTAGT	A	C	PHR	0	73	20	3	0	0.3376
AX-89311561	cfn1065514	intergenic	1AL	1AL_3980684	CTAATTGATATGACATGCGAGAATGAGCCGTCACC[G/T]AAATGCGATGAGCCAGTTCTAGCCATGGTTTTGCA	T	G	PHR	0	79	16	1	0	0.2801
AX-89311562	cfn1792086	intergenic	2DS	2DS_5336915	TGTTGCTCGTGGGTTTGGCCCCACGGCAAGTGGTC[C/G]AAGGAGCACAATGACAGATGGACGGGACCACTTCG	C	G	PHR	0	26	70	0	0	0.395
AX-89311563	cfn3562861	intergenic	7BS	7BS_315489	TTTTTCAAAAGTATGGCTCTGTACTGAACTGGAGT[C/T]CGATGTATGTGTCACTGACCATGAATGTGATGTGG	T	C	PHR	0	75	20	1	0	0.3324
AX-89311564	cfn2233493	intergenic	4AL	4AL_5730587	CTCTGAAAAAAGCCCCACGACAATCTCTTTGTAAA[A/C]GTCGCATAACAAACCACAGTGTATATACACTATAT	A	C	OTV	1	64	30	0	1	0.4346
AX-89311567	cfn0848896	genic	6AS	6AS_4429229	CGGAAGCTGGAGAAGGATGCTCTGGAAAGTTCAAA[A/G]CTGAACATCTACTTCCCGAGATTGAGGAAGGTGAG	A	G	PHR	0	26	70	0	0	0.395
AX-89311568	cfn2424267	intergenic	4BS	4BS_4878896	AACAATGCATGAAATATGAGGCCAAATATATCTAC[C/T]ATAGGGCAACGGAAAAGATATCCTTTGAAACTATT	T	C	OTV	1	25	37	0	33	0.4813
AX-89311570	cfn3438211	intergenic	7BL	7BL_6663623	AGTTGCATTAGATTCATGCAAATAAGGAGATATTC[C/T]AGATTTTATTGTCAATGCTTTAATAAGGAGAGATA	T	C	MHR	0	96	0	0	0	0
AX-89311572	cfn0508729	intergenic	1AL	1AL_3909083	AAATTGTCATTTGGTGCCTCAGCATGGAACTTTGA[A/T]CCCGGTGTATGTATTAGTGTTTCTGAACAAGCAGG	A	T	PHR	28	1	67	0	0	0.029
AX-89311575	cfn0908146	intergenic	7AS	7AS_4244802	GACTGCGTTGAGCAAGGCCCTTGTGGCCTTCTACC[C/T]CATGGCCGGCCGGCTTAGGCTGGGTGCCCATGGCA	T	C	MHR	0	0	96	0	0	0
AX-89311577	cfn2170023	intergenic	3B	3B_10771099	GCAAATTGATTTTTGTCCCCTACTCATGCTACACA[A/T]GGGTGGCACTTGGACCATAGCCTGTCTGACATGGA	A	T	MHR	0	96	0	0	0	0
AX-89311579	cfn0555861	genic	1BS	1BS_3452303	TCTTACTATTTACATTGACATCTTGCCCTTCTGAA[A/C]CATTTATTGTTTGCAGCCGTAGGCGCTTTGGAGAG	A	C	OTV	3	40	43	0	10	0.4993
AX-89311580	cfn2144346	intergenic	3B	3B_10759798	TGCTCATTTCTCCTTGGCCTGCTCCCTCGTAAATA[A/G]CCATAATATCACGCCTCATGTACTTATTAGTATTT	A	G	PHR	0	87	9	0	0	0.1699
AX-89311581	cfn3174729	intergenic	6DS	6DS_2121977	CTCAAGTGGTACAACGAATTCTCCCAGAAACACAA[A/C]CTGGCCCTGCGGCAGGAGGTTGTGAGGCTCCGGTC	A	C	PHR	0	9	87	0	0	0.1699
AX-89311582	cfn3169976	intergenic	6DS	6DS_2073150	CCTAACATAACTCTATTTATAGGACAAACACGAGA[A/G]AAGCGTACCCACTCCACCCGCCGAAGCGGGGACGG	A	G	OTV	1	7	87	0	1	0.1378
AX-89311585	cfn2825642	intergenic	5DS	5DS_2748099	CTAAAACAGTGTAAAAGGACATTTCTAAAACGTCT[G/T]GCATAGTGAACAGATGAAGTATTCTATTATTTGAT	T	G	PHR	0	86	9	1	0	0.1715
AX-89311588	cfn1944109	intergenic	3B	3B_10405112	CCGCAGAGTGGCAACGAGCAGGACGTCCGAGTGAC[A/G]TAGATGGTTCCCGTAGAGTGGCGATGCGCGAAGCG	A	G	PHR	0	8	88	0	0	0.1528
AX-89311589	cfn0580310	intergenic	2AL	2AL_6384249	GCAAATCGTAAAGCTACATGATCCAACAATTACGG[A/G]CGCAATTGAGACATAAATCAAATCTGAGGCGATTG	A	G	PHR	0	22	74	0	0	0.3533
AX-89311590	cfn1769206	intergenic	2DL	2DL_9843458	CTTAAGTGAAGTATAAATTTACAAAAA[A/G]CATCTTGTCATTCTAGTGTTAGTAGATTTTCCTCA	A	G	NMH	2	0	94	0	0	0
AX-89311591	cfn3470086	intergenic	7BL	7BL_6716088	ACCATCTGTCAGCGTAGGTAGGGTGTATGCCGACA[A/G]AAGAAGTGTCAGGAAGTAAACAACTGTCGGCAATA	A	G	MHR	0	0	96	0	0	0
AX-89311592	cfn0679456	genic	3B	3B_10415854	AAAAATCACTTTACCTGTGCAGAAACAGCACTTGC[A/G]AGACGGCTAGGAATATCTTTAGGGTGCGTAAAGGA	A	G	CRBT	0	77	9	10	0	0.1874
AX-89311593	cfn0867305	intergenic	6BS	6BS_2943817	ACACTACACACACATCAATTGCCTCTTTTACTTAG[A/C]ACCATGAATGCAAAAGGAGGGCAGGTATTGCCGTA	A	C	PHR	1	89	6	0	0	0.1183
AX-89311594	cfn2592166	intergenic	5AS	5AS_1548221	TATGTCTAGCTTTTTGGCCGCTACACTGGCTGCTT[C/T]CATATTCTCTCAAGGCAACGTTTATATTATGCTAA	T	C	CRBT	0	22	44	30	0	0.4444
AX-89311596	cfn0867256	intergenic	6BS	6BS_2943436	TTTTGTGGCACACCAGGCTATGATTTCAATGATAA[A/C]CATGCTGGATCCCAGGTTATAGTTGAAGTAACAAA	A	C	NMH	5	0	91	0	0	0
AX-89311597	cfn2155534	intergenic	3B	3B_10763936	GATGGTGCTGGAACTAGATCACTCCACTCTAGAGG[C/T]AGGTAAGCTTGCTCCTTGCACTGGCACTAGCTTTC	T	C	CRBT	0	56	33	7	0	0.4666
AX-89311599	cfn1805533	intergenic	2DS	2DS_5387228	TAAACTTCAATTAGTTTTGCACTCGAAACCCAAGT[C/T]ATAAATCGGACCAAATCCATTATTACAACAGATTA	T	C	PHR	0	10	86	0	0	0.1866
AX-89311601	cfn0891698	intergenic	7AL	7AL_4501844	TTTCTGTGTTGCTCATAACTGAAATCTCATATACT[A/G]ATTGGTAAACAAACAAAAAAAAGGTGAATTTGTGG	A	G	PHR	0	46	50	0	0	0.4991
AX-89311602	cfn3258606	intergenic	7AL	7AL_4535758	GATTGCACTCCGCTGTCACTGACTATATGGGTCCA[C/T]GTGTCATATTCATCCACTCCAATGATCCTTCGCTC	T	C	PHR	3	31	62	0	0	0.4444
AX-89311603	cfn2790571	intergenic	5BS	5BS_2292130	CGAAAGTGCGGTGAACATATTACCTCTTGACCCCG[A/G]GCGCGGTTGATGTAGCTCCCATTGCCGCCACACTT	A	G	PHR	0	65	31	0	0	0.4373
AX-89311604	cfn2419692	intergenic	4BS	4BS_1974387	ATGTCACATGCTCTCATTTCCTTTGCTTCAATGTA[A/G]GGCTCCGTATTGAATGGGCTGGAAAACCAATTCAA	A	G	OTV	1	51	38	0	6	0.4893
AX-89311609	cfn2441152	intergenic	4BS	4BS_4962131	TGATTACCGTACATACTTCAACTTACAAAAAA[A/G]TTTGCGCTCATACACACCTAAACGCGTCAAGTGAT	A	G	PHR	0	7	89	0	0	0.1352
AX-89311612	cfn1308953	intergenic	1DL	1DL_2269770	ATCTGGTGGAGTTACTGTTGCAGGCATGCGGTTTC[A/G]GATTTTCTTTTCACTTTATTTCCTGGTCGAAGTTG	A	G	PHR	0	6	90	0	0	0.1172
AX-89311614	cfn0628626	intergenic	2BS	2BS_5156354	TCTCATTTTCAGTTTAATTTCATTGATTTTTTTTA[A/T]AAAGTACATTAATTGTGGCAGATATTGAACTAATC	A	T	PHR	0	68	26	2	0	0.4002
AX-89311615	cfn1767599	intergenic	2DL	2DL_9833923	GAGGTCCCCAGCCCCAGGCTCAGACGGCGCACACG[A/G]CAGGCGCAGAAGATAGCCGTGACCTGAGCAGGGAG	A	G	PHR	0	1	95	0	0	0.0206
AX-89311616	cfn2954461	intergenic	6AS	6AS_4429382	TTTGAGGCAAGATAATAGGCGCAGCAGTGCGCACA[A/G]GTCAGATCTTAATGTCGGGCGAAGCAAATTAGTAC	A	G	NMH	1	95	0	0	0	0
AX-89311617	cfn3497414	intergenic	7BL	7BL_6743897	TTGCAGAACAAACAATAATTTAGTTACCAGTCCCT[A/C]TTCATTGTGTAATTGCATTGAGCACTCAGAGTTAC	A	C	PHR	0	28	66	2	0	0.4183
AX-89311618	cfn0920285	genic	7BL	7BL_6676414	GAAGCAAAACTTTAAGCCTAAAAATGTAAATTTCC[A/G]TTCTTGATTCTCATACTAATGGAATCCCTTTCTCA	A	G	MHR	0	0	96	0	0	0
AX-89311620	cfn0887521	intergenic	7AL	7AL_4449080	CCAATGCAGATGATGTGTAAGATGTCCAGTGGTTG[C/G]TCCAGCGGTGAGGTGGCGGATATGCGCCGCCATGA	C	G	PHR	38	29	29	0	0	0.5
AX-89311622	cfn0635411	intergenic	2BS	2BS_5199319	CACCCATAACAGACCCAAAACCAGTAAACGAAATG[A/G]TGTATTAAGACCAGGAATAATTCTCAGGATTTTAC	A	G	CRBT	0	63	23	10	0	0.3918
AX-89311623	cfn0615465	genic	2BL	2BL_8023225	GTGTGCTGTGTGTGCCAACTTTCCAATACATTTGT[A/G]TATTTATGTGATTTCATATTATTTTTTCATTGCAT	A	G	OTV	3	39	46	7	1	0.4966
AX-89311624	cfn1046685	intergenic	1AL	1AL_3971582	GTTGATACTCATCTCCGCATTGTGCTCACTATATT[C/T]GAAGTGTGCATTGAAGACTTTGCCGAGCGAGGCAA	T	C	PHR	0	59	34	3	0	0.4639
AX-89311625	cfn1746834	intergenic	2BS	2BS_5244408	CGAAAAAAAGACCCCGCCACAGTGATGAATCACTA[G/T]CATCAGCAGCACTCTAATTAACCACCACCGAATAC	T	G	MHR	0	96	0	0	0	0
AX-89311626	cfn3100076	intergenic	6BS	6BS_2975075	TAATAAAGATATCTCTATTAAAAGAAAAGTGAGTC[A/G]ATATCTTGAATTGCTGAATTTTAAGTCAAGATATG	A	G	NMH	2	0	94	0	0	0
AX-89311627	cfn0930795	genic	7BS	7BS_3069533	TGGCCTGCAATGCTAATAATGTGTGACTTCAATAC[A/G]GATTCATTCAACCTCTCTTTCTTATTTTGCTAAAA	A	G	Other	0	24	69	3	0	0.3829
AX-89311628	cfn1361708	intergenic	2AL	2AL_6332538	ACATACAAAACAAATGCAGTAGGCATCCTCTCTCT[C/T]TCTCATGCCGTCGCCTAGCTCGTCACTGTCCCACC	T	C	OTV	11	37	33	0	15	0.4984
AX-89311630	cfn0813543	intergenic	5BS	5BS_2237285	AAAATTGTAGAAATTGGGCAAAACTACAGACATTG[C/G]TGAGCTTCTTGTACTGCAGCGGATCACCAGCCATT	C	G	PHR	0	69	27	0	0	0.4043
AX-89311631	cfn0891865	intergenic	7AL	7AL_4504434	ATGCACGACAAAGGAAGCTCGGGAGGGAAACAGTA[C/T]CAGGGAAATCTCGATTTTGACGAGGCTATCAGATG	T	C	PHR	0	78	14	4	0	0.258
AX-89311632	cfn1843893	intergenic	3AL	3AL_4330549	TCGGTGTCCTGCTCCACTGGCGAGAGGAGCCCCCG[A/G]TGCTCTTTGTGGGTGGGTGCTCCCCTCCGCCACGT	A	G	MHR	0	0	96	0	0	0
AX-89311634	cfn2655725	intergenic	5BL	5BL_10836432	TACATACATGTACATTATTTAAGATCTTATATTAA[A/G]AGAATGAATTACATGACTGATATGTACTATATTAG	A	G	CRBT	0	24	61	11	0	0.4053
AX-89311635	cfn0609777	intergenic	2BL	2BL_7975659	GTGACCTAGTTACCAC[A/T]GAGGGTTGAAAAATCAATCATAAATAATAGGAAAA	A	T	MHR	0	0	96	0	0	0
AX-89311637	cfn3299983	intergenic	7AS	7AS_4048777	CGCCGCCGCCTTCGTCTCGTCCCTGGTCGTCATCA[C/T]GTTCCTGCTGGACCGCCGCATCAGCGGCAACCGAG	T	C	MHR	0	96	0	0	0	0
AX-89311639	cfn1154357	intergenic	1BL	1BL_3825155	GTGTAGGCATG[C/T]TGAGTGCATGCATTTGATTTTGTTTGGTATCGGTG	T	C	CRBT	0	72	15	9	0	0.2854
AX-89311640	cfn1321160	intergenic	1DS	1DS_1884142	GTAGGGTTTCTCGTAAACCAAATAGGACATTTCGG[A/C]TGGCCTAGGCTAACATCAAGTTAACGATGATGGCC	A	C	PHR	0	71	24	1	0	0.3776
AX-89311641	cfn0718288	intergenic	3DL	3DL_6948800	ACACTTGCTTAGAAGAAAAGGTAACATCAATTTTT[G/T]GAAACTTTAAACTGATATAATTTGAACTGAAGTTA	T	G	MHR	0	0	96	0	0	0
AX-89311643	cfn2413539	intergenic	4BL	4BL_7038128	CACATAAACATTTAATGGCGTCGGGTATTTCTGTT[C/G]TCTTTTGGACTATCTAGACACTGAGAAATGACGGT	C	G	PHR	0	24	72	0	0	0.375
AX-89311647	cfn0780491	genic	5AS	5AS_1549717	CGTAAACTATCTTTCTGGCTCACCTGGCAGATCTC[C/T]GAAGTTTGGTCATTGACTATTCTGAAGGAGAATGC	T	C	PHR	0	48	48	0	0	0.5
AX-89311648	cfn0863316	genic	6BL	6BL_584163	AGTGCTAGAATACTAAAAGTAGTATCAATTTTTAC[A/T]AAATTCCATGTTGATTTAGTGCTCAAATCAAAGTG	A	T	MHR	0	0	96	0	0	0
AX-89311649	cfn0521711	intergenic	1AS	1AS_1082732	GAAGGCATCACAGTTGATGAACTCTTTGATAACAA[A/G]AAGAAGTGGATTTCCTTCAATGGTGACAATGGATG	A	G	OTV	0	8	47	4	37	0.2486
AX-89311650	cfn0718953	intergenic	3DL	3DL_6955620	GTAGCAACAACACCACCCAAGTCAGCCTGAATGGA[A/T]GGGATCCGTTCGGGAGTTGGTGTGCGAGAGAGACA	A	T	CRBT	0	26	45	25	0	0.4642
AX-89311652	cfn1514189	intergenic	2AS	2AS_5305395	TTATCTGCCTTAATTAGCTACATCATTATGCTTGA[A/T]GAAAAAGATACACTCATCCTCTGGTGAAACTTCAT	A	T	OTV	1	64	22	0	9	0.3807
AX-89311653	cfn3598948	intergenic	7DL	7DL_3392295	CCAAGCCAAGTAGAGAACATTGCAAACAAAACATG[A/C]CCTTACAAGACAAGCATGCTGATATTTGGTGATCA	A	C	PHR	1	84	11	0	0	0.2048
AX-89311655	cfn0720953	intergenic	3DS	3DS_911409	AGATGTATCTCACATCTAGATGTGACATAGACAGA[C/T]CCAATTTTTATACGTCTGATAAGCCACCATATTAA	T	C	PHR	0	11	84	1	0	0.2048
AX-89311656	cfn1278136	intergenic	1BS	1BS_3466369	GGCAACTAAGATGCAAGGGATTATTCCCATTTAGC[A/T]GCATGAAAAGTGCCAACAAACACACGGCACGCATG	A	T	PHR	0	36	60	0	0	0.4688
AX-89311659	cfn0891140	intergenic	7AL	7AL_4493872	TGACGGGTCTGCCATGCAGGTGAATTCAAAAACAC[C/T]TGTGACCTGTGAGAGCTGTTGCCCACCACTGCTTT	T	C	PHR	1	58	35	2	0	0.4694
AX-89311660	cfn0910085	intergenic	7AS	7AS_4248626	CCAAATATCGGAAAGAATCCAATAGATTGTACTGC[A/C]TCATTTGATAAACTAGATAGATATGCCCCCCGCAT	A	C	PHR	9	20	67	0	0	0.3541
AX-89311661	cfn3383646	intergenic	7AS	7AS_4252814	ACATATGTCTGTGTATGTCTACATTGTCAAATAAA[C/T]CGGGCACGACTATCTCTCCCTTCACGTGAGACAGA	T	C	PHR	0	55	41	0	0	0.4894
AX-89311662	cfn1662029	intergenic	2BS	2BS_5156926	TCCTGGGCGCGGATGGTTTGGCCTCGACAGCAGCA[A/G]CGACTTGGGCTTCGAGCTTAAGTGATATCTAGATT	A	G	OTV	0	5	90	0	1	0.0997
AX-89311663	cfn1381299	intergenic	2AL	2AL_6362024	GCTGCCACCAAATCGCTCCGTCACATCCATCTCCA[C/T]GCAAAAACACCAAGCCCCACTACCGGCGATGGCGT	T	C	MHR	0	0	96	0	0	0
AX-89311665	cfn0840768	genic	6AS	6AS_4369092	TACGCGGGCAACCCTTATTTCCCTAACGGATGCCC[A/T]GGTACATACTCCAACATCTCCTCCAGTATACATCC	A	T	Other	1	86	0	9	0	0
AX-89311666	cfn0898756	intergenic	7AL	7AL_4557647	AAACTACTCCGAGCTAAAGTCAAAGTAAAGATGCA[A/G]TTTAGCATGTTGAGCAGGGTACACAGTTTACAAAC	A	G	PHR	0	47	47	2	0	0.5
AX-89311667	cfn0751894	genic	4BL	4BL_7041782	AGGGGCAGCAGGGCCCACTTATCACAACTAAGCTC[C/T]GGCCCTAATTGCTACCACTTTAATCTATACACCAG	T	C	PHR	0	63	33	0	0	0.4512
AX-89311669	cfn1797947	intergenic	2DS	2DS_5358861	CCGTCGACACGCATGTCGTTTCAATGCGTGAGGCT[G/T]CCATGTGGGCCATTTACTGGGGATGCAGTGGCAAT	T	G	PHR	0	24	72	0	0	0.375
AX-89311670	cfn2425956	intergenic	4BS	4BS_4887395	AGTATATAGACATTGGCCATTGGCCATATTTGTTA[C/T]AAAAAAGTGATGTGGTATGCATATGCATTTGCAAT	T	C	MHR	0	0	96	0	0	0
AX-89311672	cfn0569882	genic	2AL	2AL_1513114	AAATCTATCAGCACAATGGGGATGCAATGGAAGGA[A/G]ACGTATGCCCACCGCAGCCGATGTCGACCATGAGG	A	G	PHR	1	39	56	0	0	0.484
AX-89311674	cfn3172661	intergenic	6DS	6DS_2099436	TAGAAAGCCCAATAAGGTCAAATTAAAAAATAGAG[C/T]AGTTCAAAAAGAGTTTAAAATGAATTCCCCCGTTT	T	C	MHR	0	96	0	0	0	0
AX-89311679	cfn2673483	intergenic	5BL	5BL_10856975	TGAACCGGCTGCAATGCGCGGCTAATGGCGGCGTG[C/T]GTGCATGCCTATGGACTTCTATCAAGATATAATTT	T	C	MHR	0	96	0	0	0	0
AX-89311680	cfn1481874	genic	2AS	2AS_5249019	AATTGTTGATCCGAACAAAATCGGGTGACTCGGTT[A/C]TAATTGTAGACCTCAATTGAATATGAGCTCTTTAA	A	C	Other	1	17	75	3	0	0.3013
AX-89311683	cfn2290561	intergenic	4AL	4AL_7135535	CTTTTTCTCAATGATGGCACAAGATGCCTCCCGGA[C/T]TTGCTAATAGTTTTGATTTCCCGTGGCGGAGTTCC	T	C	PHR	1	43	52	0	0	0.4955
AX-89311689	cfn1058623	intergenic	1AL	1AL_3977405	CATTTCTATGAAAAGGTTTTACACGAGTTATTGGA[A/G]TTGCTCTGAGCGTCGCCTGACAGTGGGTGCTCCAT	A	G	PHR	0	48	46	2	0	0.4998
AX-89311690	cfn0858474	genic	6BL	6BL_4348345	AATTCAATAAGGTAACAACATTGACATTGCATGAT[C/G]AAGCAACAAAGCAAGATCCTGAGTTTTCACCCGAA	C	G	PHR	3	20	73	0	0	0.3376
AX-89311691	cfn1857686	intergenic	3AL	3AL_4380375	TTTTTGTGCCTGTGTGAGGGAACGAACCTTGTAGC[C/G]CTAAATAGGAAATGTCCTCCATGGATGTGTCATAG	C	G	PHR	0	4	92	0	0	0.0799
AX-89311692	cfn2673243	intergenic	5BL	5BL_10856749	ATTGACCCAAACTCTGCTTCAGTCAATTATGCAGC[A/G]TCTGCACAATGCCAGGCAACGCCACCCAGCGTCTG	A	G	CRBT	0	24	47	25	0	0.4475
AX-89311693	cfn2230686	intergenic	4AL	4AL_4064682	GATACCTCAACTGTTGCAAAGCAGCCAAAGAAGAG[C/T]TCATCTCATTTCTCGACAAGCTCAGGCTGTTGGAC	T	C	PHR	0	43	53	0	0	0.4946
AX-89311694	cfn1000679	intergenic	1AL	1AL_3917394	TTTAACAACAACGGAAGAGCCTCGACCATATTGCA[A/G]CATTCATCATTGCCACTTCCAACAGTGTAAGATGG	A	G	PHR	0	6	89	1	0	0.1183
AX-89311695	cfn2404616	intergenic	4BL	4BL_7028582	TGCAATAGTGAGCGCCGAAAACAAGTGATGCCCAG[C/T]CGGGCCTTGCAGCAACAAGAGATTCGTCTTTGCTG	T	C	PHR	1	50	45	0	0	0.4986
AX-89311696	cfn2907572	intergenic	6AS	6AS_4351217	ATTTGAATATCTTCATGGCTATCTCAGGGGTATTT[C/T]TGTTTGTCTTCTGGGTATCTCCGCCTTGTGTAGGA	T	C	PHR	2	68	25	1	0	0.3931
AX-89311697	cfn0760816	genic	5AL	5AL_2673942	AAGGAGGCTTTCAAGCCAATAACAGGAGTAAGGAT[A/G]GTGCTCGAGCAACGAGCCGAGTTTGCAACTGGTGC	A	G	PHR	0	75	20	1	0	0.3324
AX-89311698	cfn0894937	intergenic	7AL	7AL_4543983	TCTTCTTTCACCAGATCAACCCCACCACTGAGGTC[A/G]AGCTCCTCTGGTTATCACTCAGCAGAATGACCATC	A	G	PHR	1	81	14	0	0	0.2513
AX-89311699	cfn2443741	intergenic	4DL	4DL_v2_14312346	ATCTATAGTCAACCAAAAAAATGTGGGGGGGGCAT[A/G]CCTTACAATACAAACAAAAAAATAACCAACTGAAG	A	G	MHR	0	93	0	3	0	0
AX-89311700	cfn3215474	intergenic	7AL	7AL_4467390	TCCACTCCTTGCTCTCCAGATCGAAGCAGATCACG[C/T]TGTCCCCGTTCAGCTGCGAAGCTAACATCAAGTAC	T	C	PHR	1	64	29	2	0	0.4292
AX-89311705	cfn3523929	intergenic	7BS	7BS_3072027	TGTACGATTCTGTCTAATGGCCGTTCCGCACTTGT[A/G]CACCTGGGACATTTCCTGCAGTAAAAACTTTAGCT	A	G	PHR	1	9	86	0	0	0.1715
AX-89311706	cfn0830501	genic	6AL	6AL_5798252	CACAAAAAAACTCTGAACTAAATCGCATATTTTTT[A/G]AATGTGTAACCAAATCTGACTTGCTTTACCAAATG	A	G	PHR	0	74	21	1	0	0.3444
AX-89311707	cfn1975481	intergenic	3B	3B_10463011	GGCGATTTTATTCATTCATAGACCGTACACAATCC[A/G]AGTGCAAAGCTGCACTTAGGAATACAGGGGTAGTA	A	G	PHR	0	52	43	1	0	0.4955
AX-89311709	cfn1569289	intergenic	2BL	2BL_7987066	GGCTGAGCTTGCAGTAGACTTGATCATCCTCTGGG[C/T]CGGTTCATGTTTTTTGCCGGGCTTGACAAAGCCCG	T	C	PHR	0	89	6	1	0	0.1183
AX-89311710	cfn2435370	intergenic	4BS	4BS_4941231	ATTTCCGCCCAGAAGAGCTTCTTGCCCTAGCGTTG[C/T]ATTCTTTGTTCAGGAGTCTAGATCACCTTGGCCAC	T	C	PHR	0	76	20	0	0	0.3299
AX-89311711	cfn0648139	intergenic	2DL	2DL_9879600	AGCAACATTAATATACAAGTGCCACAGCAACATCC[A/T]CCATCCAACTTGCAGTGAATCAAGAAAGTTGAATT	A	T	MHR	0	0	96	0	0	0
AX-89311712	cfn2184939	intergenic	3B	3B_3725582	GAGATAGCATCAGGATTCTCATTCAGAGGCATCTT[C/T]TTAGCCTCACACACCATCCAATTCCATTGTTCCTC	T	C	MHR	0	0	96	0	0	0
AX-89311713	cfn2442977	intergenic	4DL	4DL_v2_14200306	TGTTTGAACCAATGATATTTCTGCTTTTTCATCAT[A/C]TCCCCACTAAAATGGTTAAGTAACATAAGTCACGT	A	C	OTV	2	25	45	0	24	0.4592
AX-89311714	cfn0922320	intergenic	7BL	7BL_6706211	AGAATGACTTGCATAAACCAACCAAGTAACCCTCT[C/T]GTGAACTGTAAAGTCAGTGCATCTGGGGTAAACCT	T	C	PHR	0	31	64	1	0	0.4397
AX-89311715	cfn2848758	intergenic	6AL	6AL_5768112	CTACGTTTGATGTTTCCAGTTAGTTGGAGACAAAG[C/T]AATCAATCAGATGACATACTCATGAAGAACATCTT	T	C	PHR	0	46	48	2	0	0.4998
AX-89311716	cfn1368658	intergenic	2AL	2AL_6343388	CTCCATCACAACATTGGTGACGCTCCGTTGTAGCA[C/T]TGACGAATGATGCATCGCAGCGCCAGCGTACCTCT	T	C	PHR	1	18	77	0	0	0.3071
AX-89311718	cfn0602669	genic	2BL	2BL_1601236	AGATTAGCTCAGCAGTCAGCAATATACATAGTTAT[A/G]GATATCACTCACGTGTGCTAATGCTTTATGCGCTT	A	G	OTV	2	69	16	0	9	0.3056
AX-89311719	cfn2417364	intergenic	4BL	4BL_7041240	CCACATTTTCTTACTGTACTAGATACTACGCCCTC[C/T]GACTGTGGCGTGGTTTTAGTTTAAAGTACATTTTA	T	C	CRBT	0	24	66	6	0	0.3911
AX-89311720	cfn0725001	intergenic	4AL	4AL_7084131	GAATTCGCAAACATTTAGCCGAATATGCTTGTAAA[C/G]TCGCACCGGCCGGTCATCATTTCGTTCCCATTGTA	C	G	NMH	18	0	78	0	0	0
AX-89311721	cfn1569881	intergenic	2BL	2BL_7988010	GTTTGCCTGAAATAATAGTAGAAATAGACTAATCA[G/T]ACTGAACTGGACTAATATCAAAATGTTGCATGAAC	T	G	PHR	1	7	87	1	0	0.1378
AX-89311722	cfn0632858	genic	2BS	2BS_5184120	CTTGTTGTGATTACTACTCTGCTTCCCATCCCTGT[A/G]TCAACAAGAACCTCTTTAAGTTCTCTAAAAACTTC	A	G	CRBT	0	34	57	5	0	0.4681
AX-89311723	cfn0750524	intergenic	4BL	4BL_7037230	ATGTTTATTTCATGGTCATCCAGTTATATGATTTT[C/G]AAAGTGTTGTTACATAAAGTTGCCCCACATTTTCC	C	G	PHR	1	74	21	0	0	0.3444
AX-89311724	cfn0920669	genic	7BL	7BL_6682578	TGTTCAGTGGACTCTGGCGAATAAAATAGTAATTC[C/T]GAAGACACCAGTTTTAATAGTAGAATATTGAATCA	T	C	PHR	0	54	41	1	0	0.4906
AX-89311726	cfn2077643	intergenic	3B	3B_10649145	TCGCTATCTCTCTCTTGACTTGTGGGCCCTGGACG[A/G]CAGGCCCATGCGGGTGTGGGCCTGCTCCTGTCCTT	A	G	MHR	0	0	96	0	0	0
AX-89311728	cfn0832110	genic	6AL	6AL_5817399	CGCTGGCTCACAAGGTTCATTCATGGCCATCTTTG[C/G]TCTTCGGTTTGCCGGAGTTGGTCGGTGATTCTGAT	C	G	OTV	2	18	43	0	33	0.416
AX-89311729	cfn0904223	intergenic	7AS	7AS_4194301	TATCTAAATTTTTCGCCTGTTCTTCTCTTCCTCCT[G/T]GCAGCTTCATACCTGTTCCCACCTCCCGATGACAA	T	G	PHR	0	44	52	0	0	0.4965
AX-89311731	cfn0602180	genic	2AS	2AS_5309117	GTCTGGTGACATGGCACTCACACAGAATCCTGGCA[A/G]CAAAACATTCGGAACTGCCTGGCCCAGTAACAATG	A	G	PHR	0	73	20	3	0	0.3376
AX-89311732	cfn2801448	intergenic	5DL	5DL_4489431	GGTGAGGCATCACGCTGGTTATGACAAAGTTGGCT[A/G]TGTGTCTCGGGACCTATATAATTTTTCTGCCAAGT	A	G	PHR	0	3	93	0	0	0.0605
AX-89311733	cfn0535095	genic	1BL	1BL_3809490	ACACCCTTCTATGAACCTTCGATAAACGTAAAATC[C/T]AGTAGAAGACTGGGCATGCTGTTATCTGAATTTTG	T	C	Other	0	70	24	2	0	0.3803
AX-89311734	cfn2865454	intergenic	6AL	6AL_5799540	TTAAGGTACCCCTAGGGCCATTTTGTCGATTAATC[A/G]ATGAAATGGTGGTCAAGATACCCCTAGGGACATTT	A	G	MHR	0	0	96	0	0	0
AX-89311736	cfn0827192	genic	6AL	6AL_5756551	GTTCAACTTCTTTTTGACGCCTGCAATTGTGAGAA[A/G]AAGTTAATGAGGTGTACTTTGCAAAAGAAAATATT	A	G	PHR	3	18	75	0	0	0.3122
AX-89311737	cfn2979979	intergenic	6BL	6BL_4255297	ACAAAAATATAAGCATACCAAGCAACTCCTCAGGG[A/G]ATAAAACTTGTCAGATCAATAACTTGTGTCGACTT	A	G	PHR	0	25	68	3	0	0.3931
AX-89311738	cfn0974477	intergenic	1AL	1AL_3887246	CGTCTCCGGCTCGGGATGTTTCTATTGCTCTGGTC[A/G]AAAATGGGTATGACCCATGGTACAAGCGCCTTCGT	A	G	NMH	2	0	93	1	0	0
AX-89311739	cfn0697200	genic	3B	3B_10645648	ATGAAGAGAACAGTTGGTCATAGATGCCAGCACCC[A/G]TAAAGATCAGTGAATCAGCGCAATAAACGTAAACT	A	G	PHR	0	45	51	0	0	0.498
AX-89311740	cfn0853127	intergenic	6BL	6BL_4254187	GCACAGAACCTATGAAGTCATTTTTGTATTTGAAC[A/G]ATTTAACATCGATTAGCTTATTTCCAGCTAACTAT	A	G	PHR	0	9	87	0	0	0.1699
AX-89311741	cfn3598572	intergenic	7DL	7DL_3391843	CCATGAACCCTAGATCGAAAACCTCTAATTCCTCT[A/G]TACTCCACTTGTGATTGAGTTTAATTGCCTAGTGG	A	G	OTV	2	24	69	0	1	0.3829
AX-89311742	cfn1027856	intergenic	1AL	1AL_3949282	CCAGTTCAACATACAGATTTGGAAACATGAACGAT[A/G]CTTTCTTGTTTCTGCAAGTAACACATTTTACGGGC	A	G	PHR	1	58	37	0	0	0.4756
AX-89311745	cfn0502822	intergenic	1AL	1AL_3871533	TGGAACAAAATTCATCCCGAATAATATAATGCTTG[C/T]AGTTCTTTGCGTTAGTCATGCTGGACCAGGGGTGC	T	C	PHR	1	31	63	1	0	0.4421
AX-89311746	cfn0935216	intergenic	7BS	7BS_3144592	CGAGTACTACTAAACTCCACCCAGCAGTGCAGTGT[C/T]CAATCAACACACATGCGTCCATGCTGTAGCCTCGG	T	C	MHR	0	0	96	0	0	0
AX-89311747	cfn2829323	intergenic	5DS	5DS_563179	ATTTTTTGCAGATAGAATGAATCTCGAACAGTTAC[C/T]GCAAAGGGTCTATGAAGAGTTAAGATCAACGGGGG	T	C	MHR	0	0	96	0	0	0
AX-89311748	cfn2763916	intergenic	5BS	5BS_2235972	AGCCTAAAAAGAGCAATAGTCGTAAACATCATTTT[C/G]TAATTTTCATGTTTAGTTCCTTGGAGAAATCACAC	C	G	OTV	1	29	58	0	8	0.4444
AX-89311750	cfn0875499	genic	6BS	6BS_3042870	CATTCACGGATTTGGGGGTTATTGCGTCGATATCA[A/G]TGTTCAAACTTCACGATGCCCTCAATTCCCATGTT	A	G	PHR	2	23	70	1	0	0.3723
AX-89311751	cfn2382319	intergenic	4BL	4BL_6971425	AGTCCACACAGTCAGCACAAGACAGCGTGTGAAAA[A/T]GCACGATGGCATCATGCTTATAGTCAATTTAATTT	A	T	CRBT	0	53	26	17	0	0.4416
AX-89311752	cfn0851137	intergenic	6BL	6BL_3071012	CTCGCAAAGCGATCACGTACACAACAAGCAGGAGC[C/T]CCTCCAAGACATGCGACGACGTGCCGCCGCAGTAG	T	C	Other	26	15	55	0	0	0.3367
AX-89311756	cfn0940256	intergenic	7DL	7DL_3365742	AGCTCAGCGGTGGAAATCGTCCCCGGCTCGTACTC[A/G]CAAACGCCAGTTTTCCTCCCTAGCTTTAGAAACTG	A	G	PHR	3	42	51	0	0	0.4953
AX-89311761	cfn0804758	genic	5BL	5BL_10910944	AAGAAGAGCATCTACTTCTGCAAGTAATTCCACTG[A/T]CATATCTCGTGACTAGCTTAAAAATATAGTTTGTG	A	T	PHR	0	58	37	1	0	0.4756
AX-89311764	cfn0517892	intergenic	1AL	1AL_3969068	CCAACAATGCAATGCAAGGCCGAGTTTTGTATGCG[A/G]GGAATTCTCATTCATTCCCAGGCCCGAGTAAACAA	A	G	PHR	2	60	34	0	0	0.4617
AX-89311770	cfn0900811	intergenic	7AS	7AS_4084869	CACAAAGTAGACATGCCTAGAGTGTAATACTTAGT[A/T]AGAGGCATATATATCCTACAAACAACGCAATCCGG	A	T	NMH	4	92	0	0	0	0
AX-89311774	cfn0891131	intergenic	7AL	7AL_4493717	CAACTGCCATGGCCATGCTAGTGAATAAGACATGC[A/G]CATATGGTGGTCCAGATCACACGATGTTCATGGAG	A	G	PHR	4	52	39	1	0	0.4898
AX-89311776	cfn1103522	intergenic	1AS	1AS_3292508	GTTGTATAGTGATGGCAATAAAACAGTAATTCTTT[A/C]TGTACCAAATCGATGGTTACTTGTGAAACGCGTCA	A	C	OTV	0	14	64	1	17	0.2945
AX-89311777	cfn2826000	intergenic	5DS	5DS_2752495	GCATATGGGCGGTGGTGGGTCAGATGTATTTTCCA[C/T]AGGACAAGATTCCCCACAAAAGAAACAAACAAATG	T	C	PHR	2	1	93	0	0	0.0211
AX-89311779	cfn0808132	intergenic	5BL	5BL_10921905	GAGACTGGATGAGCTAGCCATGTTGTCCAAGCTCT[C/T]GTATTGGTCGATGTTGCTCAAACTGTGACTGCTTC	T	C	PHR	0	57	39	0	0	0.4824
AX-89311780	cfn0560389	intergenic	1BS	1BS_3484303	CGAGCGGAGCGGTTCAAGGACACCGATGAGACCAC[C/T]GGCATCTTTGTCGAGAAGATCAGGGGCTTCGCTTT	T	C	PHR	0	55	39	2	0	0.4855
AX-89311781	cfn2429626	intergenic	4BS	4BS_4907438	CCGATGGCAATAAGGATTAGTTCGGTAGTCAAAAG[A/C]AACTCATTAGGGACCACGAGGTGCAGTCACTAAAT	A	C	OTV	2	34	50	1	9	0.4819
AX-89311784	cfn0889951	intergenic	7AL	7AL_4480992	AACAATTTCGGTGAACCCCTGCCAATACAACAAAA[G/T]AATATAACACGAAAATAACTAGAATAGAAGTTGGC	T	G	MHR	0	0	96	0	0	0
AX-89311786	cfn0531084	intergenic	1BL	1BL_1189487	ACCAGAATTAAAGTGTCAGCTTTAAATCAGGACTA[A/G]AACTACAAACTCTATGTTTTCTAAATCTAAGCAGA	A	G	CRBT	0	74	15	7	0	0.2803
AX-89311787	cfn2439911	intergenic	4BS	4BS_4960376	CTGGGTGGGAATCTATGCCGAATACGACTTTCCTA[A/G]CAGATTCGCTGCAGGCCATGACAACCCATGGTGAG	A	G	OTV	0	78	16	1	1	0.2825
AX-89311788	cfn3468330	intergenic	7BL	7BL_6713655	AATTATGTGGTGGAAGCCCAGGTCCATTGGACGAA[G/T]TTGTGTTTTTTTTCCTAATTAGAGTGTTTTACATA	T	G	PHR	0	71	24	1	0	0.3776
AX-89311789	cfn0794906	genic	5BL	5BL_10853876	CACGTAAAGGCAGGAGTTTTCTGCTGTCAGTATGT[A/G]AAAGTTTTTTTTTTTTGAGGAAGTGGAAGTTGAGC	A	G	PHR	1	67	28	0	0	0.4157
AX-89311790	cfn2931217	intergenic	6AS	6AS_4394919	TATAAGGGGACCACGTCGAAATGTCAACAGAACAT[C/T]CGCGATCGAAGTCTGAATAGAGCCATATTCATCCC	T	C	OTV	4	35	53	1	3	0.4791
AX-89311793	cfn0935749	genic	7BS	7BS_3153520	CCATCAATGTACAGCCTTGAATGAACATTCATTTC[A/G]ATTATAAACGGAAAAGAAAGAGATCTGGTTAAAGT	A	G	MHR	0	0	96	0	0	0
AX-89311794	cfn2041766	intergenic	3B	3B_10583952	TTTTGCTATTACAGAAGGCCACAAGGTTGAGAACA[G/T]AGTCTACCTTTATTGCACGTGCTATGGAGTCTATG	T	G	Other	1	86	8	1	0	0.1557
AX-89311795	cfn3438100	intergenic	7BL	7BL_6663510	AACTGAGCATGATTAGCTCAAAAAGGAGCAACCGC[C/T]TGTGGAGCAGGAGTAGCCACCTGTGGCACAACATG	T	C	Other	0	59	34	3	0	0.4639
AX-89311798	cfn0656708	intergenic	3AL	3AL_2082616	GGACAGGCTCTGGCCATTGAGGTAAGCATTGCTCT[A/G]CCAGCTGGCACCCCAGTTCCTGCTCATTACCATCC	A	G	PHR	0	41	53	2	0	0.4919
AX-89311799	cfn1726623	intergenic	2BS	2BS_5225825	GCAGAGCAGCTAAATTGATTACCAAAAACATGCTT[C/G]CTAGTGGTCTATTGGAAGAATCACAAAGTTAATGT	C	G	PHR	0	84	10	2	0	0.1901
AX-89311800	cfn2374334	intergenic	4BL	4BL_6854637	GAAAGCCGCCGCCGCCCCCTCTACCCGCACCCGCA[G/T]TCTGATGCCATTGGGACATGGGAAAACATCAATGA	T	G	OTV	1	37	53	0	5	0.4842
AX-89311801	cfn0530030	intergenic	1AS	1AS_3314588	GTAATGGATTGAACATATTCCTGTAATTTTGAACT[G/T]TGGAACACATAGAAGTTAGTTAATTTTGGTAGTAT	T	G	PHR	0	33	59	4	0	0.4601
AX-89311803	cfn2436555	genic	4BS	4BS_4948049	CCAATTTTATTTTCCAACTGATTTTCTTATTTTGC[C/T]TTTTATTTTCCTATGTTATTATTTGCAGGTAGTTA	T	C	MHR	0	0	96	0	0	0
AX-89311805	cfn0888428	genic	7AL	7AL_4460815	ACAAGATGGCACAGCCGAATAGTAGCTGAGTAGCA[A/G]GCAGGAAGCAGGTTCTGTCTAAGAAAACAAAAGAT	A	G	PHR	1	64	28	3	0	0.4234
AX-89311806	cfn0780161	intergenic	5AS	5AS_1548457	TTCGTGATATACTATTAAGGTAATAAAGGAGAAGA[A/C]GTTTATCAAAGAAGGTAATAATTAGTAAAAAAAAT	A	C	MHR	0	0	96	0	0	0
AX-89311808	cfn0781391	intergenic	5AS	5AS_361787	GGTCTGATACAGTAGCTAAGCTTAGGTGATTCCTC[A/G]TGTTCTAGGTGGATCGCATAGAAAATAGAAATCCT	A	G	NMH	2	94	0	0	0	0
AX-89311809	cfn2216254	intergenic	3DS	3DS_1893761	TTCCTTTCGTATGGCAACCTTTTTTCTAAAAAATG[C/T]CAGGACCGGATTGCTGCATGCCACACGTGTGACAT	T	C	CRBT	0	33	57	6	0	0.4644
AX-89311810	cfn0800502	intergenic	5BL	5BL_10886418	TCAACATGAACTAAAATGACGCCTTCCAGCAGCTA[A/T]GAGGAGAAGCACCGCAAGAAAACAAAGAAAGAGCT	A	T	PHR	0	22	73	1	0	0.3559
AX-89311811	cfn2305088	intergenic	4AL	4AL_7157377	CTGACAGTGGCACTGACTAAACTGAACTAATAATA[C/G]GCTAAATTAGTGATAACATCAGCTTTATTAGGTAG	C	G	Other	1	4	89	2	0	0.0823
AX-89311813	cfn0554714	genic	1BS	1BS_3444465	ACTCTCCAGCTGCTGCCTTGAACCTTCATCGTCAA[C/T]TCGGCCATCCTCCTTGCAATGCCTGTCGATCTCAA	T	C	PHR	1	18	77	0	0	0.3071
AX-89311814	cfn2189427	intergenic	3B	3B_6738108	TACGTCAATATATTCAGAAATAAAAAAAAGACTGC[A/T]CCTACACTTTTCATCAACAGCAGTTACAAAATAGT	A	T	NMH	2	94	0	0	0	0
AX-89311815	cfn2187424	intergenic	3B	3B_5401121	ATGACTTTTTTGAAAAAGCAACCAGGTCCCCACGG[C/T]AGCCGGGAGCTCGATCCCGCTCGGCAGGGCAACGA	T	C	MHR	0	0	96	0	0	0
AX-89311816	cfn2342539	intergenic	4AS	4AS_v2_5942096	ACGGCCGCGACCCCACCTCGAGCCGTGCGAAACTG[A/T]CAGGTCTATCCACTATCTAGTTTTCATCAACATTA	A	T	PHR	2	65	29	0	0	0.4267
AX-89311819	cfn0626282	genic	2BL	2BL_8091682	GGTTAAGATGGCGTGAAGGTTCCATATTAGTAATC[A/G]ATTCAGAAAAGTATTTGTCATTTTTACTTTGGCTA	A	G	PHR	0	79	17	0	0	0.2914
AX-89311820	cfn0815947	intergenic	5BS	5BS_2269077	TTGTGATTGATCTCAATTCTAACCTTGTCATCTGG[C/G]TGTTGCGTTATAGGCGACCAATTCTGGTCCAGATA	C	G	OTV	0	38	33	0	25	0.4975
AX-89311821	cfn0813633	intergenic	5BS	5BS_2238656	GCACGCAGTGGGCGGTGAGATTATCTCGATGGGGA[G/T]TTTTGTGCCTGTTGCTTTTTTTAATCAAAACTGTA	T	G	PHR	2	47	47	0	0	0.5
AX-89311822	cfn3043665	intergenic	6BL	6BL_4385721	TGAAGGGATGCACATGTCTTCCTGAAAAAAGAGAG[C/T]GCAATTAACGCAGATGCAATGCATCAAGGTCAGCA	T	C	PHR	0	7	88	1	0	0.1365
AX-89311824	cfn0829493	genic	6AL	6AL_5783931	GTTTGTAAACCGAGCACCGCTAGAAGTTTTGCAGG[A/G]TGGTTTCGCCACCATATATCTAACATGTTGTATTT	A	G	PHR	0	12	84	0	0	0.2188
AX-89311825	cfn0609778	intergenic	2BL	2BL_7975659	AAATGCACAGCAAGACCACTCAAATATCATAGCAA[C/T]AGCTAGACAAAGATATGCCCTAACATCATAAACCA	T	C	OTV	1	44	42	0	9	0.4997
AX-89311826	cfn0934383	intergenic	7BS	7BS_3133147	AAATCCGTCCACCGGCGGCCGAGTGCCACTGCCAG[C/T]ACACACTCACCTTGTGCAAACACCATCGGGTTAGT	T	C	PHR	1	27	68	0	0	0.4069
AX-89311827	cfn0549234	genic	1BL	1BL_3919868	CTAAGCATTGAAAGAACTAAATTGCACTTTTAGAC[A/G]TAATTTACAAAATCACTGGTAAAAAGACCGTTCCA	A	G	PHR	1	55	40	0	0	0.4875
AX-89311830	cfn2144156	intergenic	3B	3B_10759704	ATGCAAAAACTCATGTACCAACCTTCATGTATGCA[A/G]CTGCAAATTAGTTATGATTTTGCTAGCACTATTTT	A	G	MHR	0	96	0	0	0	0
AX-89311832	cfn0549562	intergenic	1BL	1BL_3921404	TCGTGCCGGTTTCAGACTTGGTTTTGGGAGAAGTT[C/G]TGTTTTGCTTCTGGAAATGGTAGTGCTGGAAGGCC	C	G	PHR	1	23	71	1	0	0.3696
AX-89311833	cfn0892584	genic	7AL	7AL_4513018	GAAAGAAGCATTTGCACAACATTTTCCATGGTGGG[C/T]CTTTTTCTGGTATCTTCTTCTACGCAAGAAATGGC	T	C	PHR	0	24	71	1	0	0.3776
AX-89311834	cfn1774711	intergenic	2DL	2DL_9879202	TAGTACTCCTACTAGCTCTTGCGTAATTTGTCAAG[A/C]TCAGATGGTTTTCTTTCTTTCTTTTCTTTTCTCCA	A	C	PHR	0	37	59	0	0	0.4737
AX-89311835	cfn2115241	intergenic	3B	3B_10716601	GGCTTGGTGTGTTTGCAGTGGACAGCTCGGGGCAA[C/T]GGGACGAGCAGCGACAACTATGCATGCGGGTCCCC	T	C	PHR	1	76	19	0	0	0.32
AX-89311838	cfn0943459	genic	7DS	7DS_3891177	TGTTGCCATTAAAAACATGAAATTGCATACTCACC[A/G]CCACAGCCTGTTCTGTGTTGCACTCAACGGATGGA	A	G	PHR	0	37	56	3	0	0.4791
AX-89311840	cfn0846384	genic	6AS	6AS_4412891	TTGTATAGCTTTTTACCAGAAAGCCCCAATTCACT[C/T]GAAGTTATCTTTATTTGGATGCGGACATCTGACAA	T	C	PHR	1	14	80	1	0	0.2535
AX-89311841	cfn2425988	intergenic	4BS	4BS_4887452	ATGATCCTACCTGATAGTACTACTAATAGATTTAG[C/T]CTCCAAAAATACTTGGCCATACTATACCAAGCTGC	T	C	OTV	2	43	50	0	1	0.4972
AX-89311842	cfn3164123	intergenic	6DL	6DL_3321098	ACCTGGCAATGGCGATGGTTTTATGTCGTTGCCTT[A/G]TTGAAGGCATTGCTCGGGGTATGTTGGGATTGATT	A	G	MHR	0	95	0	1	0	0
AX-89311845	cfn0561127	intergenic	1DL	1DL_1335697	GTCTCACTGTGTTCGGATCGATGATAATTGGCAAC[A/G]ATTCTCTTCTTCTGGGTTTTGTGATTTTTCATGTT	A	G	PHR	0	84	12	0	0	0.2188
AX-89311846	cfn2991529	intergenic	6BL	6BL_4277733	GTAGAGAAGAACACATACTAGAAAGAATGCATCAA[A/G]CTTACCCTGTAAATGCGCTACTACAATTCGGTCCT	A	G	Other	5	64	7	20	0	0.1777
AX-89311847	cfn3604785	intergenic	7DS	7DS_3804627	AGGTAGCAGTCCTAGGGAATCAGCACGAGGGCTGA[A/T]GTCTCGAGAAAAAAGCCGTTGATAAAGATCAGCAG	A	T	MHR	0	0	96	0	0	0
AX-89311849	cfn0656295	intergenic	3AL	3AL_1440429	AAAGAGGTTGAATAAAGTTGTCGTGTTACCTCCAG[A/C]GTTGACACGTCAATCTTGTACTTGAATGTCCAGAC	A	C	NMH	1	0	94	1	0	0
AX-89311850	cfn0772504	genic	5AL	5AL_2805692	ACATTAATGCAATCGTCTCAACCACCAATACAAGA[C/T]GCTTAGATCATCTTTACCAAACTCCACCAGTTTAG	T	C	PHR	3	47	45	1	0	0.4998
AX-89311851	cfn0624679	intergenic	2BL	2BL_8087535	ATAATAGGGAGTCTATCTCCTACGACTCTATAGTT[C/T]GCAAATTCCAAATTGTTTTTTTAATTCATTCGATG	T	C	CRBT	0	65	24	7	0	0.3939
AX-89311854	cfn3174414	intergenic	6DS	6DS_2120371	TTTTCTGCAATGTCGATGACTCGTCAGCGTGTTTT[A/G]TCGTCGTTCGTTTTAGCCGGTGAGATTATTGTTTG	A	G	PHR	0	8	88	0	0	0.1528
AX-89311856	cfn0935726	genic	7BS	7BS_3153065	CACAGGATATGCCATGAAGCATAACAGTCACAGTA[C/T]AATTGTAAGGAAAGTCTCCTAATTTGCCTAAAACG	T	C	PHR	5	61	29	1	0	0.4368
AX-89311860	cfn0889656	genic	7AL	7AL_4476442	CGAAGAAAGGGAGATTTCATTTAAGCCATAGCGGA[C/G]CTACATCATCATGCACCGCGCCAGCGATTTCCTCA	C	G	PHR	0	19	76	1	0	0.32
AX-89311862	cfn0748100	intergenic	4BL	4BL_7018598	TGGATCTTTAAAGAAAAAACATAATAATACACAAA[A/G]TAAGTGTATCCATCGAAACAAGAACACTGCACAAT	A	G	PHR	0	53	42	1	0	0.4933
AX-89311864	cfn0714097	genic	3B	3B_1856687	TTTCATGGCACTACGCGTGCTCTTCTTGATGCTGG[C/T]GCTCCTCGCAGCTGCCCGTGCCTCCTCCCCTGCCG	T	C	PHR	1	18	77	0	0	0.3071
AX-89311865	cfn0528228	intergenic	1AS	1AS_3297627	TAATTCGGAGATAGTTAGCCAAACAAAGAAATTTG[A/G]CTTGACATTCTCCGAACTTAAGTGACCAGACACAT	A	G	MHR	0	96	0	0	0	0
AX-89311866	cfn0903639	genic	7AS	7AS_4187564	TTGCAATTTAAGTTTGTTTTCTTCACTTGATTAGC[A/C]GTTTGTGATGACAATGTATAGATGGGTATTAAATA	A	C	PHR	1	15	80	0	0	0.2659
AX-89311868	cfn3315742	intergenic	7AS	7AS_4170734	TTCTATCAGCTTCAGATGCCTCATCTTTCTTTATT[A/C]TCCTCCGAGGAGGATGTCATGGGTGTGGCCTTGGT	A	C	PHR	0	11	85	0	0	0.2029
AX-89311870	cfn0798187	genic	5BL	5BL_10874919	TTGTTCCCATCAAGGGATTCAGGTTCAGGGGGGTG[C/T]GTGTTACGAGGTACTATACCAGGATCTCTACCAGA	T	C	PHR	0	51	45	0	0	0.498
AX-89311871	cfn0663201	genic	3AL	3AL_4357278	AAAAATTCAGGCTTCATTAGCAATTTTCGCTAAAT[G/T]GGGCACCTTCCAGAAAAGCTCAACAGAATTGCGCG	T	G	PHR	0	54	42	0	0	0.4922
AX-89311872	cfn0769305	intergenic	5AL	5AL_2778734	ATCTGCACGCAAGGAACTAGTTCATGAGTTTCAAT[C/G]TAAGCGAACTAGCTCTGTAGCATAGTTTTATTCAT	C	G	PHR	1	43	51	1	0	0.4964
AX-89311873	cfn1453780	intergenic	2AS	2AS_5196101	TGTCGAGTGTTGGATCCACGCACGGGGAAAGAACA[G/T]GATTCAGGCTTATCGAAGGAGGGAAGACATGATGG	T	G	CRBT	7	28	56	5	0	0.4444
AX-89311876	cfn1722108	intergenic	2BS	2BS_5220529	GTTGATTACAGCAATATTGTGCTGAATATGTAATA[A/G]TTTTTATTGTGCTACTGAATGAGGAACTGCATTTT	A	G	NMH	1	0	93	2	0	0
AX-89311877	cfn1886274	intergenic	3AL	3AL_4451566	GACTATCCGGTGGTCTTCTTAATTCTACAAATTTA[A/G]CAAATATACTTGTTTCGATTTTTTGTCTTAGCTGA	A	G	PHR	0	70	23	3	0	0.3723
AX-89311878	cfn2203384	intergenic	3DL	3DL_6906872	GTAATTAGAAGAAAGCATGGTAATAATCCTACAAA[C/G]GGAGGAAAGAACCAAAATAGAATTATGGTACGCAC	C	G	OTV	1	57	34	0	4	0.4681
AX-89311880	cfn0576731	intergenic	2AL	2AL_6354877	GCTTGTACTTGTTGAGGAGCTCACCAAGCTTGGGG[A/G]GAAGGGAGCCCATGGCCTCTGTTACGAGATCCATG	A	G	PHR	0	57	35	4	0	0.4714
AX-89311881	cfn2198207	intergenic	3DL	3DL_6829174	CAGATCGAGTGACATGCAGGCGCGTGATGGATATC[A/C]GACGGCTCGCAGGTCGTGCAGATCTGTTGCAGAAT	A	C	PHR	0	3	93	0	0	0.0605
AX-89311884	cfn0637036	intergenic	2BS	2BS_5210045	ATCACCATATGGATCTGATTGGTCAAACAGCGATG[C/T]GTACCAAACAAGATCACTGTTAACTGCAAATACTT	T	C	PHR	1	10	84	1	0	0.1901
AX-89311885	cfn1195840	intergenic	1BL	1BL_3885768	AAGAAACGGTGGAAGACGAAGGGCCTAGTGACCGT[A/G]AAATGGATCTGGAGCTTTCGTCGGATCGATCATGT	A	G	PHR	1	29	66	0	0	0.4242
AX-89311886	cfn1436679	intergenic	2AL	2AL_6437944	AGGCGGGGATGAGGCGAGATCCGCGGGATAACGCA[G/T]GAGGGCTAGTTAACTCGGGTCCACCGCGCCACGTG	T	G	MHR	0	0	96	0	0	0
AX-89311887	cfn2815930	intergenic	5DL	5DL_4581155	AAACTATCAAATCAGTTACAAACTCGTGCCCTTGC[A/G]TCGCCCACTTGCACCTTGGGATGCTGCCTGAACAA	A	G	PHR	0	1	94	1	0	0.0208
AX-89311888	cfn2817138	intergenic	5DL	5DL_4590645	ATCTTGTAAAATAACCATTATCTCCCCATCTTGTC[A/G]TCCATATAAGTTGGAGGGATTACAATCACAATGGC	A	G	MHR	0	0	96	0	0	0
AX-89311889	cfn1305721	intergenic	1DL	1DL_2249588	TTTCCACGGATCGCCCGGTGTGGAAGATCTTCATA[A/C]ATTATGTAAAGTACCTTGTAAAGATATCACAAAAA	A	C	CRBT	0	39	50	7	0	0.4924
AX-89311890	cfn1995012	intergenic	3B	3B_10497322	ATATTAATTGGTATATAAATACAACCATATGGACT[A/T]TGTCACGTTGCACAGACAAATTTGAACACCCCGTA	A	T	PHR	0	27	68	1	0	0.4069
AX-89311891	cfn0680633	intergenic	3B	3B_10433116	CGTGGGCTCTGGGACGTCGTCGCTCCAAGCGACGC[A/G]TGCGCCTTCATCGAGAGAAGATTGAGCGTGCCACG	A	G	PHR	0	84	12	0	0	0.2188
AX-89311897	cfn0757104	intergenic	4DL	4DL_v2_14452764	TAGGTGGTGGACCGTTGTGGCAGTAGGTCATAGTG[C/G]CGTGGGTGGCGAGCTTTAGGTCGACACCTCCTCCA	C	G	MHR	0	96	0	0	0	0
AX-89311899	cfn2816138	intergenic	5DL	5DL_4582765	GTCCGCTTTGTGGTGCAGAGGATCCATGGAGGCAC[G/T]ACTCATCGGGTGCACTATGGCTTGGTGTGTGTGCT	T	G	PHR	1	8	87	0	0	0.1542
AX-89311901	cfn0679080	genic	3B	3B_10410907	GCAATCTGGCCGGCCGATCAAAAAAGCGTGACACA[A/G]TTACTTTATCTGGGAATGCCTGGAGCCAAAGTCTC	A	G	PHR	2	62	32	0	0	0.4491
AX-89311905	cfn1023541	intergenic	1AL	1AL_3943838	TTTGATGAAAAGTCTAAACACCGCCGGCGATTTCA[A/G]AAAGATTGGTACACAAATTTCTGGTGGCTTGAGTA	A	G	PHR	0	33	62	1	0	0.4534
AX-89311906	cfn1794149	intergenic	2DS	2DS_5343926	AAACTTCACGAGGTGAAGTTGTTAGCATAGCATGG[A/G]TGGTCTAAGGTCGGTGTTTGACCCGCTCAAGCTAC	A	G	PHR	0	36	60	0	0	0.4688
AX-89311907	cfn0836565	intergenic	6AS	6AS_3306747	ACCAGCCACTTGCTCTACCTGACAACCTGTCATTT[G/T]TTCCTATAATGAACTCTGATGGCCCTGTTGAAGCC	T	G	PHR	0	34	59	3	0	0.4639
AX-89311909	cfn0673270	intergenic	3AS	3AS_3368272	GTCTGTCACGGGGAGCAGTCTACGGGTGCGACTCT[A/G]AACCCCGACGTCTGCTCGGACACCTCCTCCCTTTT	A	G	PHR	0	16	80	0	0	0.2778
AX-89311911	cfn0890749	intergenic	7AL	7AL_4488777	CGAGGGGCTAACAGAATCCGAGGAGGAAGAAGAGG[A/G]GGTACGGGACGCACTAGTGGTTAGCATCTTTATCG	A	G	PHR	1	4	90	1	0	0.0815
AX-89311915	cfn2277474	intergenic	4AL	4AL_7117110	ACCACTAACTATGATACAATCACGGAGATAAGCTA[A/T]TTACAAAATTTTCAAGAGTAATACAGGTAGTTCAG	A	T	MHR	0	0	96	0	0	0
AX-89311916	cfn2754468	intergenic	5BL	5BL_4401329	GAGGTACTGATCAAGCTATATGTCCTGTGCAATTT[G/T]TCATTTTTGTTAGAATTTTGTCAGAGAATATTTCG	T	G	PHR	0	32	64	0	0	0.4444
AX-89311918	cfn2588631	intergenic	5AS	5AS_1541314	CACAGACCCCATAGATACCAGATCAACAGACTGCT[C/G]ATAAGAAGGAGGAAGGATGCCAGAGACACCATAGT	C	G	PHR	1	17	77	1	0	0.2963
AX-89311919	cfn0598577	intergenic	2AS	2AS_5283037	TAGGCCTGTAATAGTCCGTTGGTTTAGAATTTTCG[A/G]TGTAGAAGCATAAGTTAGTGTCGCAACTCTTTTAT	A	G	NMH	1	0	92	3	0	0
AX-89311920	cfn0510967	intergenic	1AL	1AL_3924040	TTCAACATTGCTCTTTATTTTACGTATATAGCTAC[A/C]AATAGCATGCTACACATGCCACAGGAGACCGGTGC	A	C	PHR	3	15	78	0	0	0.2706
AX-89311921	cfn0559394	intergenic	1BS	1BS_3481262	AGTCGCCCTGATTAGCTTTTTAGCTTTAGCCCCTA[C/G]AAATAGTAGGCGACAGTTGACGTGACTGGACCATG	C	G	OTV	1	14	46	0	35	0.3578
AX-89311925	cfn0633443	genic	2BS	2BS_5188372	TATAAATAGGTTGTGGTCATGCACCTTAGTGCCTT[A/G]ATGGAATTTTAGCATTTCAAAATTGTACATGACCT	A	G	OTV	24	28	29	2	13	0.4998
AX-89311926	cfn0781687	intergenic	5BL	5BL_10189661	TCCTTTCACTTTTAATGTTCGTAAAAGAAAAAGAA[A/G]ACAAAATATTTGAAAGCAGGCTGCCAGAAACGACA	A	G	PHR	2	19	75	0	0	0.3225
AX-89311927	cfn0698667	genic	3B	3B_10664332	TGAGAAGCAACAACATATCTCAACTTGTCTTCTCA[A/G]TTCTGAAAATCTCCATGAAGATGAAAAGGACCACA	A	G	PHR	0	44	52	0	0	0.4965
AX-89311928	cfn0737917	intergenic	4AS	4AS_v2_5941389	TAGATTCTGCAGCTTCTTCTGGTCCTGTGGTAGGA[A/G]TATGAACAAGAATGATGACTTTTGTTGTAATTCTA	A	G	PHR	0	4	91	1	0	0.0807
AX-89311930	cfn0832741	intergenic	6AL	6AL_5824663	CCTGGGAAGAAGTTCTAGATATATTGCATCGGTCA[A/G]TATATCTTCCTTTATCTATAACTCGATATAGATAT	A	G	MHR	0	0	96	0	0	0
AX-89311931	cfn0536843	intergenic	1BL	1BL_3824554	ATTTCTCATTCATAAAATAAAAAGACAAGTTACTA[A/G]CCACATAGACACCAACTTCACGAAAATTAAAAGAT	A	G	PHR	1	30	65	0	0	0.4321
AX-89311932	cfn0878420	intergenic	6DL	6DL_2189266	TGCCTTATCTGAAGAAATTAAGTAAGCTGTTTTTT[G/T]GCCAGTGATATCTTGTGGTTGTTGGAGGGCTCCCA	T	G	Other	1	84	10	1	0	0.1901
AX-89311936	cfn2316235	intergenic	4AL	4AL_7169998	ATATATAGCTTAGTCTGCTGCTAGTGGGTTAGCTA[C/T]TGTACTGCTCAGGCATATCTGAATATATCCTTATT	T	C	MHR	0	0	95	1	0	0
AX-89311937	cfn3594464	genic	7DL	7DL_3374548	ATCAGAACTAAAGCAACAGGGGGTAATGTCCTTCA[A/G]CACTGGAACTCACTATGTAGAGTGTAAGTTCCCTT	A	G	PHR	0	53	43	0	0	0.4946
AX-89311940	cfn0745665	genic	4BL	4BL_6980421	CATGCACACTCCTATTAGGGTCACAAGGTTCGGAT[C/G]CCTCATCATACGAAGTGTTTCTACCTGTAATATAT	C	G	PHR	1	42	53	0	0	0.4933
AX-89311941	cfn1770727	intergenic	2DL	2DL_9853389	CTGCTTGGGAAGGTATGCCATGGAAATCGTGCATG[A/G]AAAACTTCAACTGTTGCCTATCTTCCGATCTA	A	G	CRBT	0	34	44	18	0	0.4918
AX-89311942	cfn2766967	intergenic	5BS	5BS_2243073	TTCAGGTTCTCCAGAGGCGAATAGTTGGGAGGCTT[A/G]GGTTACAACAATATGGTACAACCTGATTGGAAATG	A	G	PHR	0	87	8	1	0	0.1542
AX-89311945	cfn1416926	intergenic	2AL	2AL_6414836	CCGCACATGTGCTAGAGGCGGTGCGCTAGGAAGCC[C/T]TGGCTGCAGCTGTACTCATGGCAGTGTGATGGGAG	T	C	PHR	0	44	52	0	0	0.4965
AX-89311946	cfn1810777	intergenic	3AL	3AL_1421853	AGGAGCGTGAGAAAGGTGTGCCATGTGCCGAGATA[G/T]GATGATTGTATCACATAACCAGCCCAACAGTCTGA	T	G	PHR	1	16	77	2	0	0.2849
AX-89311948	cfn0715717	intergenic	3B	3B_8730609	TTTCCCCGCACGAAGACCGATCAAAAGCGAGCGAT[C/G]GGCGCGGCGAGGGAGAGGGGCGCCTGTCCACCAGC	C	G	PHR	0	83	12	1	0	0.2207
AX-89311949	cfn0932671	genic	7BS	7BS_3102134	TAATGAATCATGAGTTAGGCAAGCCAAATTATAAT[A/T]GTTAGCAATAATAGTGTTCAAAACAGTGGACACGT	A	T	PHR	0	52	44	0	0	0.4965
AX-89311950	cfn0787738	intergenic	5BL	5BL_10814311	TGCATGTTGCGGTTGCAGAGTGGAGAGAGCAGTTG[C/G]TCGTTCCATCGCTCGTCTTATGCTGATACTAATA	C	G	PHR	0	83	9	4	0	0.1765
AX-89311951	cfn0887545	genic	7AL	7AL_4449222	CCTTTATATACAGTAAGAAGTCATGTTAATTTCTA[C/G]ATTATGTGAAATCTTCATGAACCATTGTTAGCTGA	C	G	PHR	0	22	74	0	0	0.3533
AX-89311952	cfn3131751	intergenic	6BS	6BS_3038549	GTGTAAGTCGCAATAACCACCCAGCCACCTCACCT[C/T]ATTGCGATTACATAGATGTTTTTCGTCTTTTCTTC	T	C	MHR	0	96	0	0	0	0
AX-89311956	cfn0685698	genic	3B	3B_10498863	AAATGGGCTGACTCTGCAGGCTACTACAGCCATGA[A/C]TTTGCTTCTGTGAACCGCCGGATAAAATTAAATAG	A	C	PHR	1	59	35	1	0	0.4674
AX-89311958	cfn0729236	genic	4AL	4AL_7126043	TATTGATGGATGTTCTCCTAGATACATCCGCCAAT[C/T]CTACTCTAAGGTGGAAAAAAAACTATATCTTTTTT	T	C	CRBT	0	49	39	8	0	0.4935
AX-89311959	cfn0670992	intergenic	3AS	3AS_3290788	GAGTAACTTGAACTAACCTCACAAAAAGAGAACTT[A/G]AACTAAGATAATGAAAACTGATTGTGTGGTATTTC	A	G	PHR	0	5	91	0	0	0.0987
AX-89311961	cfn2196139	intergenic	3DL	3DL_4886333	TGATCTACGCAAATATATCTAGGTTAGGCGGAGTG[C/T]GTATAAACACACCATTGGCTTGAGGCAACATCGAT	T	C	Other	2	36	57	1	0	0.4745
AX-89311962	cfn2324203	intergenic	4AL	4AL_7173827	TCCTGCGGGGAAGAAAGAAGGGATGAGGACGAACA[A/G]TTAAGAGGATAAGGTTGCGTAAAGAAAAAAACGAT	A	G	MHR	0	0	96	0	0	0
AX-89311964	cfn0548771	intergenic	1BL	1BL_3918021	GTGTGTATTATGACTCTCTTTCATGTGCTCTGCAT[A/G]TCATTCATATATGTTTGATTCTTCAACTCCAGAAA	A	G	PHR	1	20	74	1	0	0.335
AX-89311965	cfn0563482	intergenic	1DL	1DL_2289375	TACCCCCTCCTTGGTGTAGCTAGCATAAATTCCAA[A/C]TGGAACAAGGATGAGAAGTGCCATCTTGGCAGTTC	A	C	CRBT	0	21	29	46	0	0.4872
AX-89311967	cfn0645040	intergenic	2DL	2DL_5259651	GTACGTATCCGCAAGCAAAAAACAAACTGGAATCC[G/T]GCAAGTAAAGGAAAGGTTAAGGCACATCCATACCT	T	G	PHR	0	67	29	0	0	0.4217
AX-89311968	cfn0743733	genic	4BL	4BL_6864136	CGAAAAGTCAAATCCTAGTGAGAATTAGTTAATAT[G/T]AATATAGCGGAAACATATGTTAATTCTCATCCTAG	T	G	Other	2	34	55	5	0	0.4722
AX-89311970	cfn0770084	genic	5AL	5AL_2786658	CAGATCCAGGTACTCATATTTACCAGATAACATCC[A/G]CATAGTAATTATAAAGCCATCTCATCCCGTTTTTT	A	G	PHR	3	36	57	0	0	0.4745
AX-89311972	cfn2510601	intergenic	5AL	5AL_2768459	TATGTAAAGTAGATAACTAAATTGTTCTTCATAGT[A/T]AACTGATATTTTGTTGTATTGAATAGTACAGATCA	A	T	CRBT	0	15	76	5	0	0.2753
AX-89311973	cfn2821953	intergenic	5DL	5DL_4608429	CATCCAGGCCAAGGAGGTACTGGAGGGTTGCCTCG[C/T]GATGGCTAGAGCGAGGGCCACTTAGGAATCCTTGG	T	C	PHR	0	24	72	0	0	0.375
AX-89311975	cfn0703065	intergenic	3B	3B_10711492	CTTTACTTACGCAATAATTGGAGAGATGATAGGTG[C/T]GCTGATGTTTATGACAAGCCAACATTCAGGGCCTA	T	C	PHR	3	35	57	1	0	0.4714
AX-89311976	cfn0579483	genic	2AL	2AL_6377782	GCGATTTTGGCTGCATCGTCATCTGTGGGAATGAA[A/G]TTCTTCACGGAGTTGCCAACTTCATGGTAGCCAAC	A	G	MHR	0	0	92	4	0	0
AX-89311977	cfn3448728	intergenic	7BL	7BL_6681793	AGCAACCCAGATCGGGCTAGCCACAAACTGTATAA[A/C]CATCGCCCATTGTGACCGTGCAAGAAACTACGAGA	A	C	OTV	3	16	75	1	1	0.2898
AX-89311979	cfn0601363	intergenic	2AS	2AS_5306035	TTTAGCTTCTACGTCGTCGGCTATGGCAGGGATGT[G/T]TTCATACGGGACTATCCTTCGAAGTTTTGCTGGGG	T	G	PHR	0	86	10	0	0	0.1866
AX-89311980	cfn0794290	intergenic	5BL	5BL_10850968	ATCGAGATACCTCCATCGCCGCCGACAACATCCCA[C/G]CCACAGCTCTCAAGTGTCTGTAAATTGCAGAAAAA	C	G	NMH	8	0	87	1	0	0
AX-89311981	cfn0917410	intergenic	7BL	7BL_6637505	AGTGGCCCAACACCTTGCTTTAAAGCATCCATCCA[A/C]TCAAGTTTTTAATACCTGTGCAAGATAATAGATAA	A	C	PHR	0	76	20	0	0	0.3299
AX-89311982	cfn0749060	intergenic	4BL	4BL_7031883	GCAAATAACATTCTATGGAAAAAGAAGAGATGATG[A/G]AAACGGGGTGGAGCCTATATATATCGCAGAAACCA	A	G	MHR	0	0	96	0	0	0
AX-89311984	cfn0786652	genic	5BL	5BL_10807668	ACGAACATGTCGTCCAAGTCGGTGGTGCGGGCGCC[C/T]GGCGACGTGCAGGGTTCCTTCATTGCCGAGGCCAT	T	C	Other	0	53	43	0	0	0.4946
AX-89311988	cfn2265416	intergenic	4AL	4AL_7099152	GTAAAAAAAACACCTAGCCCATTCCCCATTCGCTA[G/T]GAGCAGTTTTCACACGATGATGTTCGTCTTCCCCC	T	G	PHR	0	32	64	0	0	0.4444
AX-89311989	cfn0635205	intergenic	2BS	2BS_5198867	GGACAAATTTTCTGTACTCTTGGGAGTATGTACTC[C/T]CATCTTCAATATACCTCGTATACGCATGGATTATA	T	C	PHR	0	16	80	0	0	0.2778
AX-89311993	cfn0660206	intergenic	3AL	3AL_4270348	AGATAATATTAAATCAAGGGCCGCGCAACACCACC[A/T]CGGAGCATATATTTAACTCATAAGTCTATGGTCGC	A	T	OTV	1	32	54	1	8	0.4673
AX-89311994	cfn1770300	intergenic	2DL	2DL_9851228	GAGGGTGCAACCATACAAGCGTAATAGAAAAAACA[A/G]GTTAATGCCATTCATGTACAATGTATGCCAGATCC	A	G	PHR	0	37	58	1	0	0.4756
AX-89311995	cfn0534903	genic	1BL	1BL_3807956	CTCCGTGCACACTATAATGTCAAAAATACTATTGC[C/T]TTTTGAAATATAGCTTGCTCTGGGAAACATTGACG	T	C	PHR	0	27	68	1	0	0.4069
AX-89311998	cfn2605933	intergenic	5BL	5BL_10754318	TTATATGGTGAATTATAATCTGAATTTTATTAATT[C/T]TGATGAAAAAGCTAGGATTGAGATGTTTTTAGCTA	T	C	PHR	1	73	20	2	0	0.3376
AX-89312001	cfn0513883	intergenic	1AL	1AL_3941927	CACTAGCTGTTGATAGTTAAATTAGTAAATCACCA[C/T]GGCCCCCTTGGTGCAAACCAAATGAATGCATATTC	T	C	PHR	0	8	88	0	0	0.1528
AX-89312002	cfn1320527	intergenic	1DS	1DS_1882563	CGATGGTCAACACGACGACTCCATAGTCATTGTTG[C/T]GTGTGTCCTGTCCATCAACTTTCTCTTTGGCCAAT	T	C	CRBT	0	57	28	11	0	0.4418
AX-89312003	cfn0749611	intergenic	4BL	4BL_7033827	CCCCTTCAGCCAGTTTCAAGGCACAAACTCAGCTA[A/C]ATTTTAAGGTTTGTGACTGATCACCATTAGGAAGG	A	C	PHR	0	66	29	1	0	0.4242
AX-89312004	cfn1289165	intergenic	1BS	1BS_3481274	ACCGCCGTCGTGCAGGAGGCCCGTGCCTCCGGCAC[C/T]GTCGCGGTCGCTGTCCAGACACGGCAGCGGGGCAT	T	C	CRBT	0	48	28	20	0	0.4654
AX-89312006	cfn0799514	intergenic	5BL	5BL_10881119	CTTTATTAGGAATAACGGAACAGTGTTCGAACATT[C/G]ATGCTCACGTCCAGCACCTGTGGAAGCTATATACA	C	G	PHR	0	11	84	1	0	0.2048
AX-89312008	cfn1338615	intergenic	1DS	1DS_377588	CTCGTTAGCTCCGCCGCTAGCTGTTGCAGCGAGCG[A/C]TGTGCTGGAAGCCAACAACCCAGGTGTTGGTGTGC	A	C	CRBT	0	41	44	11	0	0.4994
AX-89312009	cfn3453832	intergenic	7BL	7BL_6690336	GTTCCTCCATAATGTAATCAGTACTAATTAGAGCG[A/G]CCCTTATACCAAATAGACCTACAATAGTTAACACA	A	G	PHR	0	86	10	0	0	0.1866
AX-89312012	cfn2392186	intergenic	4BL	4BL_6997017	GCTTGTCGTAATAAAGGCAGCTAGCAAGGCTTCCC[A/G]GGTCCACCGCACTCGATGTCAACCTCCTCGCGTTA	A	G	PHR	1	42	52	1	0	0.4943
AX-89312013	cfn1312620	intergenic	1DL	1DL_2289565	GGCGTGGGCGCTAGTTACCAAATAAGCATGTAACT[C/G]GGGCAAACCCTATTTGGCGCTTCAGTCACCCGCAA	C	G	MHR	0	0	96	0	0	0
AX-89312014	cfn1076684	intergenic	1AS	1AS_2855805	CTGGATTGGCCTTGCTTGATAGGCCATCTTCCCTT[C/T]GCTATTGAAAGCTGATGCGAGGAGAGAAGTTGTGG	T	C	PHR	3	30	62	1	0	0.4395
AX-89312015	cfn2431537	intergenic	4BS	4BS_4918551	ATCTTCGACCCTCTCCTCTGATCCATCAACTTCAC[A/G]CGGTCTTCAAACTCTTGCATGTCGAGGAGGAGGCC	A	G	PHR	0	71	25	0	0	0.3852
AX-89312018	cfn0756251	intergenic	4DL	4DL_v2_14215826	TTGGTTTGGACTTGCCATTTTTGCTCGAAGGCAAC[C/T]CGCGATGTTGTCTGGTGTAGCTCTAAAAGTTCGGA	T	C	PHR	2	36	57	1	0	0.4745
AX-89312019	cfn0619013	genic	2BL	2BL_8047140	TGGAAAAGAATGGCAATGCCGATATGAGGGGTGTA[A/G]TGGATGCTGTACCCACAACAGTTGTCACAGTTCAC	A	G	PHR	0	90	5	1	0	0.0997
AX-89312020	cfn0826244	genic	6AL	6AL_5747577	TACACCTGTAATGTCGGAGGACCAGCAGTGTACTA[C/T]TCTAATCATAATCACAAAGGAAAGATCGGAATTGT	T	C	PHR	0	23	73	0	0	0.3644
AX-89312022	cfn0928707	genic	7BL	7BL_6749268	TTATAAATTATTCAAACAAGAGGCAACCAAGCCCC[A/G]ACATATGCCAACATAAACTAGATATATATTAATCG	A	G	MHR	0	96	0	0	0	0
AX-89312023	cfn1111691	intergenic	1AS	1AS_3306757	TGACGGGAGCAGCAAGCTCTATTCGAGGTGAGACA[A/G]TGTTAATTAAAAAATTGCATAGTTTTTGTGTCCTC	A	G	PHR	1	23	70	2	0	0.3723
AX-89312024	cfn3143840	intergenic	6BS	6BS_3049387	TTCTTCGCCGGAGTTGAGATGGGCGCCGGCCGCCG[A/C]AAGCTTCTCTCTGGGGCAGTTCAACTTTCCGGTGA	A	C	CRBT	11	37	36	12	0	0.4999
AX-89312026	cfn3158083	intergenic	6DL	6DL_3268887	CTCAAGTCATCCACTTCATAGACGCCATCTTCATC[C/G]TAGTTACTGTCGCCATCAACATCATCAATTGTGTT	C	G	PHR	0	23	72	1	0	0.367
AX-89312027	cfn0552410	intergenic	1BS	1BS_3423601	GCTTGCTATCGACAGATATTTAATTTAAGCTATCT[C/T]GACTCAAATCTACTGGCTCTAAAGTGGTCGGACCC	T	C	Other	1	44	46	5	0	0.4998
AX-89312028	cfn1307834	intergenic	1DL	1DL_2263166	ACCGACTGACCAAGTCTTCTTGCAGCTCAGCTCAT[G/T]AAGTATGACCATAGGAGGTACGGGCAGTGGGCTGA	T	G	PHR	2	73	20	1	0	0.3376
AX-89312029	cfn3203534	intergenic	7AL	7AL_4449407	GGGTTTGATTAGTCGGACACCGGGGGAGCACTTTA[G/T]GAGGTTTGTGGGTTGAATCCACCGCAAGATGTATA	T	G	Other	1	4	73	18	0	0.0985
AX-89312030	cfn3321140	intergenic	7AS	7AS_4179270	ATAGGCGACAAAACTAGTTTCATGTTGTATTTTTG[A/G]AATATTTATTATATTCGAAGATAAACTATTTGTTG	A	G	MHR	0	95	0	1	0	0
AX-89312033	cfn2526632	intergenic	5AL	5AL_2788340	CGTCGGACTGGCATACTTGATGTATACCATGAACT[C/T]AATTCTCTTCATGGCTAACTTCTCCATTGCATGAA	T	C	CRBT	0	56	34	6	0	0.4701
AX-89312035	cfn2847202	intergenic	6AL	6AL_5765819	GTTAATTGGAGGCAACTGTATTACACTTTGAGACG[A/G]ATATCATGAGGGTGTACAAAACAATACTGAAATAG	A	G	PHR	0	22	74	0	0	0.3533
AX-89312036	cfn3588743	intergenic	7DL	7DL_3348629	TATTGTGAACAATTTTTTAAAGCATGATTTTTTTT[G/T]AAATTCTGACCATTCTTCTAGAGAGACGATTAGTA	T	G	MHR	0	0	96	0	0	0
AX-89312039	cfn1851199	intergenic	3AL	3AL_4356352	TCCCATCCACAGAAAGTCGAAACATTTGACTGCTC[C/T]GCCTTTTTGGCACCTTTAGAAAATTATGTGTAAAA	T	C	PHR	0	47	49	0	0	0.4998
AX-89312040	cfn2215470	intergenic	3DS	3DS_1391477	TCACAATCAAGCATAAGAGAAGGAACAAGCTGCGA[C/G]CACTATTGGCCCCAACATATAGCCAGCTAATAGCG	C	G	MHR	0	0	96	0	0	0
AX-89312041	cfn3614865	intergenic	7DS	7DS_3913089	TGACATGATCCCATGTTTTTATCTTGCATGTGTAC[A/T]GGGGTGGTTTGTTGAAACTAACAAGTGTTCGTTAC	A	T	MHR	0	0	96	0	0	0
AX-89312042	cfn0746257	genic	4BL	4BL_6990146	TCCTAGTTAGTGTTACTAAAATCTGAATCCTGAGT[G/T]GTTTCTGAGCAGAAAGTGGAGGCAGCGAAGCCACG	T	G	PHR	0	33	63	0	0	0.4512
AX-89312043	cfn2391573	intergenic	4BL	4BL_6995298	CATAATCTCTTTTCAATTGTACATTTCCTTATTTT[G/T]CTCACAGTTTCGCTACTCAAGGTTTGATGAGCATG	T	G	PHR	0	56	40	0	0	0.4861
AX-89312045	cfn0945152	genic	7DS	7DS_3965541	GTACCGCTGCATGCCTAACTCAAACCCGTGGAATC[C/G]CAGGAAGATGTAGCATCCAGGTCTGGGCACCTGTC	C	G	PHR	0	83	13	0	0	0.2342
AX-89312046	cfn3538219	intergenic	7BS	7BS_3102547	CTTCCCGTGTATTAAGCTGTTAGTATCCTTATCAC[C/T]GTGTCTGGCTCCACTGAAAAGCTCACACCGCCATG	T	C	Other	1	77	5	13	0	0.1145
AX-89312047	cfn3351799	intergenic	7AS	7AS_4228162	CACCGTCTGAGGATTGACCTCTTCTCTAGTAGCTG[C/T]TGCCTAGGCCACCGCCGACATCTCTATATGCAGAG	T	C	NMH	9	87	0	0	0	0
AX-89312048	cfn1321412	intergenic	1DS	1DS_1884487	TTTCTACGTAGAGAAAGATAAACCGGTGTTCTGAG[C/G]CAGAGGAGGCTTACAAGCCATCGATGAGATGGGTG	C	G	PHR	0	69	27	0	0	0.4043
AX-89312049	cfn2209408	intergenic	3DL	3DL_6942426	GATTGAGATGATCCATATATGAAACTTGAAGCCCC[A/C]GACGAGATCTATAACTTCTCAATTGTAGGTTGTTG	A	C	PHR	1	17	78	0	0	0.2939
AX-89312050	cfn0559524	intergenic	1BS	1BS_3481833	TATGAATGGTCATTTATATAAACAAAGGTGAATAG[A/C]TTTGCAGCACGGAAGTCTATCATGTCTATCTTCAC	A	C	OTV	0	81	6	0	9	0.1284
AX-89312051	cfn2812902	intergenic	5DL	5DL_4560647	CTCCGGCGGTGGCCTCCGGTTGACGTGCTCCACAG[C/T]CGTAGACAAAACCACCGCTACATCGCCAGCCAAGG	T	C	OTV	0	2	81	0	13	0.047
AX-89312052	cfn2214764	intergenic	3DL	3DL_867103	GATTCGTGTGCTATCTATTTCCTTTCCAATGAGTT[A/T]TGTATTGGTTGATATATGGTATGAGGTACTTTTAA	A	T	PHR	0	9	87	0	0	0.1699
AX-89312053	cfn0656229	intergenic	3AL	3AL_1319817	CACCCAACAACCTATGACTAGTTTGTGTGTCCCTT[A/T]AAAATTTAAATCTAGAAAACCAAACCCAAAACAAT	A	T	PHR	0	7	86	3	0	0.1392
AX-89312054	cfn3332443	intergenic	7AS	7AS_4196954	ACAATGTAGATGGAATTTCTCAAACCATCTTCAAT[G/T]ATTTATTCTGTGGTTGTGCTACTGTCGGTCTTACT	T	G	OTV	0	17	60	0	19	0.3441
AX-89312056	cfn1307909	intergenic	1DL	1DL_2263542	AGGCCAAGTTGATTACTATAATGTGGACCTTGAGG[C/T]CTATAAGCTATTTTTGGACCTTGCATCGCCCTATC	T	C	PHR	0	39	57	0	0	0.4824
AX-89312057	cfn2197370	intergenic	3DL	3DL_6804788	ACGTCTAGTCCAATACGGTATTAGAATTTGGATCA[C/T]AATTTAATAGTGCATCTGAAAGTCTAATAATTCGA	T	C	PHR	1	12	83	0	0	0.2207
AX-89312058	cfn0872355	intergenic	6BS	6BS_3007306	ATTAACAAGCTTGTAGATGATCTGTAGTATTTTGG[C/T]GAAGATTTTTTTTGACAAGTGTTAAACTACAATAT	T	C	PHR	0	16	79	1	0	0.2801
AX-89312059	cfn1927903	intergenic	3AS	3AS_3441836	ATCTACAAGAACAAACCCAAGTTTGCAAATTCACA[A/G]TGTACTTGTATTTCTCATGCTCTAACACCTCGAAC	A	G	PHR	0	37	58	1	0	0.4756
AX-89312060	cfn0545718	intergenic	1BL	1BL_3901272	TTTTTTCTCCATAAGTTGGTCTGCACTTCAAAAAA[G/T]CTGAGAATGTGACTATATGAGAAGCGTAGTTAAGT	T	G	PHR	0	15	81	0	0	0.2637
AX-89312062	cfn0802779	intergenic	5BL	5BL_10900452	CCCTCTCCTCTCTGTCAGTCGCCAATCATGGCCTC[A/G]ACAACCCTCCTTCAGTTTAGATTAGATGCCTCCAC	A	G	PHR	1	61	34	0	0	0.4596
AX-89312063	cfn1973523	intergenic	3B	3B_10458985	AGTGGGTGTGTGGTGGTGTCCATCGTTTGATGTTC[A/G]CATCATTTGATGGGTTCTTGTATATCTTTTGCTCT	A	G	MHR	0	0	96	0	0	0
AX-89312064	cfn3374792	intergenic	7AS	7AS_4249624	TCATTGCAGGCCCATTGTTCTCCTGGTCGCTCTGC[C/T]GGATTTGCTGCTGCACTCGTTGATCTGCAGGTACA	T	C	PHR	2	42	51	1	0	0.4953
AX-89312065	cfn0827047	genic	6AL	6AL_5755187	AAGAATGAATGATGGGCATGCACCAGCACTAATAA[A/T]TTAGAAAAAAACACTGTTAATTAATTGCACTCACA	A	T	PHR	1	62	33	0	0	0.4534
AX-89312066	cfn0606825	intergenic	2BL	2BL_7951634	GCACAAGCATTTTATTTTTATTTTTTTGAGGCAAA[A/G]CGCCCAAGCATATGCAATTGCCAGAGAGCCGTACC	A	G	PHR	2	75	19	0	0	0.3225
AX-89312067	cfn0639728	genic	2BS	2BS_5229175	GCCAAGGTCCTCCACTCGAGGGGCTTCCACGTCAC[A/C]TTCGTCTACACCGAGCACAACCACCGGCGCCTCGT	A	C	PHR	0	28	66	2	0	0.4183
AX-89312068	cfn1312645	intergenic	1DL	1DL_2289594	GTTACTAATCGTTTTCTCCCCAGACCCGGTCTATT[C/G]ACGGCTACCTATCTCATCTTCTCCATTCTTAGTTT	C	G	PHR	0	58	38	0	0	0.4783
AX-89312069	cfn0611153	intergenic	2BL	2BL_7987375	GGATCAACATCGCCGAATGGGCCGTGAGGATGCGC[A/G]GGGAAGGGCGGCTCGACAAGATGGCCGACCCGAGG	A	G	CRBT	0	0	84	12	0	0
AX-89312070	cfn0806221	genic	5BL	5BL_10918204	ACTGCAGGGAACTTGTTCCATATGAAGCTGATTTG[A/T]TAAACTAATCACCTCAGTTTTCTTAGCAGTAGCAT	A	T	PHR	0	66	27	3	0	0.4121
AX-89312071	cfn0814514	genic	5BS	5BS_2249326	AACCCAAACACCTCCGATTGGTCTAGCGTCAACAA[C/T]GGGTATGCGCTTAGAGGTGACCGTCAGGTGCGAAT	T	C	PHR	1	29	66	0	0	0.4242
AX-89312074	cfn0774801	genic	5AL	5AL_2810730	ATGCAATTGCACTTGAGCCTCCTATTTGCAGTGGC[C/T]ACTACTCTCCCACATATCTGCAATTCAATGTCCTT	T	C	PHR	0	71	24	1	0	0.3776
AX-89312075	cfn2449144	intergenic	4DL	4DL_v2_14444004	ACAGTGCGAATGCTACAGAACCGAAACAGTACATT[C/T]TGCTACAGTGTGCAAAACAGTAATTTCGGCTACAG	T	C	MHR	0	0	96	0	0	0
AX-89312078	cfn3412005	intergenic	7BL	7BL_6545191	TTTCAAATTTTAGATCCCATCTTAGAGACCAACTC[A/G]TTAACAACACTGCTTGCAGATGACCACAGATCCAA	A	G	PHR	1	63	32	0	0	0.4468
AX-89312079	cfn0559949	genic	1BS	1BS_3483051	CTGCTTAATCCGAGGATAGTCCTCTTTGTTTGATG[G/T]ACCGAGCTAATAGAGTCGAATCTGGGTCATGAAAG	T	G	PHR	0	70	26	0	0	0.395
AX-89312080	cfn0559492	genic	1BS	1BS_3481555	GGGAGACCAACGGGTATGGTGGAGGCACACTCCTC[A/G]CTGTATATATGTGAGTTCCTGAAGTGGGGAGGCGT	A	G	OTV	1	25	62	0	8	0.4096
AX-89312081	cfn0799234	intergenic	5BL	5BL_10880037	TCTGCACCCGCTTGTCGGAATCAAAAGCCCTTTCT[C/T]GTTGCTCGCTTCTGAGATTTTCACCGCCTCTCATT	T	C	PHR	0	15	81	0	0	0.2637
AX-89312082	cfn1144823	intergenic	1BL	1BL_3812158	GACTTTGATCTGAAGTGCACATATGTGATGGCTGG[C/T]TGGGAAGGATCAGCACATGATGCTAACATTCTCAA	T	C	MHR	0	0	96	0	0	0
AX-89312084	cfn2413366	intergenic	4BL	4BL_7038020	TTATGCAGAAGAAATTGCTGCACTTAGTCTGCTCT[A/C]TTTATCTTTAGTAAACTGAATATTTGATGCAGTAA	A	C	PHR	0	65	31	0	0	0.4373
AX-89312085	cfn3349063	intergenic	7AS	7AS_4223611	TACCTGTTTCCTCAGACGGCAACAACAACCATGGC[C/T]GCGAGCGCGCGACGTTGACGTTGGAACCTTCGAAC	T	C	NMH	4	90	0	2	0	0
AX-89312086	cfn3291330	intergenic	7AL	7AL_4559722	GAGATCGAGCCACTTACTGGGAATAACTTCCAATC[A/G]TGGAAGGACTCGTTTCTTTTGCACCTCGGATGGCA	A	G	MHR	0	0	95	1	0	0
AX-89312088	cfn2454880	intergenic	4DS	4DS_2304216	AGATCGATCCAGCCTATGACACCCTTTTCTGCATA[C/G]GCCACGCTCATGGCACGATGAACCGATATCTTATG	C	G	PHR	0	85	11	0	0	0.2029
AX-89312089	cfn3497243	intergenic	7BL	7BL_6743846	GAGGGCCAGAGATGTACTTAAGCTTAAAAGTGGGC[A/T]ATTTTGGGATAATACTACGTCGATGTCTTGCCCAT	A	T	PHR	0	86	10	0	0	0.1866
AX-89312091	cfn0813930	genic	5BS	5BS_2242458	TATCGATAATTGATTTCCTGCCTTACCAACGCTCT[G/T]TGGTGGCCGTGGTCTCCCAGTTGCCTGCCTGTCAC	T	G	PHR	0	54	42	0	0	0.4922
AX-89312094	cfn0588019	genic	2AL	2AL_6438836	GTAGTGCCGCACATGTAAATGAGCGCATCAGAATG[C/G]AGATGACAACACTGCTCCATTTTGATGAGGACAGG	C	G	MHR	0	96	0	0	0	0
AX-89312095	cfn0708649	intergenic	3B	3B_10760555	GCTGTAACCGAGGATTCCAGTTCAGTTCAAGCATG[A/G]TGTTCCTTGTTGTTCCTCTTTGTCTGTCAAGCCCT	A	G	PHR	0	11	85	0	0	0.2029
AX-89312097	cfn0745679	genic	4BL	4BL_6980421	GTCAGCAGCAACATGACCCTTGTTGCAAGACACAC[A/G]AGCACAACACAAACTACGTGATAGACCGTGCAAAA	A	G	PHR	1	54	41	0	0	0.4906
AX-89312099	cfn0502368	genic	1AL	1AL_3869663	GTGAGTTGTTTCCTTCTGTTCTACTGTCTTCCAGA[C/T]GCCATGTTCAGGTCCACAGCAGCAATGTCGTGGTC	T	C	OTV	3	47	39	4	3	0.4957
AX-89312100	cfn3207880	intergenic	7AL	7AL_4455917	GTGCAATTGCTCTCCAAGAAATTGCTTCAATCAAA[C/T]ATTTTTTGTGGTCAAGTTTTAAATTGTTGATTTAA	T	C	MHR	0	0	94	2	0	0
AX-89312101	cfn1405136	intergenic	2AL	2AL_6396705	TTTATTTATTTTCACCGACGAAGCATTGCTATCCT[A/G]TTTCGCATGAAGATTGTCAAGCATGCTCGCTAGAC	A	G	CRBT	0	67	22	7	0	0.3722
AX-89312102	cfn2518595	intergenic	5AL	5AL_2778524	TTCTTTTTGTTCACTTTGATAACTTTTTTTGTCCT[C/G]ACATTCGATGCAGCTCAACATGTTACTGAACCCAT	C	G	PHR	0	55	40	1	0	0.4875
AX-89312103	cfn1276493	intergenic	1BS	1BS_3463828	TCAAAGTAAATCAAGGACTACAACTATTGATTATG[A/G]CAAAGTTATGACATATTAGAAGAGCTACAGGAGAA	A	G	OTV	4	10	37	0	45	0.335
AX-89312104	cfn1336488	intergenic	1DS	1DS_1915102	TGTTCCTATATAGATTGATAACAAAGGTCCAAACT[A/G]TTAGTGTCGATTGCCTAGTGTGGCTACTGCCCTCT	A	G	MHR	0	0	96	0	0	0
AX-89312105	cfn0737964	intergenic	4AS	4AS_v2_5942151	GGCGGTGCTCGTGCTGATTACCAGGTGCCAGCACC[A/G]GCGCAGGATCGCAGCCCCGCAATGGATGGCAGCAC	A	G	PHR	1	16	76	3	0	0.2873
AX-89312106	cfn0930246	genic	7BS	7BS_3020458	CCCTCGATATGCTGAAGCCAAAGGACGGGTATGCC[A/G]CTCACCATCTTCCAAATTGTCCTTACACTAGGTGA	A	G	PHR	3	17	75	1	0	0.3013
AX-89312110	cfn0589731	intergenic	2AS	2AS_5165603	AAGATCCACTGCAATTTAGATAGTTTGAGCGAATC[A/G]ATTTGCACATATGGCGGTTTTATGCAGTTTACTCT	A	G	PHR	3	67	25	1	0	0.3958
AX-89312112	cfn1116841	intergenic	1AS	1AS_3314420	GGTCAGATTAATTTTAGGTGCTAGAGGAACCATCA[C/T]GTGCTCACGGACTCGAACGAACCAACACTTTTGAC	T	C	OTV	0	67	5	0	24	0.1292
AX-89312115	cfn2351623	intergenic	4AS	4AS_v2_5968487	AGGAGAGAATCCCTTAGTTGTCCTCGAGTCATTTC[C/T]ATTGATGGGTAGTTGTGCGTCGGCGATGAGGCACA	T	C	PHR	1	58	37	0	0	0.4756
AX-89312116	cfn0759760	intergenic	5AL	5AL_2131801	CATGATGGCATAGAGGAATGCCACATGAAAATACA[G/T]TAAGCCCTGCAGTTCTGTTTCTATGCTTCTCTAAT	T	G	MHR	0	0	96	0	0	0
AX-89312117	cfn2455257	intergenic	4DS	4DS_2309608	GACTATAAGCACGAGGCCATTGGTGTTTTCAGATG[A/C]TGCCTTGTGCTGACCACGTGGACTTCCTTAACAGG	A	C	PHR	0	16	80	0	0	0.2778
AX-89312118	cfn3073170	intergenic	6BS	6BS_2902941	ATGGTTTAATTTCGAAATTGATTTAGTGCTCGATC[C/T]GCTGCTGCTGTTGCTGCTTTAAAATATTTTCAGTT	T	C	PHR	0	31	65	0	0	0.4373
AX-89312120	cfn1417173	intergenic	2AL	2AL_6415396	CTCATCACACGTGACCACAACCCACCCAACCAACT[A/G]TAATCCTTTGTTCATACATTTCATTGAAACCTCAT	A	G	PHR	3	25	67	1	0	0.3958
AX-89312123	cfn2195972	intergenic	3DL	3DL_4617627	GAGTTGAGAACAGTTACAAGTTGCAGCACTTCAGC[A/G]GTGGGCAGGGGCTCTGGCCTCTGATCACAAGACAA	A	G	OTV	0	2	93	0	1	0.0412
AX-89312126	cfn0819968	intergenic	5DL	5DL_4509470	TCACGATGGGAGCGGCCAGAGGTGAATCTATCAAA[G/T]GTCAAGTAGCTATTAAGGAGAAGGGCTTCTCTTTG	T	G	NMH	2	90	0	4	0	0
AX-89312127	cfn1081356	intergenic	1AS	1AS_3252184	TAAGTGACAGTAGAAACGATCCCGGCTGGGATCAC[A/G]CCTTTAATACTACGCCAAACATGATTTCACTGATA	A	G	NMH	3	0	90	3	0	0
AX-89312129	cfn0758455	intergenic	5AL	5AL_1100689	AAATCTTGGCAAATGTCATGCCTGCACTCCAGTTC[A/G]ACTGCTTATGTATTCCAAGTTTCCAACCCCCTATC	A	G	PHR	1	62	33	0	0	0.4534
AX-89312131	cfn3492882	intergenic	7BL	7BL_6741740	AAATATTTAGCAACCAGGCTTCGAAAAATTAGTCA[C/T]ATTTATATTTATTTATAACTTATTCTATCAACGTA	T	C	OTV	4	22	65	0	5	0.3779
AX-89312133	cfn0800218	intergenic	5BL	5BL_10885007	CCTCCCTGCATCTCATCTTACCCTAATTATTCCTC[C/T]GTCTTTGGAATTTGTTTTGTTTACTGATACTGTTC	T	C	OTV	1	50	40	0	5	0.4938
AX-89312135	cfn0693450	genic	3B	3B_10599719	GGGCAGCTCAACCAGCTCGTGCCCAAGGTGGTGTC[C/T]GTTTTCCCTAGTCTCCCGAGCACATTAGCGTTATG	T	C	PHR	2	61	33	0	0	0.4556
AX-89312138	cfn0723407	intergenic	4AL	4AL_7065757	GCGGCCGCGAACGGCAGAGTTTTCGTCCGCTCCTC[C/G]AATTCACTAAACGTACTTTTTGGATATTTTAGTTG	C	G	OTV	0	80	13	1	2	0.2405
AX-89312140	cfn2410495	intergenic	4BL	4BL_7035713	GGTAGAGGAGCCGGTTCCCCTCATAAGGGCAACTC[C/T]AACGAGGTTCACCAAACGGATATCATCAAGTCCAT	T	C	PHR	0	13	83	0	0	0.2342
AX-89312141	cfn2217223	intergenic	3DS	3DS_247209	TTCTTTTCCCCTCATGTATGTATGCATGTACGTAT[C/T]CATGTAGCCTCCTTCCGTACCAAATTGACGGCGAT	T	C	PHR	0	68	27	1	0	0.4069
AX-89312142	cfn0693220	intergenic	3B	3B_10595836	GCTAGCTTCTCAACTCAGCACTCCCGCTCTGTTCC[A/C]TGCCTCATTTCACAGGGAAGCCCAATTTCATTCTA	A	C	PHR	0	81	15	0	0	0.2637
AX-89312143	cfn2357340	intergenic	4AS	4AS_v2_5984917	GTTCGTACTACAGAGGGCTAGAGGGAGGCAGAGGA[G/T]AATCCATGGAGGAGGTCGACATGAACCGCAGGTCA	T	G	PHR	0	14	81	1	0	0.2513
AX-89312144	cfn1952705	intergenic	3B	3B_10420735	ATATAAGTGATGCATTACTATGCTAAATTGCTTTA[C/T]AATTTTATTCCTTTTTGCAGATCTAGGTCAGCTGG	T	C	PHR	1	12	83	0	0	0.2207
AX-89312145	cfn2221046	intergenic	3DS	3DS_2589902	TCCATTTCAAAGAAATGAATTTTTACAGCTAAAAA[A/T]ATTTTTTTTTGCTTGCACACAAATAGAAGTGTAGT	A	T	MHR	0	0	96	0	0	0
AX-89312147	cfn0817475	intergenic	5BS	5BS_2290844	AAAGAATCATCTTTCTTATCCTTTATTACTGTATC[G/T]ACTTCTAAAACTAGCTCTACCTTTCGTCTCTTCCC	T	G	OTV	1	29	54	0	12	0.4546
AX-89312148	cfn0927021	intergenic	7BL	7BL_6744981	GTATTTTAGTCGGTATGTTTTAATGAATCATATCA[A/G]TTTTTGGTATGTTGAAATTAGAACAAGTTCATGTG	A	G	OTV	1	62	22	0	11	0.3866
AX-89312150	cfn0708617	intergenic	3B	3B_10760336	ACGAACTGTCTGTTGCTCTGGAGTTTCTTTTTTAG[A/G]TGTGTTGTCCTGGAGGGTTTGCGTTTCAGAATTTC	A	G	PHR	0	14	82	0	0	0.2491
AX-89312151	cfn0943823	intergenic	7DS	7DS_3910115	GTGTCCCTGTGTTGTGTTGGGGAAGAAAGGAGGTG[C/T]GGGAGAGGAGCTCAAGATAAAGAGGAGGCCGATCG	T	C	CRBT	0	33	12	51	0	0.3911
AX-89312152	cfn0675540	intergenic	3AS	3AS_3440843	CATCTTTTTATTTTATTTTCTTCTTCGCATGAGGG[A/C]TGAGTTATTATAGATCCTTTCCTGATTTCATGTTA	A	C	CRBT	0	66	17	13	0	0.3257
AX-89312153	cfn0844813	genic	6AS	6AS_4401664	GATGCAAACTGCAGTGATGACAGTATGTAAAGCAC[A/G]GGAAGCTCAAACACCTTGGTGTCCAACACAACTGA	A	G	PHR	4	63	29	0	0	0.4317
AX-89312155	cfn0766380	genic	5AL	5AL_2753746	GGAGAATAGCAACCTTTGCTTCTGCTAGGTACGTA[C/T]TTAAATTTATTGATATTCAACTATTTTTGCTGTTT	T	C	MHR	0	0	96	0	0	0
AX-89312156	cfn2073247	intergenic	3B	3B_10640991	AAGCTAGCTGTTTTGAGGGCAACTTTCCTTGGTAG[C/T]CACTGGTCCCTCGTGATCTGAACTTTCTTGCCGTT	T	C	PHR	1	67	28	0	0	0.4157
AX-89312157	cfn2510583	intergenic	5AL	5AL_2768433	GTCATACAATGGAAGCCTTGTGCGATGCACGCTTA[A/C]AAGTATGAACTAGATGAGAGAGCACTATGATGGTG	A	C	PHR	0	30	64	2	0	0.4346
AX-89312160	cfn2455994	intergenic	4DS	4DS_2319873	CGCTTCGGTGAATCACTTGGGCCCAGAGACATTTT[C/T]GATGCCATGGAGTGTGACCAATGAGCGCTTTCCTA	T	C	OTV	0	3	92	0	1	0.0612
AX-89312161	cfn3140736	intergenic	6BS	6BS_3045730	ATTAATATTGACAATTTTGAGGCGCAACGAACCAA[C/T]GCAAATGAGACGGGTGATGGTGATCCTTCTAGACA	T	C	PHR	2	35	59	0	0	0.4674
AX-89312162	cfn1503172	intergenic	2AS	2AS_5288245	TGAAATGGTTGCTCCCTTGTTTTGATGTTGTCGTC[A/G]CCGTCCTTTGAGATAGCAGTCCGGTCATCCTCCTC	A	G	PHR	3	72	21	0	0	0.3496
AX-89312163	cfn1241541	intergenic	1BS	1BS_3413787	GAGCAGCCGCACCTAAACTATCAGCACCACTCGCC[C/T]GCATTCCCCCAATGTCAGCTCCACGCGAGTGAATT	T	C	NMH	2	0	94	0	0	0
AX-89312166	cfn0636948	intergenic	2BS	2BS_5209533	TGATCAGGTCCACCGTGGCACTAGTGGGTGCAGGT[C/G]TGACAACTGTACTAAGAATGGGTCATGGTTGTTGC	C	G	OTV	0	94	1	0	1	0.0208
AX-89312168	cfn2749082	intergenic	5BL	5BL_10926060	TAAAAAAGATGAGAGGGATCTTTTGGAATATAAGA[A/G]GTTTTGGGGGTGATATTAAGTTTTTTGAGAGAGAA	A	G	PHR	0	70	26	0	0	0.395
AX-89312170	cfn0537828	intergenic	1BL	1BL_3833152	TCAAGATACTGCGAAGGTGCAAAGAGGCAATCCCT[A/T]CCAGAGAAGCTGGAGGGAAGGTGATAATCATAAAC	A	T	PHR	0	48	48	0	0	0.5
AX-89312172	cfn1001961	intergenic	1AL	1AL_3918804	CACCGTTAGATCGCATGCCCGGCTACAGTCAAAAA[A/G]AGGCAAGTATATTTAGCTTTTACATATTGAATCCA	A	G	PHR	1	70	23	2	0	0.3723
AX-89312175	cfn0879090	intergenic	6DL	6DL_3218692	TTTGTTTTATCAACCTTTTCTTCACAAGGGAAGAA[A/C]GGGTTGATACAATGTGCAGCAAAGCTAGCAAAAAC	A	C	MHR	0	96	0	0	0	0
AX-89312177	cfn0705645	genic	3B	3B_10744457	ATTGAAAATTACAACGGTATCAATTAGTATATGTA[A/G]GCAGAAATGAAAAGAGAAGGAGACATATATTGGGC	A	G	PHR	0	41	53	2	0	0.4919
AX-89312178	cfn0828168	genic	6AL	6AL_5769500	TCGACTTGTTTGCATAAACAATGGAGAGTTCTGAT[A/C]TGTCAGTTTTTTTTTTCTGTGCATTGCAGGCGCAT	A	C	PHR	2	73	21	0	0	0.347
AX-89312183	cfn2384620	intergenic	4BL	4BL_6976665	AATGAGTTGTTCCAACGCGCTCAACGTGGAGGATT[A/G]AACCACGTAAATCTGGCCATGAAGTTGATTTTTAA	A	G	PHR	0	32	63	1	0	0.4468
AX-89312184	cfn2455007	intergenic	4DS	4DS_2305880	AACTCCCTAGGGTGGCGGGATCCACCCGCCAGAGC[A/G]TTGCACTATATGACTCCCGACAACCGCACTCTGTG	A	G	PHR	0	3	91	2	0	0.0618
AX-89312187	cfn0735093	intergenic	4AL	4AL_7175066	CTTTGTTTTCTGCCTTACTCCGTTTTGAAGCCGGC[G/T]CCACTATTTATCTACACCTATAAGTGGTTTTTAAC	T	G	PHR	3	38	54	1	0	0.4849
AX-89312189	cfn1816244	intergenic	3AL	3AL_2903363	TGTTCTCTCTATCAAGTAGCCAAATGGTATAACAT[C/T]TTTTTAGAAGTATTGAGGGATGGGTGTGATGTGAT	T	C	MHR	0	96	0	0	0	0
AX-89312191	cfn0753709	intergenic	4BS	4BS_4901537	TGGGTTAAAGAAGGAAGTCAGGCCAAGCCCGCCGA[A/G]AAACCCTAGGCCCACACACAATCCCTCCACTCCTC	A	G	Other	1	32	63	0	0	0.4468
AX-89312192	cfn0865531	intergenic	6BS	6BS_2896601	TCAATCTAGCCGTGCAAATGCACAGGCCACTCCAC[A/T]AGTTAAAATATAGAAGTGTAATTTCACATGGTTGG	A	T	NMH	3	0	92	1	0	0
AX-89312196	cfn1760348	intergenic	2DL	2DL_5743521	CCTCTCCTCCTCTTGTGAGGAACCATCTATATTAA[C/G]CTTTGCCCATCCCAAGCGGGGTTTCATCCATTGCT	C	G	PHR	0	76	18	2	0	0.3096
AX-89312198	cfn1365548	intergenic	2AL	2AL_6338660	ACGTTGCTGAATGAAAAATATGAAGAGAAAAAAAT[A/C]TTGATCATGTATCAACTCCTTTCATGTTTATTGGT	A	C	MHR	0	0	96	0	0	0
AX-89312200	cfn0920048	intergenic	7BL	7BL_6673093	ATATCTGTGTTGTGCCCCTGCCTCCTGCCCCCGCC[C/G]TTGCAAATTAAGCTCTTGAGATTCTATGAGAACAT	C	G	OTV	0	27	5	64	0	0.2637
AX-89312201	cfn3401657	intergenic	7BL	7BL_4406849	ATCAACAGAGCTATGTCAATGGCCGCTATTCATAT[C/T]GATGGTTCTGAACTCCTAATGCAATTTCGAGGAGA	T	C	OTV	1	52	15	0	28	0.3475
AX-89312203	cfn0577169	intergenic	2AL	2AL_6359886	GGCAGTGTGCATGTACTAATTAACTCCGTATTTGA[C/T]GTTTGCTAGTACATACTATAATATGTTTTGGGGTG	T	C	PHR	1	58	37	0	0	0.4756
AX-89312204	cfn0684689	intergenic	3B	3B_10486040	GCCGGGGCGGAGCCGCCCATGATGTTGATGCAGAC[G/T]GTGAAGGCGCGGGACACCTCCTGCAGGATTAATGC	T	G	PHR	1	50	45	0	0	0.4986
AX-89312205	cfn2896139	intergenic	6AS	6AS_2578224	TCCTGGCCACACTCCACTTCACCTCAATCTTACTT[C/T]GGCGCAAGGTATCGAGACTAGAAGGGATGCATGAC	T	C	PHR	0	36	59	1	0	0.4707
AX-89312206	cfn3167906	intergenic	6DS	6DS_1573070	AGTTAAGATACCAACCATGCTACCC[A/G]GGTCATTTAATCCGGAGGGTGGTAAGCCGTCTTGA	A	G	MHR	0	0	96	0	0	0
AX-89312208	cfn2491543	intergenic	5AL	5AL_2743324	AGCGATGGACGAGACGTTGGCTTCAGTGAAAACTA[A/G]TCTGGCTTGGCCAGCTAAGTATATAGCTTACCTCT	A	G	PHR	1	56	38	1	0	0.4817
AX-89312209	cfn0862864	genic	6BL	6BL_4399685	AATTTTGATGATGGGGCCAAATTTATTGTGTCCAA[A/C]ATTTCAGTGAATGAAGGATATCTTACTGTTAGTGA	A	C	MHR	0	0	93	3	0	0
AX-89312210	cfn0961230	intergenic	1AL	1AL_3872424	TAATCAGCTAAAAAAATTGTGCATTTTCAAAAATC[A/G]AACTTGCAACCTCATACGCAAGTCTTGTCTTGATA	A	G	PHR	0	30	66	0	0	0.4297
AX-89312215	cfn0929478	genic	7BL	7BL_6751367	AGTATATGTTTGCTGATAAACGTGTTGGCACAAGC[A/G]TTCAAAGCCAATGTTTCTTGGCCAGGATTTGGAGT	A	G	PHR	1	55	40	0	0	0.4875
AX-89312216	cfn0931320	intergenic	7BS	7BS_3079273	CTGCAGTGTTCCCAGACGAGTGAATAGTTGAAGCG[C/T]CAGTTAGTTGGTTAGTTCGTGGAGCTTGTTATCCA	T	C	PHR	0	88	8	0	0	0.1528
AX-89312219	cfn0615861	genic	2BL	2BL_8026460	CTTTCTCCTGTACTCTGCTCATTGAAAAATAAAGA[A/G]GTATGTAGTGAATATGAAATACTAGTGCTATTTAC	A	G	PHR	0	42	54	0	0	0.4922
AX-89312221	cfn0801871	intergenic	5BL	5BL_10895401	GATGCTAAGTGCAAGGAGAATGTGAAAATTATTCT[A/G]AACAACAGTGATAGAAGGGTTTAGTACAGTAACAC	A	G	PHR	0	14	82	0	0	0.2491
AX-89312223	cfn2824247	intergenic	5DS	5DS_2734413	CCTCACCTGGAGATTAAGAGCTACCATTGGTATAC[A/G]TAATCACATCAGGGCAAACATCAGCTATTACAGGG	A	G	Other	1	90	4	1	0	0.0815
AX-89312224	cfn0571888	intergenic	2AL	2AL_6273156	AGCAACACACCAGATTATTTTAGTCAAAGCTTTGG[A/G]CATAACTACGATATTAGCCTCAGCCTTGGATTTAA	A	G	PHR	0	71	24	1	0	0.3776
AX-89312225	cfn3320366	intergenic	7AS	7AS_4178067	GCCCGAGACATATTTTAAGGAGTTTAATTCAGCAC[C/T]AAGGCTATTATTACAATGATGGAATCTTTGTTGTG	T	C	PHR	0	63	33	0	0	0.4512
AX-89312226	cfn3013292	intergenic	6BL	6BL_4321792	TGAATTTGACTAAATTTTCTTAGCTGAGTTTGACT[A/G]AATTATTCAGTCCATGGATGATCCAGTAACAATCC	A	G	PHR	0	33	61	2	0	0.4556
AX-89312228	cfn2356994	intergenic	4AS	4AS_v2_5983917	TGATGTGACACCAATGGATGAGGTCATGTGTCGAC[A/G]CTCGGAAGGAGGCTACCATGGATGGCCACTTCAAC	A	G	PHR	3	16	77	0	0	0.2849
AX-89312230	cfn0684562	intergenic	3B	3B_10484001	AACGGTGCGCCGCGGGGTAGTTGTTGGCTTTTATA[A/G]AGGGCAGGCCAAAGGAGGACTGGAGGAGGCAGACG	A	G	PHR	0	88	8	0	0	0.1528
AX-89312231	cfn1097740	intergenic	1AS	1AS_3282360	TTAACTAGGGGAGTGCACTAAAAAATTAATCAAGG[C/T]GAAGTAATTTTTACTATTCTAGTCAACTAAAATTA	T	C	MHR	0	0	96	0	0	0
AX-89312232	cfn0983854	intergenic	1AL	1AL_3897484	AAGCAGATGCAGGGAGAAAAACCATGTGACGCCAG[C/T]GGACTTGAGCAATCTCATGTGTCTACCACATAACA	T	C	PHR	0	2	94	0	0	0.0408
AX-89312233	cfn0670631	genic	3AS	3AS_3281767	GCACCATTATTGATGGCAAGTCAATTGCAGAGGAC[A/T]TAAAGTTACTGATTGCTGAACAATTTCGTCGAATG	A	T	PHR	0	77	19	0	0	0.3175
AX-89312234	cfn0769090	genic	5AL	5AL_2776835	ATATCTTTTAAAGAAAGCAATTATTAATCAACAAA[A/T]TGCACAAAACTACACCGCGAGCAACAAAAGAACTA	A	T	PHR	1	61	33	1	0	0.4556
AX-89312236	cfn0878110	intergenic	6DL	6DL_1675857	CCAGCAGTCACATCTAAAAGAAAGGTAGATGGCTA[A/G]TCTCATTATTGAGAAAGGCTAGTCTATCATGGCCC	A	G	PHR	0	33	59	4	0	0.4601
AX-89312237	cfn0632252	intergenic	2BS	2BS_5180050	ACAGGGGAGGGGATGGCGATCGACAATCATCATGC[G/T]ATACCGAGGACGGAGTATAGCAGCTGGAGCAGCCC	T	G	MHR	0	0	96	0	0	0
AX-89312238	cfn1923449	intergenic	3AS	3AS_3427181	TGTCTAGCAAAATTCTGAAACTGTTGTTTTGGTTT[G/T]AGCATCTGAAGGAAGCAGTAGGTGGTGCGCTATTC	T	G	PHR	0	68	27	1	0	0.4069
AX-89312239	cfn0531551	intergenic	1BL	1BL_2782417	ACTTTGCTGCTTAAAGCAAATTTGCTTCGGGTTTC[A/T]GGGGAAAATATCCAGTGCTACGGTTCATCCCATGA	A	T	PHR	0	43	52	1	0	0.4955
AX-89312241	cfn0780919	intergenic	5AS	5AS_1551435	GTACACAAGAAACGGGAGGAGCTGGTTGGGACGCT[A/G]CGGATCAAAATCCAGTTCTTTTCAGCTTGTAATTC	A	G	PHR	0	56	40	0	0	0.4861
AX-89312244	cfn0941292	intergenic	7DL	7DL_3391985	GCAGACACCGTGCACCTGATGAACAGTGCCGGAGA[C/G]CTGTTGCTTGTGCACCGCAGATTCTCGCGACACCA	C	G	PHR	2	33	61	0	0	0.4556
AX-89312247	cfn2800267	intergenic	5DL	5DL_3228535	AACCTGCCACGACCCGGAAACCGGGCCAACCACTG[G/T]ATCTCCAGAGTCAATCTCGATTAGTTTTTGTCTTA	T	G	MHR	0	0	96	0	0	0
AX-89312248	cfn0570317	intergenic	2AL	2AL_2272927	GCATGTATTAGGCAGGTTTGATGAAACTCCGGTGA[A/G]ATGGACCTTAGATGAGTTAGATTCTATTTTGCATA	A	G	PHR	2	21	72	1	0	0.3496
AX-89312249	cfn2912134	intergenic	6AS	6AS_4360023	TCAACCACTACCGCCTCACGCCATGATGAGACCCT[A/G]TGTTCTGCCTGTTTCCTCAAACTGATGCGGCCGGG	A	G	PHR	3	68	24	1	0	0.3856
AX-89312251	cfn0935382	intergenic	7BS	7BS_3147545	AATTGCTGAATCTACTACGTGTAAAATCTCTGAAA[C/G]CGAACGCCTTAGCGATATGTTCTCCCAAAGCCCTA	C	G	MHR	0	95	0	1	0	0
AX-89312252	cfn0889936	genic	7AL	7AL_4480740	TGCATCGCACCGAACCTAAAGCACCTCCCAGTCAG[A/G]CCTGCTAGGAACGGCCGAATTAGCCGTTACCAGCG	A	G	CRBT	4	64	23	5	0	0.389
AX-89312253	cfn1509616	intergenic	2AS	2AS_5300343	CAAAATGGAGATGTAAAAGGGCAACTCCAACAGAT[G/T]GTACAAAACAAAGATGTAAAATTCTAAAAATGACC	T	G	CRBT	0	59	30	7	0	0.4469
AX-89312254	cfn2289827	intergenic	4AL	4AL_7134270	GTTCTGCTTGTGTAAATCTTTCACACCCAGCCCTC[A/C]TTTATTCTTAGACCTGCATATTCTCGTCCACTTAA	A	C	PHR	0	34	60	2	0	0.4617
AX-89312255	cfn3154529	intergenic	6DL	6DL_3238262	TATGTGTAT[G/T]GAAAGAAGATGAAGAAGAAGAAGACCAACCATGTC	T	G	PHR	0	87	9	0	0	0.1699
AX-89312256	cfn1774666	intergenic	2DL	2DL_9878815	TATCAACAAGCTTGGGCGCCGGGATCTTCCTCTCT[A/G]GATCGAGGTAGGAAACTAGTTGGGCGCCACGAATG	A	G	PHR	1	14	81	0	0	0.2513
AX-89312258	cfn0936859	genic	7BS	7BS_3164351	AGTAATTGAGGGATGATGCCCTGGCTGGAAGTAGG[C/G]CCCGGGGGTGCAGAAATGGCAAATTCGTAGAGGAA	C	G	PHR	0	29	65	2	0	0.4267
AX-89312259	cfn2793336	intergenic	5BS	5BS_2295258	TGCCGAGTCAAATCAATGGAGCTTATTTGTTTTCC[A/G]TTGGAGAAAAGAGATCCCTTACCCTTTCTTTAGAA	A	G	PHR	1	24	71	0	0	0.3776
AX-89312260	cfn3486667	intergenic	7BL	7BL_6738621	TCTGCTCGCGATCTGGGAGAAAAAACAGCGAGCCT[A/G]CTTCTGCCCGCGATGCAGCATGCGGCAGCAGTGTA	A	G	PHR	2	35	59	0	0	0.4674
AX-89312262	cfn2350932	intergenic	4AS	4AS_v2_5966210	CCATTTTCTCTCTTCTCTCTTCCAAACTAATTCAT[C/T]CATTTATTTCACCTTTAGTAACTTAAATCATTAAT	T	C	MHR	0	0	96	0	0	0
AX-89312263	cfn3548299	intergenic	7BS	7BS_3125191	CAGTCGAAATCACTTATTTTTCAAAACTTGTGTTT[C/T]ATTGTGTGAAAATCAACTCTTTCAAATTTAAAATT	T	C	MHR	0	0	96	0	0	0
AX-89312265	cfn0743089	intergenic	4AS	4AS_v2_6014720	CACCAGACGGGGGAGACTGAAAGCAAACGGAGGCC[A/G]AGCCGCTTCTCCGATTGATTTCGTTCCATCATCAT	A	G	PHR	2	38	56	0	0	0.4817
AX-89312269	cfn0561447	genic	1DL	1DL_2202123	TATTGGATCGAAGAAAACCTGAAGAGCGGTAAAAA[A/G]GGAAATAAATTTGAAGAGAATTATATGCACTAGGA	A	G	PHR	1	56	39	0	0	0.484
AX-89312270	cfn3616028	intergenic	7DS	7DS_3922253	ACAAGGGACATCGAGTGTTGAATTGAAAGAGGGCA[C/T]GTGGGCCTTAAACACTGATGGACGACTACTTTGCC	T	C	Other	2	78	14	2	0	0.258
AX-89312272	cfn0551724	intergenic	1BS	1BS_3417167	TCTACTGTCTGGTAGTAGTAGTAGTAATTCTGGTT[C/T]ATTCTGCCCTGTGGTGTGCTCTCCATTTGCAATTT	T	C	OTV	2	14	72	0	8	0.2726
AX-89312273	cfn0869825	intergenic	6BS	6BS_2974639	CGAAGAGGAAAGCCAAATCCGCTCCCACCAAACCT[C/T]CATCTGTGCTCCAAGAACACGACATACTTACCACT	T	C	PHR	2	44	49	1	0	0.4986
AX-89312274	cfn0908991	genic	7AS	7AS_4246826	CTGATTGCATCCTCAGGCATCAAATGATGTTTGCT[C/T]GTAATGTAATCATGGATGCCTCGTGCATGAAACAG	T	C	PHR	0	13	83	0	0	0.2342
AX-89312275	cfn0639085	genic	2BS	2BS_5225215	ACATTATTATACAAGAGAATGGTTGGAAAATCTGT[A/T]ATGAACTTGTTTGCAATGCAATTTTGTTTTCCAAT	A	T	PHR	0	59	36	1	0	0.4707
AX-89312276	cfn1786156	intergenic	2DS	2DS_5316156	TGCATTCTTCCACTCATAACCCTCCCCGGCCAACG[A/G]GGCCAACTCCCCAAATGGTATGTTATGTTGACCTT	A	G	Other	1	38	56	1	0	0.4817
AX-89312278	cfn1309696	intergenic	1DL	1DL_2276154	TATGTCAAACGGAGTACAAATATTCAGATCGTACA[G/T]AATTAGTTCACTCATCATCTCTAGTCCAATACAAA	T	G	Other	0	57	39	0	0	0.4824
AX-89312279	cfn2144606	intergenic	3B	3B_10759928	TCCCTGACTACGTATAATTGTTCGTTTACGCCTCT[C/T]TCTTGGCAGACGAGCTGGAAGCCTAGCAGAATAGA	T	C	Other	1	83	12	0	0	0.2207
AX-89312281	cfn0565270	genic	1DS	1DS_1881432	CCCAAGCAGTCAAGATGCGAGGCCATCCACAACGT[C/T]GTGCACGCCATTATTTTGCAACAACAACAACAATT	T	C	PHR	1	38	57	0	0	0.48
AX-89312282	cfn0599787	intergenic	2AS	2AS_5296792	TGACTTGTGGAAAAAAGAAGTAGAGAGAGATCGCG[C/G]TGCAGCCAGTCCCACTGCGAAACGTGACGGACGCT	C	G	PHR	1	74	20	1	0	0.335
AX-89312285	cfn0866013	intergenic	6BS	6BS_2925993	TATCTTTATAAAAATTTAGCCTGAATTCTCCTGCA[C/T]AAATGAACTTACCAGTTGCATCAGGACTCTCCTAA	T	C	Other	3	45	46	2	0	0.4999
AX-89312287	cfn2344079	intergenic	4AS	4AS_v2_5945471	GATGGGGACGAGAGGGATGGAGGAGAAAGGAGATC[A/G]AGGGAGAGAAAGGAAGGATCGAGCTGCGTACGCCC	A	G	Other	1	4	91	0	0	0.0807
AX-89312288	cfn0761153	intergenic	5AL	5AL_2679803	TTTTTTTGAACGGTACAGTATGTGTTGCTTTGTTG[A/G]AAACAGCCATTATAGTCCGTTGGGACGGATAGGGT	A	G	PHR	1	42	51	2	0	0.4953
AX-89312289	cfn0783404	genic	5BL	5BL_10788634	GTGCACCGGTTCAGCTACATATCGCGGAAGGGCCT[C/T]GAGACCTTCCGAGAGCGGCTGAAACATGGTGTCAT	T	C	MHR	0	0	96	0	0	0
AX-89312290	cfn3054970	intergenic	6BL	6BL_4398385	GGGGTTTATGGATGATGCGCCTCAGCCTAGTCAGC[C/T]TACTGAGCGGCGTCACTTCAACTTAAAGCCTAGGA	T	C	PHR	0	2	93	1	0	0.0412
AX-89312293	cfn3372812	intergenic	7AS	7AS_4248798	AAAGAAATTGAAAGCACGAAAAACCGGGGAAGCCA[A/G]CGCAAAATAGTGGAACATAGTTAAAAATAAAAAAG	A	G	CRBT	0	11	78	7	0	0.2166
AX-89312294	cfn2339472	intergenic	4AS	4AS_v2_5933130	GTGCACATCCACCTCCTCTACTACCTTGGATGTGG[C/T]GACAACGCTTCCTCCTTGCACACTATGATAGTAGC	T	C	PHR	0	64	31	1	0	0.4397
AX-89312297	cfn3621553	intergenic	7DS	7DS_3963465	TATTTTTAATGATCTTTTGTATATCAGCTATCTCA[A/G]TCCGAGCACGTTCCTTAGACTTCTCATCCAGCCGA	A	G	PHR	0	12	83	1	0	0.2207
AX-89312301	cfn0612555	intergenic	2BL	2BL_7998446	TACTGACACTATTACTGTTGTTATTGGGATCATTA[G/T]TGAGCCTTCAGTAATTAAGTGTTGATGAAATGGTC	T	G	NMH	2	94	0	0	0	0
AX-89312302	cfn0913877	intergenic	7AS	7AS_4255499	CTTGGTTTTGAGCTTAACACACTATCCGGATCAGA[C/T]GAATCTAGCATTCGATTCAGCAAGGCGTTCGATGA	T	C	PHR	0	10	86	0	0	0.1866
AX-89312303	cfn2409997	intergenic	4BL	4BL_7035320	TTAACGTGGAAACTCGGATGATGCTTCCAATTAGT[C/T]AAAGACGGAGAAGGTACGTGATATTTTGGGACATG	T	C	PHR	1	15	79	1	0	0.2682
AX-89312304	cfn0745319	genic	4BL	4BL_6974731	CTAGTCAATAATTTGGTCTCTGCAGAACGAATACT[A/T]AGTGTTTCACACGATTGTATATCAGAATTTGCGTT	A	T	PHR	0	82	14	0	0	0.2491
AX-89312306	cfn0646365	intergenic	2DL	2DL_9836282	CCATGCTGCTCATAGGAAGGGTACCGGTTCTAGAT[A/T]ACGGAATGTGCGTATATATGGATGGCGGCTTGTCT	A	T	CRBT	0	69	21	6	0	0.3578
AX-89312307	cfn1073192	intergenic	1AS	1AS_2100878	ATGACTAGTGATGTCAGTATAAAGGGAAAAATCAA[C/T]GATAATTCAAACTTGTGATGTCGTGTTGGCGAACT	T	C	PHR	0	45	51	0	0	0.498
AX-89312311	cfn0639128	genic	2BS	2BS_5225706	GTGATATACTGCTATTCGCACTTGAAAAATCACTC[A/G]CATATTACAACTTGTGTCCCAATAGAATTCATTAT	A	G	PHR	0	30	66	0	0	0.4297
AX-89312313	cfn0768433	genic	5AL	5AL_2772223	GAACCGAGGCTTATGATAAAGGAGGCCTATACAAC[G/T]GATTGGTACCTTTCTAGACTTGACTTCTTTATTTA	T	G	PHR	0	30	63	3	0	0.437
AX-89312314	cfn0516784	intergenic	1AL	1AL_3960383	ACTGGCCTTAGGTAAAACAAATAAAGATATAATGA[C/T]GAGGAATCAGTTACTGTTCAGATGGTAAACCACAA	T	C	PHR	0	93	3	0	0	0.0605
AX-89312315	cfn0773208	intergenic	5AL	5AL_2807245	ACTGCCAATAGTGATTTTGCTTAAACAAACCCTAG[A/G]ACTTGGCTCCTCTTTTTTATTTTCATGTACTGACA	A	G	Other	0	35	59	2	0	0.4674
AX-89312316	cfn0833186	intergenic	6AL	6AL_5829626	GCATCTATCTAACTTGGGCCTAATGGTCCTTCTTT[G/T]GTAGCTACATGCATTGACCAAGGGATCTATAATTG	T	G	PHR	0	51	43	2	0	0.4964
AX-89312317	cfn0797273	intergenic	5BL	5BL_10869369	TCAACTGAACATCACTAAACAAAAAAGTAACAAAG[C/T]TCACAAGAAAAGTACAGAAGTTATTAATGTCAGCA	T	C	Other	2	3	90	1	0	0.0624
AX-89312320	cfn0939589	intergenic	7DL	7DL_3349351	TATAGGAGTCGTTCACAGGGATCTCCTGTCAGTAC[A/G]AGGAATGTTTTATAATCACTGCACCCCCAAAAGTT	A	G	PHR	2	51	43	0	0	0.4964
AX-89312323	cfn0866936	intergenic	6BS	6BS_2939470	TCCTCATGCCGGACGTCTTGCACCTCATGGAGCCT[A/G]CGAATGCTTTGAAGTTGTTTCTGCATGGCCGGTAT	A	G	PHR	4	33	59	0	0	0.4601
AX-89312324	cfn1146886	intergenic	1BL	1BL_3815073	GCTTTTTTCGATAAAGGGCACTTTATTACTTAAAA[A/G]GTTTAAGCATAACCATGTCCAAGTTTCAAAAAAAA	A	G	CRBT	0	11	79	6	0	0.2146
AX-89312325	cfn0737959	intergenic	4AS	4AS_v2_5941845	CACGAGGTGAAATTGAAACGGGAAAGTACTAAGGA[A/G]GTCAAATTATTAGAAACCATTCGATAGGGCAAGTT	A	G	PHR	0	93	3	0	0	0.0605
AX-89312326	cfn0841813	intergenic	6AS	6AS_4374596	GAAATAATAGATATGGTTGCTTAAGGAACTTACTT[C/T]TTTTTTCTAATCTACCCACAAGAACAAGAAAAAAT	T	C	MHR	0	96	0	0	0	0
AX-89312327	cfn1780716	intergenic	2DL	2DL_9909360	GACCGGTGCATCTAGAAAAGGGACGCACGAGGCCA[A/G]GCCATAAGCTTCTCCAGCTCCTCCTCCCTAGTACG	A	G	PHR	0	20	76	0	0	0.3299
AX-89312328	cfn0736027	intergenic	4AL	4AL_7177008	TGGAAACTGATTGGACCTGCCGCGTCTATCACTCT[C/T]GGCTTTTAGCTCATTGGCTGCATCGATCAAAGAAA	T	C	PHR	12	1	83	0	0	0.0235
AX-89312329	cfn3139215	intergenic	6BS	6BS_3044993	AAGCATGAAGCACGTGAGGACCTATCTTCAGCGAG[C/T]GTGTTCTATAGCAAAAATCATTAGTTGGATAATAA	T	C	PHR	0	84	11	1	0	0.2048
AX-89312331	cfn0783721	genic	5BL	5BL_10790495	TTCTTCCGCGGAAAGCTTTCCTACATATTTACTAC[A/G]AGTGAAGAGGTAGCTGCCGCAGTTGCTGAGCTGTC	A	G	MHR	0	0	96	0	0	0
AX-89312333	cfn3340787	intergenic	7AS	7AS_4211418	AGTGAGCGCCATCACCCAACAACGCGAGGCAGATA[G/T]GGCACTCATCGATGGTGATGGACAGGCGGCCGGTG	T	G	PHR	0	78	17	1	0	0.2939
AX-89312335	cfn0891633	intergenic	7AL	7AL_4501255	GTTGACCGCGAGAGAGAAGAATAACTTGTGAAAAA[A/G]GTCCACATAACCCCAAAGTTTCACGAATCGACTGC	A	G	PHR	3	46	46	1	0	0.5
AX-89312337	cfn0938408	genic	7DL	7DL_3316829	GGTTAGCTGATGAATTCATATTCTGTTTTACCTAC[C/T]GTTTGTTACTTACGGCACCCAATGGATCTAGCACG	T	C	Other	1	36	58	1	0	0.4726
AX-89312339	cfn2212504	intergenic	3DL	3DL_6953420	CCACCTACTAAGCTTGCAAAGGCGTGGACCTATGT[A/G]GCATGACGCTTCAAGACGTAAGCACTCCGGTCAAA	A	G	PHR	2	37	57	0	0	0.4774
AX-89312341	cfn0869466	intergenic	6BS	6BS_2969003	GCAACAGGGGGCGTGGAGTTCAGCAAAGCGCAGTA[G/T]CAGCAGGAGGTTCAGGGAATAAGAAGTCTAGCAGC	T	G	PHR	0	7	89	0	0	0.1352
AX-89312342	cfn3070968	intergenic	6BS	6BS_2681062	CCTGCAGTACGGATGAGATTGTTACGGATGTCTTT[C/T]TGGCTTCTAGGGGTCTTCAGGGGCACATCGTTCCT	T	C	PHR	3	31	62	0	0	0.4444
AX-89312343	cfn2800045	intergenic	5DL	5DL_279299	GGGCTGTGAGCCAGAGGCACTCAGCAGGAGCTAAC[A/G]CACAATCCAATCATCGACAACTTTGTTACTTCCTG	A	G	PHR	4	44	48	0	0	0.4991
AX-89312344	cfn2731463	intergenic	5BL	5BL_10919342	TTGGTTGGGTCATGCCATGGTAAACGTTTTAGCTC[C/T]GAGGCAAAAGTCTTGTTCTGGCTTTCATAAGTCAT	T	C	PHR	0	49	47	0	0	0.4998
AX-89312345	cfn0931386	genic	7BS	7BS_3080853	TACTGTTTGAGGGTTTGGGTAATGTGGTGGTATTT[C/T]TGCACACAAATGTCTAGGCTACTGAACTATGTGTG	T	C	PHR	0	24	71	1	0	0.3776
AX-89312346	cfn3115615	intergenic	6BS	6BS_3003487	TCGGCGTCACGGATCTCGTCCCATCGGGTAGAGCC[C/T]GCCTCCAGCCGCTCCACAAGCCTGGTGAAGAAGGT	T	C	OTV	4	33	51	1	7	0.477
AX-89312348	cfn2835255	intergenic	6AL	6AL_5742225	GCTAAACATGGGGGACCACTTCAAATCCATTCTGA[A/C]AACAGATAACTGGACAAAACGAAGAGGGTTAAACA	A	C	PHR	1	62	31	2	0	0.4444
AX-89312351	cfn0592158	intergenic	2AS	2AS_5210154	TACGGCGAGAAAATAAGCTTATCTTGGGACCAAAT[C/T]GCACACTGACAGACCGCCAGTCTGACGCGCAGTTT	T	C	PHR	2	49	45	0	0	0.4991
AX-89312352	cfn0659344	genic	3AL	3AL_4254592	GATTTTCTCATGAGCAGGCTGCAAAGAGTAAATAC[A/G]TTAGTCGTAGACATAGAGATAAGATGGTCGAGAGC	A	G	PHR	0	19	77	0	0	0.3175
AX-89312353	cfn0708698	intergenic	3B	3B_10760736	TGAGGGAGTACTAGCGTAGTAATAACACCGCCATT[G/T]TGACGATGACATTCACTGTATATCCAGAAAAATCA	T	G	PHR	1	36	59	0	0	0.4707
AX-89312356	cfn2068860	intergenic	3B	3B_10634065	TATTCAGCAACGTGATGGGCCTACAGTTTTTGTGG[A/G]AAAAACCGATAGTCAAACGGCACACGACGAACACA	A	G	PHR	4	51	41	0	0	0.4941
AX-89312357	cfn3242516	intergenic	7AL	7AL_4509829	CCCAAAACCTCTGTTGAGATTTGCGTATCCCTTGC[A/G]TACTTCCATGTAGAGTATCCCTTGCATACTTCCAT	A	G	PHR	4	41	50	1	0	0.4951
AX-89312359	cfn2218292	intergenic	3DS	3DS_2555413	ACTTGACATGTCAAGGGATGAATTTGCATGAGAAA[A/T]TTTTAGTTCTTATCACCTGAATTCTTCATTCTAAA	A	T	MHR	0	95	0	1	0	0
AX-89312360	cfn0564369	genic	1DS	1DS_1512115	CGCAGTTGAAGACTACCGCAATACGTTTCACAGAA[A/G]CATTTTGATGTTGTTGTGGCTTGCGAGGATGACAA	A	G	PHR	0	46	48	2	0	0.4998
AX-89312363	cfn0793856	intergenic	5BL	5BL_10848991	TCTATGGCACGGTAGTAGATCTGCGCAATTTTCTA[C/G]CATAATCTTCAGTTCTCGGAGGTGCACATTTGTAA	C	G	PHR	0	15	81	0	0	0.2637
AX-89312365	cfn0836779	intergenic	6AS	6AS_3748244	TCATTACTGAAATCTGCACTTGCTTCTCGTTGTAT[C/T]ATTGCTTCATGTCATTAGTTGAATTCACGCCTTAC	T	C	OTV	13	42	14	1	26	0.375
AX-89312367	cfn1061682	intergenic	1AL	1AL_3978691	AGTAATACGAGTTGAGGATATGGTAATAGAATAAT[C/T]TGTGTTACCAACTACGCTCCATAAGTATTGATAGT	T	C	NMH	4	0	92	0	0	0
AX-89312371	cfn0867985	genic	6BS	6BS_2952348	GAAGATATTGTATAGCTATTGGGACCACTTCAGCA[A/C]AACAATTGTAAGCAAAAAGAGTAAAGGCATGTAAC	A	C	PHR	2	34	60	0	0	0.4617
AX-89312372	cfn3369412	intergenic	7AS	7AS_4247394	CTTGGATAAACCAAGCTATGACGAGAATTAAATGC[A/G]GGACCAAGAAGTTAGCATTGATAATATGATACGCT	A	G	PHR	1	26	68	1	0	0.4002
AX-89312374	cfn1150175	intergenic	1BL	1BL_3819759	GTAGGCAGTACATACACTGTTGCGATGAGAGAGGC[A/G]GAAGGGATGCCCTTTCTTCAGTTCCTATGGATGAT	A	G	OTV	2	11	79	0	4	0.2146
AX-89312375	cfn2183896	intergenic	3B	3B_3081988	CTGGACAACAACCGTTCCATCTGGCTTCTAATAAA[A/G]TCCGAGGTAGCTTTGTCTAGCTTTGCAGTTGCAGT	A	G	PHR	1	28	67	0	0	0.4157
AX-89312378	cfn1623551	intergenic	2BL	2BL_8071856	TACGTACTTGAGCTGAATTGAATGGATAATTAAAC[G/T]GCAGCAAGCGTACGTGAACAATCTAAATGGCTGAG	T	G	PHR	0	61	35	0	0	0.4633
AX-89312379	cfn0851394	intergenic	6BL	6BL_3560103	AGTATAGAGAGCTACAGAGGGTCCTGATCTGACGA[C/T]AAGTTTGGCCGACTGACATTTTTAGTGTTGAGTCT	T	C	PHR	1	18	76	1	0	0.3096
AX-89312383	cfn1781424	intergenic	2DL	2DL_9910082	TGATGCACTGGGCCTTTCCTCTCAACCGCTCAATA[C/T]CCAGCACCAATTTCCCAGTCTACGACCACCAAACT	T	C	PHR	0	57	37	2	0	0.4774
AX-89312384	cfn0670506	genic	3AS	3AS_3278140	GAAATTGCAGCAGATCTCTTATATCTCTTAAACAT[A/G]AATACACCCCCTATATTTCTTTGCTGCTTCATATG	A	G	OTV	3	28	51	0	14	0.4576
AX-89312389	cfn0619949	intergenic	2BL	2BL_8055100	TTTCTGTTGTTGATAATCTGCACGTTTTAGTAATG[A/T]AGTCAAGATCAATTTAAAAGTATACGAAGAACCCA	A	T	MHR	0	95	0	1	0	0
AX-89312390	cfn0898362	genic	7AL	7AL_4557031	ACAAATCTGTAAATACAGAATAATGACAAAAAGGG[A/G]AAAAACGATAAATAGCTGAGCTCTGTAAAACAGTT	A	G	PHR	4	32	59	1	0	0.456
AX-89312391	cfn0857368	intergenic	6BL	6BL_4329289	ATGGTGCATTGCCTATCAGAACTTACCTATCATTT[A/T]TGTTGCCTCTAGGCCTTCTACAGTACAGTGGAGGG	A	T	PHR	1	49	45	1	0	0.4991
AX-89312393	cfn2455280	intergenic	4DS	4DS_2310000	GCTCGAAATTGAGAGGGCATCATCATCTCTTTCTT[C/G]TTGTTTTATCTCACATGAATTTAGAACTTCGAATG	C	G	PHR	0	95	1	0	0	0.0206
AX-89312395	cfn0586176	genic	2AL	2AL_6433374	GTGCTTAGCACGCGCGAGAATGTCGTGCCGAATTC[G/T]GCCGGAAGGGTTGTTTTCTCGAGCGACTACAATTG	T	G	PHR	0	41	53	2	0	0.4919
AX-89312396	cfn1475228	intergenic	2AS	2AS_5236158	TTCTTAGATTTCAATCTTTCTTAACAGCAAGAACA[G/T]AATGAGTAGTATAATGCACGTCTTCAATTCAAGGT	T	G	PHR	0	14	81	1	0	0.2513
AX-89312397	cfn1806930	intergenic	2DS	2DS_5388987	AGATCAAGGAGGGATTCCATAAATTAGGATCTCAT[C/G]CTCCACTAATTACTTCAAAATGGCTAGAAAATCTT	C	G	PHR	2	38	56	0	0	0.4817
AX-89312399	cfn0560482	genic	1BS	1BS_3484350	TTGAAAGATTTATGAATTCGCTGGATCCCCGAAAT[G/T]ATGAGGTAATTATTTCTGAATTTTATTTACTTTCT	T	G	PHR	0	36	59	1	0	0.4707
AX-89312400	cfn1480614	intergenic	2AS	2AS_5246940	ACAATGCCAAATCCAACCTTCCCAATTACTTTCCT[C/T]GGAACCTGCGCCATGAAATTTTCTTGCTCTCTTAC	T	C	PHR	3	64	29	0	0	0.4292
AX-89312401	cfn2820543	intergenic	5DL	5DL_4605617	AACCAGACTTGAAGCAAAAGGGGGTCGCAAGATTA[A/C]AAAATTAAGACGCACCTAAGATGGAGCTCCTTGAT	A	C	PHR	0	5	91	0	0	0.0987
AX-89312402	cfn0648274	intergenic	2DL	2DL_9882022	ATACTAGGTCAGACTCGTGCCTGTATATTTAGAGT[A/G]ATCCCCAAATTTAACTGGCCACATGGCCTCCATTT	A	G	PHR	2	39	55	0	0	0.4855
AX-89312403	cfn1925305	intergenic	3AS	3AS_3437357	ACCTGTCCATCTCCTACAGCCTCTCCATCCTCACT[G/T]CATCATCGTCGGCCAACGCCCACATCTGCTGCTCC	T	G	PHR	0	17	79	0	0	0.2914
AX-89312404	cfn2172128	intergenic	3B	3B_10772424	CCGTGACACCTTTAAGTTGAAATAAACATCCTCGC[A/G]CAATTCGAATTAAATCACCAGAACTAACGACCAAC	A	G	MHR	0	0	93	3	0	0
AX-89312405	cfn2706818	intergenic	5BL	5BL_10894415	TCATCGTCTCAGGTTCCGAAGTCTTCATCTCTGTC[C/T]GATGAGTTGAGGGATGGTCATGGTGGTGAGGGTGC	T	C	MHR	0	0	96	0	0	0
AX-89312408	cfn0740818	intergenic	4AS	4AS_v2_5984805	GCGCGATATGGCACTCAATTTGGCACAGAGAAGCA[C/T]AATTTGGCACTCAATTTGATTTTTTTCTGCAAAAC	T	C	NMH	5	0	90	1	0	0
AX-89312411	cfn0586484	genic	2AL	2AL_6434536	ACTACGTAGAAAGTACAGGGATAAGCTTATAAGAA[A/G]TTAAGACCAAACTGAAATGCTGTATAACGGTGGTA	A	G	PHR	8	13	74	1	0	0.2542
AX-89312415	cfn0887508	genic	7AL	7AL_4449066	ACTTCCAGAGAAGAGATGATGTTATCATAACTCAC[A/G]TAGACATGAACGGTATCTAATCAGAAAAGGTATCA	A	G	Other	1	70	22	3	0	0.3639
AX-89312416	cfn0680139	genic	3B	3B_10425176	CGATATTTCTGTTTCGTTTGACAAAGAAATCCTGA[G/T]ACTCTCATGTTTGTTTTGCAGCATGGGCATGTTGG	T	G	PHR	0	88	8	0	0	0.1528
AX-89312417	cfn0824900	genic	5DS	5DS_2779121	TCCTACTTACTATTAGTTCAACTGACCCAATCTTT[A/C]TGGTCTTATTGCTATGATTAATTGCTCTATTTCTT	A	C	NMH	1	0	95	0	0	0
AX-89312418	cfn0883324	intergenic	6DS	6DS_2101978	CACAATTGTGTACCTTTTGCTCCAGGTAAATAAAA[A/G]GGTTGAAATTTGCAGGCAAATTGCTGAACTAATTC	A	G	PHR	0	82	14	0	0	0.2491
AX-89312419	cfn2213146	intergenic	3DL	3DL_6954388	TTTTACGTGATCCCATATTCAAATTTTATTATCTC[A/C]ATGTGAGTTATTCTTTTCTAAAAAGGAGTCTAGTT	A	C	MHR	0	96	0	0	0	0
AX-89312421	cfn2211710	intergenic	3DL	3DL_6952097	AAGGTATCATGAGATAATTCTTTGGGCCAAATAGC[A/T]GAATCTTACTTGATTTATGAAATTACACTGCTAGG	A	T	CRBT	0	38	39	19	0	0.4999
AX-89312422	cfn3177809	intergenic	7AL	7AL_1750990	ATCTCTGATGATTTCAGGGGAGAAAATCCCCTTCA[C/T]TACAAGACGAAAAGACTATTACTCGAGGAGTATGC	T	C	CRBT	0	56	33	7	0	0.4666
AX-89312425	cfn0671389	genic	3AS	3AS_3300717	ACTTTGTAAGACTAAGACTACTAAAGAGAATCAAA[C/T]GAGCAATGATGTAATGTTAGGATGCATAATGGCCT	T	C	PHR	2	20	74	0	0	0.335
AX-89312426	cfn0541920	intergenic	1BL	1BL_3867808	AGCTCTTGCCCTTTGAACCAAACTAATTAAGCCGC[C/T]GGCTAAGCAAGGCCTTCACCTTTCTCTTGGATCTC	T	C	PHR	0	23	72	1	0	0.367
AX-89312427	cfn1101446	intergenic	1AS	1AS_3288977	TGAATGAAGTTCCAAACAGAGGAGCGAGGCGAACC[C/T]ACTACAACCGTGTCATTTAATTCAAGTCTCCACAT	T	C	MHR	0	0	96	0	0	0
AX-89312430	cfn2870268	intergenic	6AL	6AL_5807316	CACTCATGCTAGAGCACTCAAATGCTTACGAAAAG[A/G]CTAAACAAGACAATTTGTTTTATTAGCACCACGAA	A	G	PHR	0	74	22	0	0	0.3533
AX-89312431	cfn3360518	intergenic	7AS	7AS_4242294	CAATTATTAGTTATTATAATAGGCAAATCAAAGTG[A/G]TTCTCTCATAAAAATATGAGAATATCCGGTATAAA	A	G	OTV	1	7	84	0	4	0.142
AX-89312435	cfn0595528	genic	2AS	2AS_5250813	CTGTGCAATGCCGTTATCGATATGTACGCCAAGTG[C/T]GGGGACTGCGAGCGGGCTAAGCGGGCATTCAGAGC	T	C	PHR	0	31	65	0	0	0.4373
AX-89312438	cfn0528038	intergenic	1AS	1AS_3295776	ATGAGCCACTGCTCTGCTCTGCACTACCACGAGAC[C/T]GGGGGAGGTGTCAACTGGGTGGGAGGGCAGCAACT	T	C	PHR	2	69	24	1	0	0.3829
AX-89312439	cfn0824699	genic	5DS	5DS_2762704	GCGCTAATTGATTTCCACTACTACTACTAAGGGCT[C/T]ATTTGATTTGGAAGACCCAACCTGCAACATTTGGT	T	C	PHR	1	5	89	1	0	0.1007
AX-89312440	cfn1188140	intergenic	1BL	1BL_3875047	ATGTTATTAGTTTTAAAACTTAATATACTGTAATC[C/T]CTTTCATGGTTCTTGCATGCCCACAAAGTTTGGTA	T	C	MHR	0	0	95	1	0	0
AX-89312441	cfn1415128	intergenic	2AL	2AL_6411869	TTCAAAAATGACTACACGACCATCAAAGAATTGCG[C/T]GGCCATATTTACCTGGAATTCACCAATGGAAAGAA	T	C	PHR	4	78	14	0	0	0.258
AX-89312443	cfn2627648	intergenic	5BL	5BL_10805337	CCCGAGTCTCCGAAAGAAAAGGAGATCCTTGTTGA[G/T]GAAGATGAATTGGCTTCTTCGTCCCACCGTGGACT	T	G	PHR	0	13	82	1	0	0.2362
AX-89312444	cfn0747400	intergenic	4BL	4BL_7009506	GATTTAGCTGTACTGGAAGGAAACTGACCTCCCAA[A/G]GAGCAAATTATCAGTGCAATACCAAAGGGCATGGG	A	G	PHR	0	5	91	0	0	0.0987
AX-89312447	cfn0719635	intergenic	3DS	3DS_2561865	GCAAAGACCATGCAAAAGCGAACTATAACTCACCA[A/G]ATTAGGAGTGATCCCATTCCTCGCCATTTCAACGA	A	G	NMH	5	0	91	0	0	0
AX-89312449	cfn1313919	intergenic	1DL	1DL_414622	TGATCTGGTTCGCATGGCGTGGCCAACACCGATAT[C/G]AGGTCGAGGCTGGTACGACGCAATTCCTCCTGATG	C	G	PHR	3	59	33	1	0	0.4601
AX-89312452	cfn0654027	intergenic	2DS	2DS_5365062	GAGTGTGGTCGTCTGTAGGCCGAGCTCCATGGAAG[C/T]CCTTATC	T	C	MHR	0	0	96	0	0	0
AX-89312455	cfn0535018	intergenic	1BL	1BL_3808874	ATAAGTTGGGATGATGAACAGGCCAAGTTCATGTT[C/G]GATTGTTACATCAAGTGACGAAACAGAGCAGCATG	C	G	PHR	0	23	73	0	0	0.3644
AX-89312456	cfn2603495	intergenic	5BL	5BL_10709760	AACTGGCATCCATATATAATACTCTACCCTGAATG[C/G]GACACTCAACATGTGGAGCGCGTGGGTATATATAG	C	G	PHR	0	30	62	4	0	0.4395
AX-89312457	cfn3492027	intergenic	7BL	7BL_6741257	GCCTTTCAGTTCAACTAGCAGTTTAAACCTCCAAA[G/T]ATTTAAGGTGAACAATGATATATTTTTGGGTTTGT	T	G	CRBT	0	90	0	6	0	0
AX-89312459	cfn0913173	genic	7AS	7AS_4254265	TCTTGGTTGAATTTGAAAGCCCGAGGCAACAATAA[A/G]CTAAGTTTTACTAAGTGGCTGAGTAGTTCAGGACA	A	G	PHR	0	22	74	0	0	0.3533
AX-89312460	cfn1364640	intergenic	2AL	2AL_6337118	CTGATGACAGTGGAAAGGAATCAGAGGTAGTAGAG[C/T]TGAGAAAGCATGCAAGACAGTTCAGGAAAAAGATG	T	C	PHR	1	29	66	0	0	0.4242
AX-89312461	cfn1782627	intergenic	2DS	2DS_169559	TTATCCGTCTCTCTCCATCAGTTCGGACTTTTGGA[C/T]GAACTGGCTGAAGCATGAATCCAATAAAAAAACTA	T	C	MHR	0	96	0	0	0	0
AX-89312462	cfn1010503	intergenic	1AL	1AL_3928758	GAATTTGTCCATTGTATGTTATTGTATTAACCCTT[A/G]TATTATTGATTTATAAATGATTATTCAATATTTGT	A	G	MHR	0	96	0	0	0	0
AX-89312463	cfn1683937	intergenic	2BS	2BS_5179622	CACAAACTTAGAAACCTTAGCAGCTTTTGGCTTTC[A/G]GCCACGTTTGGTATTAACCTCAGGTATTGCAGAGA	A	G	OTV	1	9	76	0	10	0.1893
AX-89312465	cfn0740113	intergenic	4AS	4AS_v2_5973386	AAATGTGTTATGCTTAGTATATGCCCTGTTATCTG[G/T]TTTTTCTGAAAGGTGCCAGTAGTGTGTTTCCGGCG	T	G	PHR	1	66	29	0	0	0.4242
AX-89312467	cfn0611773	genic	2BL	2BL_7992383	GCCATGGCACTGTCCACGGACACTGCATATGAGGG[A/G]CTTGTGCAGTGAGCATTAATTGCCCACGTTGTGCC	A	G	PHR	0	66	29	1	0	0.4242
AX-89312468	cfn0779278	intergenic	5AS	5AS_1535674	ATGCTTGGAGTTATGGCTTGTCTGAATGTCCAATT[C/T]TAGTTTCACTTCTAAAGATTCATAGTTCTTTCTAA	T	C	CRBT	0	74	10	12	0	0.2098
AX-89312469	cfn1494762	intergenic	2AS	2AS_5273656	GAGTAATTAATCGCATGCAAGGAAATATAGCTCTG[C/T]GATGTTGATGGGGATCGATGACTAGTTAGTGGGCC	T	C	MHR	0	96	0	0	0	0
AX-89312470	cfn0843723	genic	6AS	6AS_4392209	GCTTCTAAGCTCATTTTTGTATCACAAAACTGATA[C/T]GGGAAAAAAAGCACCTTCCAATTGACCAAGACAGC	T	C	PHR	0	14	78	4	0	0.258
AX-89312471	cfn2821305	intergenic	5DL	5DL_4606556	ATAGGCGCTTAGTTTTTTACAGCCTGGCTCGGACA[C/T]TAAAAATAAAAAAATAAAAAATATACTGGTGGAAT	T	C	MHR	0	0	96	0	0	0
AX-89312472	cfn0923031	intergenic	7BL	7BL_6718725	GTACCACCTTGTATATTTGTGGTGTTTCCATAAGG[C/T]CCGTATGTTTTCTTGCTGGTGGTAAACATCAGTGT	T	C	OTV	2	19	58	0	17	0.3717
AX-89312473	cfn0553651	intergenic	1BS	1BS_3434957	ATGACATGATTTCTACCATCTTTAAATGAACGGAA[G/T]ATCTTTCCTGAGCGCAAAAGAACACAACTTTGGAA	T	G	OTV	2	35	26	3	30	0.4891
AX-89312474	cfn0614474	genic	2BL	2BL_8013441	TTTGATTACCAAAGTTCTAAGAGATATGCTCTTCC[C/G]GTGTTGCTCGATGTCTATGTCCACAAACCCTCCAT	C	G	PHR	0	13	81	2	0	0.2383
AX-89312475	cfn2325170	intergenic	4AL	4AL_7174217	CATAATTTTACCAACATCGCCATGAAGAATCCAAA[C/T]CAAGTGGTGCATATATGTCATAGCAATGTACAGAT	T	C	PHR	26	19	51	0	0	0.3955
AX-89312476	cfn3163335	intergenic	6DL	6DL_3315087	CACATGGCAGTGCAACAATTCGCTTTGTTCTAATT[C/T]GCACTTCGGTTGGATGGCTGGAGCGGTCGTGAGGA	T	C	OTV	0	73	19	0	4	0.3277
AX-89312480	cfn2054775	intergenic	3B	3B_10607988	AGAAGAAAAATGTCCAGAAAATGACCAGCGAACAA[C/T]ATAGGTAAAGATTAAATGAAAGGAAAGAAGTTTAC	T	C	MHR	0	0	96	0	0	0
AX-89312481	cfn0735503	genic	4AL	4AL_7175827	GAAAAGATGCAAGAAAATGGGTATAAGCCTAATGA[C/T]GTCACATACGTGGGATTGCTCTCAGCATGTAGCCA	T	C	PHR	0	79	17	0	0	0.2914
AX-89312482	cfn0683172	genic	3B	3B_10465203	GTTTGTGGAGTGGGTGTAAAGGAGGGAGCCTTCTA[C/G]TTAAGGGTTGGTGTTCTAATAAGGTACCTTTGTAC	C	G	PHR	4	88	3	1	0	0.0638
AX-89312483	cfn3006184	intergenic	6BL	6BL_4308194	ATCTTAGTTAAGCAGAGCATGGATACAAAATTTGT[A/G]GTACATTACACCCGGTATCAGGTCAAGATATAAGA	A	G	PHR	3	34	56	3	0	0.4701
AX-89312484	cfn1020545	intergenic	1AL	1AL_3940037	TAATAGTGGAATTTTTGCTTTTAGATTTTAACTAG[C/T]ATGAGGTTGAACACCTTATTTAAGAGGGAATTTAA	T	C	OTV	3	38	47	3	5	0.4944
AX-89312486	cfn1672176	intergenic	2BS	2BS_5167476	ATGACATATATTTTACAGCTGACCTGTTGTCACCT[C/T]CCTTCGCCTCTCCTCAACCTGTCACCTCTCTGCCG	T	C	PHR	0	90	4	2	0	0.0815
AX-89312487	cfn3601075	intergenic	7DL	7DL_3395061	ATCGCAGTGTGTCGAATTAAAGATTGTGCTATTAG[C/G]GTACACATAATAGAACTTGTAGGCATGACTTGTTG	C	G	PHR	2	35	59	0	0	0.4674
AX-89312489	cfn1884183	intergenic	3AL	3AL_4450606	TCTTTGAATGGCTCCTGAACGGTAGATACGCCATA[C/T]GGGTCGCCGTGATGGGCGTATTGCCACCAGCAGCG	T	C	PHR	2	18	76	0	0	0.3096
AX-89312493	cfn0589819	genic	2AS	2AS_5183076	ACTGAAACAAACCATATTTAACATTGTAACATCGT[C/T]ATTTTATTTACCGGCGTAAAGTTTTCTTGCAGTTT	T	C	Other	2	76	18	0	0	0.3096
AX-89312494	cfn3416267	intergenic	7BL	7BL_6586222	ATTGTCAATAAAGAGATGTGTACAATCCACTAGCT[A/G]AAGGATATGTATAATCACTAGCTATATCATCAAAG	A	G	PHR	2	34	58	2	0	0.466
AX-89312496	cfn0570707	genic	2AL	2AL_3507030	CATATCCACCATCCTACTTTATGTCGGTACGCTCC[A/T]CGTCCCACACGTGGCATGTTAGCATGTCAATCTTG	A	T	PHR	0	64	32	0	0	0.4444
AX-89312497	cfn2220355	intergenic	3DS	3DS_2581318	GTGTGGCGCCGCAAGGGCCATGCCCGATGG[C/T]GATGGCAGAGCGTACGCTTGGCCACAGCCCGGGCA	T	C	CRBT	0	14	58	24	0	0.3133
AX-89312498	cfn3473443	intergenic	7BL	7BL_6720789	AATATAAAAAATTCAGTGCAGCGAGTAAAAGTACT[A/C]GACCGTAAGCTCAGTTTACCTATAACTTGAACTCA	A	C	OTV	3	35	52	1	5	0.4809
AX-89312500	cfn0722604	intergenic	4AL	4AL_7031244	CGACGCTGGTCTCTCTCGCCCAATTCAGAAATAAA[C/T]TGGAGCAGGCCCCGACGGAGCAATCCGTGCCCGTC	T	C	PHR	1	75	19	1	0	0.3225
AX-89312501	cfn2412056	intergenic	4BL	4BL_7036929	AGGCTCTGTATTTTGCACAATGGTTTTATTGTTGC[A/G]TTGCACATGATGAAACTTTTACCTCCTTCAAGAGA	A	G	PHR	2	40	53	1	0	0.4902
AX-89312505	cfn2892650	intergenic	6AL	6AL_5835035	TTGACTGTGGATTTCAGACATGTGTGCTTGCGTAC[A/C]GTTAAGACGGCGATCCGTGAAGCTGATCGAGACAT	A	C	PHR	0	14	82	0	0	0.2491
AX-89312506	cfn0862878	genic	6BL	6BL_4399685	GGAATTAGATAAAGCAACCAACAACTTTGATGTCA[A/G]TCGTATTCTTGGTCGTGGAGGACATGGCACGGTTT	A	G	Other	0	50	45	1	0	0.4986
AX-89312508	cfn0769995	intergenic	5AL	5AL_2785882	TGCTAGTGGGGTCGCCGACCGATTGAGGCTCCCAA[A/G]ATGGAGATGAAGCCGATTGTTTTGTTGATGATTCT	A	G	PHR	0	3	93	0	0	0.0605
AX-89312509	cfn0752781	intergenic	4BS	4BS_4875310	GCACAGACCAGCGCATACCATCATTACAGCTTCTC[C/T]GTTAACCGAATCATGAAAGAACTGACAGCAACAAC	T	C	MHR	0	96	0	0	0	0
AX-89312510	cfn2821998	intergenic	5DL	5DL_4608477	CATCACATCGCGTCTTCTTCCTAATAATTTCCCCC[A/G]TGTGAATTGTGAAACCGTATGTGTGCAATGTAAAT	A	G	PHR	1	43	52	0	0	0.4955
AX-89312512	cfn1401589	intergenic	2AL	2AL_6391589	AGCTGAAGCGCAGCGAGCGAGCCCCTGCACAAGGA[A/G]AAACGGGAGGGATGGGAGCTATTTACCTGGTGTCT	A	G	MHR	0	0	96	0	0	0
AX-89312514	cfn3502401	intergenic	7BL	7BL_6746432	CCTCCCTATGCAGCAGGGGCCAAACTATGTGCCAC[C/T]GTATGCATAGTCAGATCTCTAATTAGATGACCTGC	T	C	PHR	0	64	31	1	0	0.4397
AX-89312516	cfn3194794	intergenic	7AL	7AL_4435040	GGGGCTGCTGCAATGGTTGCAAGGCTTGTTTGTAG[C/T]GGCAGACCGGTACCATCTCCAGCGGCTCAAGTTCA	T	C	PHR	1	59	36	0	0	0.4707
AX-89312517	cfn0727453	intergenic	4AL	4AL_7109930	AAAATGTGGAGTAAATGAAACAATGCTACTAGTGC[C/G]ATATGTATAAATTTACTAACCTTTTGATACAAAAT	C	G	PHR	0	12	81	3	0	0.2248
AX-89312521	cfn0882687	genic	6DS	6DS_2070380	GTTGTTCCTTTCCGGAACATGACTCTCAACTATTG[A/T]CAAGGGAATACTGTTATACCATCCACCATCTTCAA	A	T	PHR	1	51	44	0	0	0.4973
AX-89312522	cfn3522980	intergenic	7BS	7BS_3069675	AGAGCCTCAGCAAGGGGCTACAACATACACAGAAC[A/G]ATGAATAACTCGAATCTTAGACCTGACCACACATG	A	G	PHR	2	53	40	1	0	0.4902
AX-89312523	cfn0732697	genic	4AL	4AL_7161878	GTTCGTTTATTTGATAGGCCACATTGCAGGCAGAA[A/C]ATGGGTTTATTTTGCTCTTTCTACTTTTGATAGGT	A	C	PHR	2	43	51	0	0	0.4964
AX-89312524	cfn1782017	intergenic	2DL	2DL_9911004	CAGGGGCAAAGTAGTCATTGTACATATTCATATGC[C/T]CCCGTGCCTTGTTCATTCAACACTCGATGTCCATT	T	C	Other	0	79	17	0	0	0.2914
AX-89312525	cfn0534020	intergenic	1BL	1BL_3801916	TGCTGGGGATCATTCCGCCACATCTACTGCGGCGA[A/C]TCCATGCGCTTCCTTGCATTCGTCACCGCAGGCTT	A	C	PHR	3	70	23	0	0	0.3723
AX-89312526	cfn2449905	intergenic	4DL	4DL_v2_14459932	GTAGCAATGCAGACCGACTGACCGAGGACTTGACA[A/T]TTCAATTCATGAGACGGCTATCTGCACCAGAGAAA	A	T	MHR	0	96	0	0	0	0
AX-89312528	cfn2592557	intergenic	5AS	5AS_1548451	CACCTGGACACGACTTCTCGTGCCAGGTCCTGTCC[C/T]GCGTCACGCCCACCTTCCATGGCCTCCTTCCGGCC	T	C	PHR	0	42	54	0	0	0.4922
AX-89312530	cfn0570281	genic	2AL	2AL_216652	ATTTTTATAGGTATGGTTGCTCGATTCTTGAAACA[A/C]CGTAATTTGTCATGTCAAAACTGAGAATGGTTGCC	A	C	OTV	3	38	50	0	5	0.4907
AX-89312531	cfn0716648	intergenic	3DL	3DL_6844051	TATTATCAATCAAGTGATACTTCTAATTGATTATA[A/T]GTTTCTCAACAAACTTCAACGTTTTTCTCTACTTC	A	T	CRBT	0	0	90	6	0	0
AX-89312534	cfn2829163	intergenic	5DS	5DS_335515	ACAAAAGAGATAGTTTGTGAACATGCAACAACTAA[C/T]ATCAATGCAAATAAGATCGGGATTGTTCTTCAAGA	T	C	Other	1	86	9	0	0	0.1715
AX-89312538	cfn0623541	genic	2BL	2BL_8084010	ACCTTGAGTATAGCTAGCAGCATCGTCAAGCAACT[A/G]TAGGTAACATGGGTTACCGCCATGACAAAAATGAA	A	G	PHR	0	80	15	1	0	0.2659
AX-89312539	cfn0718581	genic	3DL	3DL_6953279	TACCTTCACAACACCCATAGCGTGAATGATCCATC[C/T]TCGGTCCTTGTCGCTGAAAACAAGAATGCCACGGC	T	C	PHR	2	45	49	0	0	0.4991
AX-89312540	cfn0757394	intergenic	4DL	4DL_v2_14469322	CCAACCACTACCACCACTAGTCCACTACCATCTCT[A/G]TCACATACTATAACATGCATGATCGATCGTACTCG	A	G	PHR	2	30	61	3	0	0.442
AX-89312541	cfn0844330	genic	6AS	6AS_4398692	GTTGCAGCTTTGATTTCTTCACAGGATTGGTGAGG[A/G]GAAAGATAGATGCATAGTACGCTGTCAGTATATGG	A	G	PHR	2	67	25	2	0	0.3958
AX-89312543	cfn0557403	intergenic	1BS	1BS_3464399	TAACATCTCATAAATCCTTGCAAAATGTGTGAGGC[A/G]TTGAGAATTTGCACCATGACTAGCAGCACCATGAT	A	G	PHR	4	4	84	4	0	0.0868
AX-89312544	cfn2450477	intergenic	4DL	4DL_v2_14466549	GGCAAATCCGGCCTATATATCCGCGGACGCGCCTG[A/G]ACACACCCGTGAACTTTGATTGGACACTCCCTAAA	A	G	PHR	1	26	69	0	0	0.3976
AX-89312545	cfn1300799	intergenic	1DL	1DL_2185628	CTCGGATCCGGAGTCGCCGCTCCAACTTCCCTCCT[C/T]GCGCACGAGCTGCAACGACGTGCGATCTGGGCGCC	T	C	PHR	0	56	39	1	0	0.484
AX-89312546	cfn3475423	intergenic	7BL	7BL_6723614	CCCCACCATTCGGAGGTCACTCCAATGCAGGGACG[A/G]AGCCAGGAAATTAGTATAGGGGGCGAACTCCACAC	A	G	MHR	0	0	96	0	0	0
AX-89312550	cfn0914155	intergenic	7AS	7AS_4256126	GACGTGCTCGTGCTGGACGCCATGAAGGGTATATG[A/G]GCCTATGAGGTAACGCTGTAGCTAGCTGGCTAGAT	A	G	PHR	0	37	59	0	0	0.4737
AX-89312555	cfn3174424	intergenic	6DS	6DS_2120487	TTCGGACGCCATGAGCTTTGC[A/G]CCCTGTTGCGGTCCCTCCATCGCCTAGCCTGTACC	A	G	PHR	1	88	6	1	0	0.1195
AX-89312557	cfn1900648	intergenic	3AS	3AS_3282358	GTGGTTGTTGCATCATAACATGCTGGGAATTTCTT[C/T]GCACTGGATAACATGTGGTGAAAACTAAAGAAAAC	T	C	OTV	1	77	15	3	0	0.2729
AX-89312558	cfn3315269	intergenic	7AS	7AS_4148165	TGGTGATACCACCGCCGAGCATGAGCACCGGTAAA[C/T]GGCCAGCTATTGCCGGCGGGCCCATGATCGCCGCT	T	C	PHR	0	86	10	0	0	0.1866
AX-89312559	cfn0575794	intergenic	2AL	2AL_6346317	TCAAACCAGTTGGTGATTATAGTGGCCCTCTTGTC[A/G]GAACTAAGGTTAGAACACAGTTTCCAAAGCTGAAA	A	G	PHR	0	26	67	3	0	0.4028
AX-89312560	cfn0747567	genic	4BL	4BL_7012141	GGATCAAACGCGGCAACAATTGGAGAAGAAGGAGG[A/G]ATGATGTGTACGAGACCTGGTCGCGCGCGGGAGCC	A	G	PHR	0	38	58	0	0	0.4783
AX-89312562	cfn0873278	intergenic	6BS	6BS_3019078	TATAGGGAGATCCTGACATAGTGTCATGTATATGC[A/C]TACATGGTTGGGTAGGACTAAGTCTTGTGATGTGG	A	C	CRBT	0	62	17	17	0	0.3378
AX-89312564	cfn1216087	intergenic	1BL	1BL_3915037	AACATGTAAAACGAAACCAACAGCAGGAATAGAAA[A/T]AGGCACGGGAAGAGAGGGTGGCTATCTGGCGGAGA	A	T	PHR	0	51	45	0	0	0.498
AX-89312566	cfn0631768	intergenic	2BS	2BS_5177680	GAATTGGTAGCAATGTAGCAGTGTATGAAAAACTG[A/G]TCAGACCTTGATATCAGTAGCTTGACCCCAATGTT	A	G	OTV	17	48	23	0	8	0.438
AX-89312567	cfn0590851	intergenic	2AS	2AS_5196894	AACTAGTTAAATAGATTAATAATGTACTGCACTTG[A/C]TAATTATTTTCCAGTTTACTATAGACTGTTGCTCA	A	C	Other	2	76	17	1	0	0.2988
AX-89312569	cfn2823923	intergenic	5DS	5DS_2730319	ATCGAGCGACCGATTCTCTACAGTAGCGGCTGCCG[A/G]ATACTAGGGCGTTTGCAAGGAATAGCAGAGGTAAA	A	G	OTV	0	2	93	0	1	0.0412
AX-89312571	cfn2134208	intergenic	3B	3B_10753569	ACAAGATAACACAATGGTTACAAGATTGATCTCCA[C/G]GTTACAGAAATACATGATCACACTTAAAACTGGAG	C	G	OTV	10	27	30	1	28	0.4986
AX-89312572	cfn2182274	intergenic	3B	3B_1805102	AAAGGTGCCTGTGATGTTTGTACCTAAAAAGTTAA[A/T]AGAAAAAGAAATTTAGCTTGATAACCTAAAAAATT	A	T	PHR	0	21	74	1	0	0.3444
AX-89312574	cfn1638829	intergenic	2BL	2BL_8087714	TGCCGCCCGCCACCTGTCTGCCTCATCACAATCTC[C/T]GCACAAGGAAAACAGATCATAGTTGCATCTGGAGA	T	C	PHR	0	68	28	0	0	0.4132
AX-89312575	cfn0748730	genic	4BL	4BL_7026903	TAAAGAAATGCTACATATATTGAGATGCTTTCGGC[A/T]TTCACGGGTTTGCAATTTTGCACAGTGGAAATATA	A	T	PHR	1	54	41	0	0	0.4906
AX-89312577	cfn1313403	intergenic	1DL	1DL_2291861	GTCCAACATTTAAGAAGAATTTGTTTCATAGTGTC[C/T]CAACTATGTGACCAATATTATGCATCTTTTCTTAT	T	C	MHR	0	95	0	1	0	0
AX-89312578	cfn2827491	intergenic	5DS	5DS_2769854	GCTCCCCATCGATGACCGCCGGCGGCGCGATACCC[A/G]TCTCCCAGTACACTGCGGCACGGCGGTCATTAGGA	A	G	MHR	0	0	96	0	0	0
AX-89312579	cfn0547316	intergenic	1BL	1BL_3915331	GGCTGGAAGGATTTCCTCACCCATGCTGAGAGGCA[A/G]CAATTTCTTGAAAATATCAGCAGCAATTTTCCATT	A	G	PHR	18	1	76	1	0	0.0256
AX-89312580	cfn0615950	genic	2BL	2BL_8026857	GAGGAACCACTCTGCATTGCATTGCGACAAGCCTG[A/T]ATATTGGTGGCTGAACATTTGATCGAGCAGTGATG	A	T	PHR	0	26	70	0	0	0.395
AX-89312581	cfn1424757	intergenic	2AL	2AL_6427892	GGCCGGTGAATTCTGGTCCCCAATCCCCCGCTCCT[A/G]TCCTCACCAACGCCCGAGCTGCAAAATCAGAGTCT	A	G	PHR	3	25	67	1	0	0.3958
AX-89312582	cfn3367427	intergenic	7AS	7AS_4246749	ACCATATTATTTCATCTCCATTAGATGATCCCACT[G/T]CCTCACTTATTTGGAGCTTGAGGTTCATTGTCTGT	T	G	PHR	1	62	33	0	0	0.4534
AX-89312583	cfn0899948	intergenic	7AS	7AS_4045309	TCATGCACTTAACAAGGAAAGGCAGGAAGTCGACT[A/G]AATAAATAACAGCGTCAGTCAAATCCATGGGACCT	A	G	MHR	0	96	0	0	0	0
AX-89312584	cfn2421298	intergenic	4BS	4BS_4861498	GTTTTTAAATCAGAATTACAAAACA[A/T]CTTCACTTTTCCAAAAAAATGCGGCATTTGGAAAC	A	T	MHR	0	0	96	0	0	0
AX-89312585	cfn1203372	intergenic	1BL	1BL_3897439	TTTCAGTACGTAATTGAACCAAAATTCCTAGTATA[G/T]CCCTAGAGAGAACCACTCATTTTAGTCTAGTGGCC	T	G	PHR	0	86	8	2	0	0.1557
AX-89312587	cfn1346443	intergenic	2AL	2AL_458245	TATTCCGTGACCTATGCGCTGAATAGGAAGGAAAT[A/G]TGCACCCTTCTTCCCTCGCACATGTTTTTGGGCCA	A	G	PHR	0	11	85	0	0	0.2029
AX-89312588	cfn2507645	intergenic	5AL	5AL_2764622	GTCACACGCCATTAATTACGCGAGCCATTCATACT[C/T]GACACTATTTGCACCGGCCAGTGTCCACACAGCAG	T	C	PHR	3	86	7	0	0	0.1392
AX-89312590	cfn2241258	intergenic	4AL	4AL_7063385	CCCAAGAGCCAGCAGCGATGGCAACAAATCCTGCC[A/G]GTGCACCTAGCTTTGCGGTGCCCAGATTCCAAGCA	A	G	PHR	0	57	35	4	0	0.4714
AX-89312591	cfn3106736	intergenic	6BS	6BS_2988030	GATTGTTTGATTTTGCTTCCTGGTTCTTGTGAGTT[C/G]GCTCCAAAAATAGTATTGTTGTGAACAACCAAGAG	C	G	PHR	2	34	59	1	0	0.4639
AX-89312592	cfn0672312	intergenic	3AS	3AS_3336897	ATCTGAGCAATCAATTGGGCAGATGATCCAAAAAC[C/T]CCGGCTGGACTCGCAGGTAATATACTGGTTAATGG	T	C	CRBT	4	13	64	15	0	0.2807
AX-89312593	cfn0548294	genic	1BL	1BL_3917067	AAATGGCCACAGAAATATAAAGCCCAGCTCCTCAT[A/G]TTCACAATAAAAGAGCTAACCCAAAAAGTTCCTAA	A	G	PHR	0	47	49	0	0	0.4998
AX-89312594	cfn0600546	genic	2AS	2AS_5303371	TAACACTTTCAGATTCCTAGTTCATTAACTTGTTA[A/C]TTAAGAAACTATTAAAGAAAGATTCATAAAATCCT	A	C	NMH	1	0	95	0	0	0
AX-89312595	cfn2145106	genic	3B	3B_10760163	GCAAAAGATAGATTCTTGCATAGTTTTTTTTTAAA[C/T]CAAGATAAGCATCAATTGAATATTTCTGCACCTGT	T	C	CRBT	0	50	23	23	0	0.4316
AX-89312596	cfn0925223	intergenic	7BL	7BL_6739325	ACTCTCCTGTGAAGCTATCTCCTATAATGGTATGC[A/T]GATACAGAAGAAAAGACTTTGAAAAGTTCTGTATG	A	T	OTV	0	10	71	1	14	0.2164
AX-89312598	cfn1090522	intergenic	1AS	1AS_3268768	TTCTCCTTTCCATGAAATCCTCTCCTAGCCCTAAG[C/T]CACCACTCCTCGAGTGGCTCCTGCCCATCCGGGAT	T	C	PHR	1	82	13	0	0	0.2362
AX-89312599	cfn1038165	intergenic	1AL	1AL_3961502	AGTACTCGTTTGGGAGCCTCGCAAGGGTCATCTGG[A/G]GAAGAGCGTGCCACTTGACGTGCTCTCAGCCGCCA	A	G	CRBT	0	41	47	8	0	0.4977
AX-89312601	cfn3250264	intergenic	7AL	7AL_4521646	GACTAGGTAAAGGCAAGGTCAAGGTAAAATGATGT[C/T]ATGAAAGGACAAGGTCAAGGTCAAATGATGTGTGA	T	C	PHR	3	81	12	0	0	0.2248
AX-89312602	cfn0656369	genic	3AL	3AL_1562335	TGCTTATCTGATGTATTAATGGGCATACAGTGAGC[A/G]TGGATATGTTCTGGAACGTGTATTCCCGCACAAGA	A	G	PHR	0	72	24	0	0	0.375
AX-89312604	cfn0670336	genic	3AS	3AS_3206135	TTTTCTGGTAATGGATTAACTCACTGCATATATCT[C/T]GATGTAGGAAATCGATGTAGGTAAGGAGATGGTAT	T	C	PHR	0	22	74	0	0	0.3533
AX-89312605	cfn2222535	intergenic	3DS	3DS_2599648	ACATATCACGAACCACCAATCATCCTCGGTAACTC[C/T]GTGCAAATAGGCAGAGCTTACAAGAAGTTTGCTCC	T	C	CRBT	0	81	2	13	0	0.047
AX-89312606	cfn3622860	intergenic	7DS	7DS_3965558	GCGCCTAAAAGCTGTACAATACATCTATGATTACA[G/T]TTTTTTTGCGGATAAATACAGTGCCACATAAATAC	T	G	PHR	0	84	9	3	0	0.1748
AX-89312607	cfn0917870	intergenic	7BL	7BL_6642265	AGAGTATGACAGTCTTCCGTCATTATGCTGTTAAT[A/G]GACTTACTTTCACTTATACCGGCCAAGATGGCCAG	A	G	PHR	0	16	80	0	0	0.2778
AX-89312608	cfn0867885	genic	6BS	6BS_2951229	CGACATGATCCTGCACAAAGTTGTAACCACAGTAA[A/G]CAGGGGGGACAAAATAGCATTTCAGTCCAAACGAG	A	G	PHR	0	32	62	2	0	0.4491
AX-89312609	cfn0657636	genic	3AL	3AL_3741530	TGAGAAGAGAAAAATGACGTGCATGACTTAGTTTC[A/C]CAAAAAGAGAACTGTATTAAGCTTTTGGTCTCTGT	A	C	PHR	0	3	93	0	0	0.0605
AX-89312611	cfn0768935	intergenic	5AL	5AL_2775503	TGGTGATATAGGCAGAATAATCAAAGAGGCTGATG[A/C]ACAGGAGCCAGAAGAGATTCCTGAAGATATTGAAA	A	C	PHR	1	7	88	0	0	0.1365
AX-89312613	cfn0864880	genic	6BS	6BS_2210685	TAATTGTTAAGTTCCTGTTATGTCGTACTTCTCGG[A/G]ATATGCTGACGTGGACAATTTTTTGAATTTTGTTG	A	G	PHR	0	35	59	2	0	0.4674
AX-89312614	cfn0594321	intergenic	2AS	2AS_5237654	TCACACGACACGATCCTGCCACGTGCTGGACAGAT[C/T]CGACACGGGAGGGGGGTAGAGCGGTGGCGTATTGT	T	C	OTV	3	59	25	0	9	0.4181
AX-89312615	cfn2429784	intergenic	4BS	4BS_4908378	CACACCATCGTTGAACTCCATGTGCCGGTCGTGCA[A/G]GTCCGCCTTCTACCCATATGTGTGGCTGCAACAAG	A	G	NMH	2	0	94	0	0	0
AX-89312616	cfn0840310	intergenic	6AS	6AS_4363570	GCCTCTTTAGGTCTGGTGGCGGTTTCAGCCTTCTT[A/G]ATGGACTTCTCGGCAGCAGCTATGCGAGCATCTGC	A	G	MHR	0	0	96	0	0	0
AX-89312618	cfn2975372	intergenic	6BL	6BL_4226848	CATATAAAGTTCAAATGAAGTCCCTCAAAGGAGGG[A/C]ATGTCAACATACATGTAACCTAGCTCATTAGGTAG	A	C	CRBT	0	62	27	7	0	0.4227
AX-89312620	cfn2476790	intergenic	5AL	5AL_2696672	TTGTGAATTCTCTTGTCAGAATCGGTTGTTTTTTT[C/T]CCTTGTGTTCATTTATTTCTCAGATTGCAGAACTG	T	C	MHR	0	96	0	0	0	0
AX-89312622	cfn2805228	intergenic	5DL	5DL_4511038	GCAGTAGCGACGACTATAACATTGATATTGTTATG[C/T]GGCTATGACTGCAATGCTGGTGACCGACCGATGGT	T	C	CRBT	0	6	85	5	0	0.1232
AX-89312624	cfn0817075	genic	5BS	5BS_2284656	TAAAGTCACTTCATGTGCATCACTATGAGATATGA[A/G]CATTGCCAACTATGATAAGAAAACTCATGTCAACA	A	G	PHR	0	55	40	1	0	0.4875
AX-89312625	cfn0775595	genic	5AL	5AL_482677	CGGGAAAGTGAAGAGCATGCGGCTG[G/T]TGCGGGATATTGGTGAGTTGAGCATTTTGTTCCTC	T	G	PHR	4	35	57	0	0	0.4714
AX-89312630	cfn2212489	intergenic	3DL	3DL_6953420	TGCATTTGCCTGCTATTATTCCACTTGTATTGCAT[G/T]GAATAGGAGGTCTTCTACAGGTGCGTGCCTATGTC	T	G	PHR	0	59	37	0	0	0.4737
AX-89312631	cfn1281431	intergenic	1BS	1BS_3471031	GGATGGGCAACCAGGAAATTCCACATGAATGCCCA[C/G]GCCTTGGAATAACTGATATTGTCTCGATCGAAGGT	C	G	OTV	3	61	24	0	8	0.4053
AX-89312632	cfn1953413	intergenic	3B	3B_10422344	ATAAGTCAAAACTATGATTTCAGCCGCAACAAGTG[A/T]GAGAGAGATGCGGGATGTACCGAATCCAAAATAAA	A	T	PHR	0	90	6	0	0	0.1172
AX-89312634	cfn1708574	intergenic	2BS	2BS_5205682	TTGTACTCCCTAACGTCACGTGTAATAATTATACT[A/G]TATAGTTTTGTTTTGACGCCCAATCCGCGACGGAA	A	G	MHR	0	0	96	0	0	0
AX-89312635	cfn0630555	genic	2BS	2BS_5169304	CGAATAACATGAAGCATTGCCTCTAATAACACATC[A/T]TGAAAGACAAAGCCTTGTTGAATGGTTGTTGCACG	A	T	CRBT	7	23	54	12	0	0.419
AX-89312636	cfn1594115	intergenic	2BL	2BL_8026206	GGCCTTGTGCCTTTCGATTATGTTCTCAATGAATA[C/T]GAAACTATGTGCTGTCAAATTCAGTGTTTCCGTAA	T	C	PHR	0	25	70	1	0	0.3878
AX-89312637	cfn1686049	intergenic	2BS	2BS_5181501	TACAAGCTGCAAACCGGCATATGCAACATGCATAC[C/T]ATGTACCATACCTACACATATCTCTCATTGCAGTT	T	C	OTV	3	73	13	0	7	0.2566
AX-89312638	cfn0710415	intergenic	3B	3B_10763787	CCGTATAAATGGTTGGTATCTAATTATTCGGTATA[A/G]AAACTAGAACTTTTGGTAGGTAGGAATGCGCCACA	A	G	PHR	0	74	21	1	0	0.3444
AX-89312640	cfn3167372	intergenic	6DL	6DL_831432	GATGCCTCTGCCATGGCCTCTCTCCAAACCACAAC[C/T]GTGGGTCGCTACACTTGCAGGCTTGCTAAACCGCC	T	C	PHR	1	45	49	1	0	0.4991
AX-89312641	cfn0580668	genic	2AL	2AL_6387012	CAATCAAGAGGGGCATTGTTATGGCGGTAGTAGAT[A/C]CACCTATCAAGTGACCCTCTCTGTACATATTCATA	A	C	MHR	0	0	96	0	0	0
AX-89312643	cfn0605381	genic	2BL	2BL_7942088	CATTCATGAGCATACTGCTTTACGTTGAAATTAAT[C/T]ACTTCCATGGAAGAGCTAAGAACAGAGTGCATATT	T	C	CRBT	0	67	16	13	0	0.3112
AX-89312644	cfn2955724	intergenic	6AS	6AS_4430089	TAAGACAGTTTGTGTACCTATGCCCTTGGAGACCA[C/T]AATTGCCACATGTTACGGTCCCCATTCTTGAAGTG	T	C	MHR	0	0	96	0	0	0
AX-89312647	cfn0877095	intergenic	6BS	6BS_423796	GCTTGGAACACAATGCTTCCTTAGATTTGAAGTCG[C/T]CGACCCAGCATTGCCTTCGTGTTGTGCCTCGGGTG	T	C	OTV	1	10	75	3	7	0.2076
AX-89312648	cfn2881355	intergenic	6AL	6AL_5828576	CTGGTCGACATCACCAAATTGTTGTCATGCACTGC[A/C]TCTGCCATGCCACACTGTTCCCATTAATCACCCCT	A	C	MHR	0	0	96	0	0	0
AX-89312652	cfn0674300	genic	3AS	3AS_3402564	CATGAATGCACAAAGAAACTGAAAGAGAGGGCATC[A/C]CTGTTATGGTGCAAGATTATAAAACAGGATAACTC	A	C	PHR	0	33	63	0	0	0.4512
AX-89312655	cfn0866190	intergenic	6BS	6BS_2928470	GAATTCTTCATTATGAAATCTACATGTACCATGCA[A/G]TGCATAATGCCTAAACATCTGAAAGTATTCCTCCT	A	G	OTV	1	54	35	0	6	0.4772
AX-89312656	cfn3174176	intergenic	6DS	6DS_2117726	ACAATATGCACAATGTTGTTCTCCTTGTTGAAGGC[A/G]TCACTGAGGAGTTTCAGCACCTTTCCCATCCTTGA	A	G	PHR	2	55	39	0	0	0.4855
AX-89312657	cfn2520474	intergenic	5AL	5AL_2781114	TCTTAGAAATGCCTCCCTGGGACAGACCAGGTCGC[A/G]TGGCCTATGTTGCATTCGAGGCAAGGAATGAGAAG	A	G	PHR	2	40	53	1	0	0.4902
AX-89312658	cfn0750123	genic	4BL	4BL_7035590	AAAGCTTTTCCTTTCTTTCTCTGGGCCAAACTAGG[C/G]TGGGGACTCACAATTGTCCTTTTATTCGCCCTCTC	C	G	PHR	1	42	53	0	0	0.4933
AX-89312659	cfn1822654	intergenic	3AL	3AL_4236026	CAAAAGAGCACTTTCGCAAACTAACCTCGTTCCAA[C/G]CAAAAGTATAGCTATCCAAATTACCATCCAAATGT	C	G	PHR	0	54	40	2	0	0.4889
AX-89312664	cfn0874791	intergenic	6BS	6BS_3037636	TTTGATTTGCTCAATATTGTTTGAAGTCCCTACTG[C/T]ATCTTCACCAGAAATTTGTACAATATCTTCCTCAG	T	C	PHR	0	20	74	2	0	0.335
AX-89312665	cfn0681918	intergenic	3B	3B_10448607	TGCTTCAGGTTGGTGAGAGCATCAAACCTTGTATC[C/T]GTTGTGACTCGTGACTGTTGGTTTCGAGTGTTATA	T	C	PHR	0	15	79	2	0	0.2682
AX-89312669	cfn0518764	intergenic	1AL	1AL_3974808	AAAAGGTCTATATTTTGGCCAGATTTTTTTTACAC[C/T]GAGAGGCTTAAATTCTCTGGATATATCTCACTTTG	T	C	PHR	0	73	23	0	0	0.3644
AX-89312671	cfn0923113	intergenic	7BL	7BL_6719545	ATCGATCGGTGGTTCGGCGACTTGCTTGATGGTCT[A/G]AGGGCATACCCCTTTGATTTTCCAGGGACAGCGTC	A	G	PHR	0	21	75	0	0	0.3418
AX-89312673	cfn0910907	intergenic	7AS	7AS_4250011	ATGTGGCTACCTGCTTTGGTCAGTTTGACAGCCCC[A/G]GCTTCATTAGTCTTTGGATCTGATTGCAAGCTCCA	A	G	MHR	0	96	0	0	0	0
AX-89312674	cfn0529992	intergenic	1AS	1AS_3314394	CGGGACCCGGGAGCTCGAGAAGAGGCTCGATCGAT[C/T]TTGACAAGAACTGACTATATATAGGTTCGATTCAA	T	C	PHR	0	68	27	1	0	0.4069
AX-89312675	cfn0676874	intergenic	3AS	3AS_690521	ACAGTAATCATGAATGTGACTGTAGACATTATGCG[A/G]AAATGAAATTCCGGGTCCAGTATCATCAACATCAA	A	G	OTV	8	52	28	1	7	0.455
AX-89312676	cfn1684680	intergenic	2BS	2BS_5180175	GCCCGGCGTCCAACCGCCACCACATTGGTTGAATC[A/G]CCGTGGAGGATGTAGCAAATTGCCATCATCCTAGT	A	G	OTV	1	78	16	0	1	0.2825
AX-89312678	cfn2370965	intergenic	4BL	4BL_2079171	TCTCTCTTGGGGGTGACGCCTTTGGAGGTCCGGTC[A/C]TTCATTTGCTGGCGGTGGCTTTGTGGCTTTTCACC	A	C	PHR	0	81	15	0	0	0.2637
AX-89312679	cfn0764822	genic	5AL	5AL_2743167	TACATGGGTCACACCAATTGAACCACACTGACACA[C/T]AACATCTTGAGAAGGACATAACGATAGAGACAATA	T	C	PHR	0	27	69	0	0	0.4043
AX-89312680	cfn0928507	intergenic	7BL	7BL_6748704	CCTCAAGGCTAGCTTAGGAATTACCATTTCCACTT[C/T]GATGATCGATGGCAAGAGAACTGAAAATTGCTGCC	T	C	PHR	0	79	16	1	0	0.2801
AX-89312681	cfn1230446	intergenic	1BL	1BL_3921404	TTATAGACTTCGATGAAAGAGAACG[C/T]GTCATTTTTGCCTGTGCAGCTGATGGAGAGTGAAT	T	C	OTV	1	28	54	1	12	0.4497
AX-89312682	cfn2805279	intergenic	5DL	5DL_4511702	GATGGCGCTTCGGCATTTTCCCACAATTTTTCTAT[A/T]ATCAGATAGAATTATTCGGCTCCAGAAAAGTCAAG	A	T	PHR	1	43	49	3	0	0.4979
AX-89312683	cfn0850705	intergenic	6BL	6BL_250136	GTACATGAAACCGCAGAGATGCAAATACAAGTTGC[C/T]GATCTACCAGTAGCCTTTACGGATGCTTGAAACAC	T	C	PHR	3	53	40	0	0	0.4902
AX-89312684	cfn0741722	intergenic	4AS	4AS_v2_5996324	GCCAACTTGGGATTTGCTCTCGAGAGTAGCACGCT[G/T]AAGTGCATCCTGAATCTGAAAATATACACTATAAA	T	G	PHR	2	78	16	0	0	0.2825
AX-89312685	cfn0644730	intergenic	2BS	2BS_5247733	GAAATCTACCTTGGGATCCCCAACCCGTCGACATG[C/T]AGCCCACCGGTATTCTACAGCCGCATCCACCAAAC	T	C	PHR	1	22	73	0	0	0.3559
AX-89312686	cfn3022371	intergenic	6BL	6BL_4342150	GCCTCTGAGCTCGTTTCTACCGTCACATGGTGTGC[A/T]AAAAATACTCGTACGCCAGCAACGTGTATTTCTGG	A	T	MHR	0	95	0	1	0	0
AX-89312689	cfn0927837	intergenic	7BL	7BL_6746806	GGACTGCAAAAGGATCAACACAGCAACAGCAGGCC[A/C]TCTTGCAAAGAAAATCCCTGGAATCTAAATACATT	A	C	PHR	0	31	64	1	0	0.4397
AX-89312690	cfn0673517	genic	3AS	3AS_3378388	TTTGCTCCAGCGATTCTTGTGCAGATGTGAGGTTC[A/G]AATTGACAATGGCCTACCATGTCTATGTTAGTAGT	A	G	PHR	0	17	79	0	0	0.2914
AX-89312692	cfn0746633	intergenic	4BL	4BL_6998043	AGGAGACGGCTGGACATATCACATTCCGCCATGAA[A/C]GGAGAGAAGTATGATCAATAATAAGCTCGAGTGAG	A	C	Other	1	28	66	1	0	0.4183
AX-89312696	cfn0857684	intergenic	6BL	6BL_4334697	CGTCCTCGTGGCCGGCGATCTCGCCGGTGGCCATG[C/T]CGTGCCACCGCTCCGGCGCGGCACGCGGAGCCACG	T	C	MHR	0	0	95	1	0	0
AX-89312697	cfn0686227	genic	3B	3B_10507782	CAGCAGTTTAGGTTTAGGATCTTATTGGCAATTTT[G/T]GTGAACACGGATATGGGCTGTATTATTGACCATAT	T	G	CRBT	0	51	40	5	0	0.4927
AX-89312698	cfn0843903	intergenic	6AS	6AS_4394348	CGTGGCAGCGTTGAAAATGCACGCGACTTCCCACA[A/G]CACCGAAGTACTATATTGCTATACAAATTTCTCTT	A	G	PHR	0	84	12	0	0	0.2188
AX-89312699	cfn0656277	intergenic	3AL	3AL_1396752	GCATCGCCGCGGGGAAGTCCATGCTACCCAATTAT[C/G]TAGCCAGCAAATAGACCTAAGCTAGTGGTCCGTGT	C	G	Other	1	84	7	4	0	0.142
AX-89312700	cfn0519347	intergenic	1AL	1AL_3975844	CATTGCGGCTAGGTCTATTTCAATATTGAGGTACG[C/T]TGATGTAATTTTTAAAGGTTGGGCCTCGCTTGTAA	T	C	Other	1	50	40	5	0	0.4938
AX-89312705	cfn0859150	genic	6BL	6BL_4359398	AAATATGCATAGGGCAATCCAGGTCAGGCAATAAG[A/G]CCCAAAACAAGACTACTAGTAGAGCATCATTGATG	A	G	PHR	1	78	17	0	0	0.2939
AX-89312706	cfn1315255	intergenic	1DS	1DS_1181193	AATATGCAAAAATAAGCATATAATAGTGCAATTTT[C/T]GTAGAAAAGTTGTCCCTTATAATAAGGATTGAATT	T	C	MHR	0	0	96	0	0	0
AX-89312707	cfn0532231	genic	1BL	1BL_3754956	CTAGAATGGCAAATTCATGGCTGGGTCTCTGTCGT[A/G]CAGATTGATTCGGCTGGTATATATGAAACCAGAAA	A	G	PHR	0	78	17	1	0	0.2939
AX-89312708	cfn2449304	intergenic	4DL	4DL_v2_14446889	CGACGCCACTGCCAAGGGCAAGGAGAGCGCCCGAG[C/T]GACCCACTACTACCCTCCTATTGCCCACACGACCA	T	C	PHR	0	10	86	0	0	0.1866
AX-89312709	cfn1774847	intergenic	2DL	2DL_9879912	GCGCTTGGTCGCCGTCGTCGCCTTCTTCAAGTGGC[A/G]TGTGGAGCACAAGAATCAAGACAGTGTGTGGCTCT	A	G	OTV	0	1	76	0	19	0.0256
AX-89312710	cfn2151471	intergenic	3B	3B_10762514	TCCATCTGATGCGAGAATATTTTTTTTAAGATTTT[A/G]ACATGATGGTGAGGTGTACATAGCTTCCTCTCAAG	A	G	PHR	0	84	10	2	0	0.1901
AX-89312715	cfn1597191	intergenic	2BL	2BL_8030646	ACACATGCTTTAGCTGAGCTTCACTAACTTGTTGA[A/T]AGGTATCTTGCTCGTTGCAGGTCGTAGTTGACAAA	A	T	MHR	0	96	0	0	0	0
AX-89312717	cfn1611476	intergenic	2BL	2BL_8052785	GCTAAAAGAGGGCGACGAGTTATATCAAGATCTTC[A/G]GTGTTGCTCTCATGTGCCTGCATCGTGAACCCTAA	A	G	PHR	0	7	89	0	0	0.1352
AX-89312718	cfn1399199	intergenic	2AL	2AL_6387884	TTAAATCATAAATCTGTTGTGATGCTAATGATAAA[A/G]TTCTGCACATATAGGTAAAAGGTGCTGAGCATCTG	A	G	PHR	3	50	41	2	0	0.4951
AX-89312720	cfn3170699	intergenic	6DS	6DS_2079245	TTCCTTCTCTCTTCACGATGGTGCACCTTCCAGTC[C/T]CCTCTCCCATCGCACCTTTCCTTCTCTCCCGTCCT	T	C	PHR	0	7	89	0	0	0.1352
AX-89312721	cfn0714304	genic	3B	3B_2693287	CAGAAATGAACTCCAAAAGCAAAAAAGAGGAAGAG[A/T]ATGTGCATTACAAGGAACAGTTGTCTGCATTGACA	A	T	PHR	0	5	90	1	0	0.0997
AX-89312723	cfn0657504	intergenic	3AL	3AL_3495204	ATTCTCAGAGCCTATGGGGATTACCTATGGGGATC[A/G]CAATTTAGAAACACTCAGAGTGGCAACAAACTGCA	A	G	PHR	1	1	93	1	0	0.0211
AX-89312724	cfn0722298	intergenic	4AL	4AL_7013179	CAAACCATAATTTGTTTGTGCTTTATCCCAGAAAA[C/T]GCATAGCTTGTTTCTTACTCAACCTCAATGCTTGT	T	C	OTV	0	41	28	11	16	0.4823
AX-89312725	cfn0822419	intergenic	5DL	5DL_4578666	TTAATTAAGTAAATTTATTATATCTAGACTAAATT[C/G]TTATAACATATTTACATTGTAAACACTCAAACTTT	C	G	MHR	0	95	0	1	0	0
AX-89312726	cfn0776671	intergenic	5AS	5AS_1465674	CGCAGCCACGGGACTGAAATTTGTGTATGGGTCTG[C/G]TCGGCTTCTTGCGTATGCATGCTTGCATTGATTCT	C	G	Other	3	49	43	1	0	0.4979
AX-89312727	cfn3614405	intergenic	7DS	7DS_3908584	GTTGAAATTCGGAATGATGGCAACGGTAAGTATCG[A/G]TTATGTGTGCTGCCCGAGGAGTTCCTAATGACAAG	A	G	PHR	0	38	57	1	0	0.48
AX-89312729	cfn0728178	genic	4AL	4AL_7117336	TACATTTTCCGTAAGTGGTAATCATGAAGAAGGTA[C/T]ATCTCTACTTACCTGAAGAGCACAGTAGTTGCTCA	T	C	PHR	3	31	62	0	0	0.4444
AX-89312731	cfn0793544	intergenic	5BL	5BL_10847019	CATAGCGACGGTCTTGAGGACCGTTGCCAATCTCC[C/T]GTCGTAGATTGGAAGTGCGACGTTTTTACGAGACC	T	C	PHR	0	71	25	0	0	0.3852
AX-89312732	cfn0882968	genic	6DS	6DS_2079088	CCACCGCATCTGGTGGATTTTGTGGCGGATCGGCC[C/G]TTCTTATTTGCCGTGGTTGAGGAGAGGACGGGCAC	C	G	MHR	0	96	0	0	0	0
AX-89312734	cfn0690859	genic	3B	3B_10565623	TGGCGGCACGCCGCGCCCGTGTTTAAACACGTTGT[C/T]GTTTGAGTTATATCGAGGTTTTTCTTAACACCAAT	T	C	MHR	0	0	96	0	0	0
AX-89312735	cfn1104652	intergenic	1AS	1AS_3294611	AAGGGGACGACACCCGCTGTCGCCGCTGCTAGCAT[C/T]AGCAAGCTGAGCAGGGATTTCACTTCAGCCTTTGA	T	C	PHR	1	78	17	0	0	0.2939
AX-89312737	cfn2816716	intergenic	5DL	5DL_4587650	CTCGTTCCCACCTACTCCCGTATACTAGACTCTCG[A/G]TAGCAAACACATCTCCCCATTTGTAATCCCTCGCA	A	G	PHR	0	40	55	1	0	0.4875
AX-89312740	cfn2216453	intergenic	3DS	3DS_1999104	TTGTTGTCTAAGTTGGCTTACTTTTTTATGATGTC[A/G]ACAGACTATGTTTGTACCCCTAGAGATATTTCAGT	A	G	MHR	0	0	96	0	0	0
AX-89312741	cfn2620973	intergenic	5BL	5BL_10797953	AGAATGGGAGAAAAGAAAATGTCGGGATGTGAGAC[A/G]CAGCCAGCCACCAAATATTCTTGTGTCTCTGTTTT	A	G	OTV	1	14	71	0	10	0.2752
AX-89312745	cfn1381691	intergenic	2AL	2AL_6362577	GTATATAGCAAATTAGCACATTTGCAAATGAAATC[A/G]TCATAGATCATACAACCAAAGAGTGGAAGAGGAGA	A	G	PHR	7	86	1	2	0	0.0227
AX-89312746	cfn1781715	intergenic	2DL	2DL_9910478	CCAGAATAACTCAACCGCATGGAGTTGATGCTGGC[A/G]AGCTTCTTTTTCAGCCAGGGGTGTTGGAGGCGCTG	A	G	MHR	0	0	96	0	0	0
AX-89312748	cfn3395394	intergenic	7AS	7AS_4256997	TCATGGAATGATCTAGAAAAACAAAAGTGGATACT[A/G]AATTTGAGTGCCCACTATATTTTGTACTGTATGTA	A	G	PHR	0	44	51	1	0	0.4973
AX-89312749	cfn0518221	genic	1AL	1AL_3970964	TGACACGCCGTAAGCCTGCAGTCCTTGGAAGTTGG[A/G]AACACGATCATGTTGGTAGAATGGCGCTGCGCTCG	A	G	OTV	0	80	15	1	0	0.2659
AX-89312750	cfn0867471	intergenic	6BS	6BS_2946619	TTCTCCATCATGGACACAAACATCTGCCGCATAGC[C/T]GGGTCTTCCATGGATTTTCTCACGGCTTCTTGCAT	T	C	NMH	1	0	91	4	0	0
AX-89312752	cfn2444374	intergenic	4DL	4DL_v2_14328468	TTGGTTCTCAAAATAATCGATGGCTGCGCTTCAAA[C/T]GGTAATAGAGCTTAAGGTTCAAATATAGACTTTAT	T	C	PHR	1	13	82	0	0	0.2362
AX-89312753	cfn0788635	genic	5BL	5BL_10819444	ATTTGACACCCAAGTGTTATGTGCGTGGGTAGTCA[C/G]TGGTCAATGTATGTTCCATGTAATTTTCCCCTTCC	C	G	PHR	0	52	43	1	0	0.4955
AX-89312754	cfn2400421	intergenic	4BL	4BL_7018485	TTGAATTCGCCGAAATCCGTCTGCACATACTCCAT[C/T]GTCCGCGAAACTTCGTTTGACCTGAGGTACATACT	T	C	PHR	1	40	55	0	0	0.4875
AX-89312760	cfn0584525	intergenic	2AL	2AL_6419532	TGTACATAGCTATCAACTTAACTATGCATCACAAA[A/G]CCGTATCTTACTAATAATGTGGCAAATAATACATC	A	G	NMH	5	89	0	2	0	0
AX-89312763	cfn2449176	intergenic	4DL	4DL_v2_14444273	GTTGACAACATCCAATGTCTCCCACGAGGGTGCCT[A/G]AAACTCCAGTTTTTCTAGGTAGAGGTAGGTATATA	A	G	MHR	0	0	96	0	0	0
AX-89312764	cfn3590433	intergenic	7DL	7DL_3355347	GCGCCTGGGCAGCGCCGCCGTCACCGCCGAAGGCA[A/G]CGGCAACTCCTTGACGAAGAGGTACTTGTGGGTGG	A	G	OTV	0	25	70	0	1	0.3878
AX-89312765	cfn2350767	intergenic	4AS	4AS_v2_5965605	TTGAGGATTCCTGGTCATCGCTCAAACTTCTTGTC[A/G]CGAACTCGGTCGCTTGTCCTAAAGGGAATGCTTTT	A	G	PHR	0	14	82	0	0	0.2491
AX-89312767	cfn0588980	genic	2AS	2AS_2753185	TTGATGACCTAAATCTGCATTACTGATGTGTTTAA[C/T]GTCGTAAGAAGTTATTACGGAGATACATGTATTGC	T	C	PHR	2	72	22	0	0	0.3585
AX-89312768	cfn0702218	intergenic	3B	3B_10700312	CGTCATGCTTTTTCCACAGTACCTGGATTCATCGA[C/T]GGCCATGTGCGAGGTGGCGTGGGAGGTCGGATCCG	T	C	PHR	0	16	78	2	0	0.2825
AX-89312770	cfn3616180	intergenic	7DS	7DS_3923640	TTTGTAAAACACCCTTCGTGTTACTCTAACTCAAC[C/T]GACAGACCGTGTGGCGGGAAATGGCCATCACATAC	T	C	PHR	0	24	69	3	0	0.3829
AX-89312772	cfn0572346	intergenic	2AL	2AL_6316751	AAATAGTTGGAAGAAAAATGAGCAATTGAACAAGG[C/T]GGTGTTTACTGGCGCTTGAGCTTCTGTGAAGTTAC	T	C	PHR	0	88	7	1	0	0.1365
AX-89312774	cfn3501531	intergenic	7BL	7BL_6746103	CCAATCTCCCCAACTTTCCCCGTAGAGCCATGACG[A/G]GCGACGAAAGCTTGATTTAGGCCACTGCTGCCCTG	A	G	PHR	4	58	34	0	0	0.466
AX-89312778	cfn1321048	intergenic	1DS	1DS_1884015	GCAGCGGCGCGGTGACTCGCCACGGTGCGCCGAAA[C/T]AGCAGCAGCGTAGTGGGAGAAACAGCCGGTCTGTT	T	C	MHR	0	0	96	0	0	0
AX-89312779	cfn3456206	intergenic	7BL	7BL_6693758	GCTTGGAAACCTTGTACAATTATCCTGATGTAGGA[A/T]GGGTATCATGATATTTTGCTGATTAGCAATTAAAC	A	T	PHR	0	55	40	1	0	0.4875
AX-89312780	cfn0527032	intergenic	1AS	1AS_3286187	GTTCTCTTACAGATTGTTTCTACAGCCTAGTGATA[A/C]TTATTAAGAGTACTCCCTTAGTGTGCATATGCATC	A	C	PHR	0	74	21	1	0	0.3444
AX-89312781	cfn1896121	intergenic	3AS	3AS_2230761	AATAAATTTTGTAAATAAAGAAGTGACATTAGCAC[A/G]TTCAAGCAATTTGTTATCCCGTAATAATGAATAAG	A	G	PHR	0	78	17	1	0	0.2939
AX-89312784	cfn0669591	intergenic	3AS	3AS_1323102	ATGTAGGGATTAAACGGTTGATGAAAAGGCTTGTC[A/G]TAGAAGAGAAATGGTGAGAGAGAACATAATGGAGT	A	G	PHR	0	87	9	0	0	0.1699
AX-89312788	cfn2387340	intergenic	4BL	4BL_6983639	GTCGCTTGCACCATGATATGGGTCGTGTTGTGCTC[C/G]GTCCGATCCAACTCACGAGGTTTACAAAATGGATC	C	G	PHR	0	53	42	1	0	0.4933
AX-89312790	cfn1807145	intergenic	2DS	2DS_5389139	TACACTTAAAACTGCAAGATAAAATAGAATTGTCT[C/T]TGTTCTTGCATACAAAAAAGATACTTAGCTTGCTT	T	C	PHR	3	49	44	0	0	0.4986
AX-89312793	cfn1239187	intergenic	1BS	1BS_306229	CCCACGAATCGCTACATCCTCTGCATGAGACATAA[C/G]GTGATCGAAGCGGTCATCCTTTGGCTTTGGCTTGG	C	G	MHR	0	0	96	0	0	0
AX-89312794	cfn0695994	genic	3B	3B_10633031	CCATTTGTCTCTTCATTAGAACTGTTGCTAATTGT[A/C]TGACTTGTTATGCTTCTAGACATGGCCATATAAGA	A	C	OTV	22	22	48	2	2	0.431
AX-89312797	cfn0578441	intergenic	2AL	2AL_6370001	CTCCATGAGGATTCTGCTCCTTCCCTATCACCAGC[C/T]TCTCCTCCACCCCATGAGGCGTCCGCCGCCTGGGT	T	C	PHR	0	25	71	0	0	0.3852
AX-89312798	cfn0591090	intergenic	2AS	2AS_5200266	TTTTGCTATCACTCCCCCAACTATTAAATCGGAAA[C/T]ATAGCATTTGATATTTGAGAACAATTTCGCCACGA	T	C	PHR	7	66	21	2	0	0.3662
AX-89312800	cfn3521269	intergenic	7BS	7BS_3066134	CCAGAACTACTATTATTATATGCATGTCCACATAC[G/T]ACTACATGTAAACTTTGGTCGTCGGACGTGTTCCA	T	G	PHR	1	41	52	2	0	0.493
AX-89312801	cfn2560050	intergenic	5AL	5AL_542435	CCCAGAAATTTTCAAACCGAAAGTGGCGAGCCTTC[A/G]GCCGGACCACGGAGCAAGTCAGAAGCAAAGGGCAG	A	G	PHR	0	10	86	0	0	0.1866
AX-89312802	cfn0858436	intergenic	6BL	6BL_4347796	CCCGGCTGCACGTCCCTTTCCTCCTCCCGGCAATG[C/T]GCCGCTCGCCTCCTCCCGCCCACATGCCCCAGTGA	T	C	MHR	0	0	96	0	0	0
AX-89312804	cfn2906229	intergenic	6AS	6AS_4349175	CAACTTCATCTCACGCTGCATGAAGAAAATGAACA[A/C]TCTCACGACGGTCATCGGCTAGCAGGTGATAGACG	A	C	PHR	0	2	94	0	0	0.0408
AX-89312809	cfn0985576	intergenic	1AL	1AL_3899131	GTGATTGCAGATGAGGACATTTAAGGGCCGAACCA[A/G]CGCTGTTCATGGACACGTCCAGACACCCCGATGAC	A	G	PHR	0	59	37	0	0	0.4737
AX-89312810	cfn0728343	intergenic	4AL	4AL_7119138	TTAGCAAGATCTCATATGTAAAGGTTGCTCCAGCT[G/T]CACTAGTCAGAGTCTTGGAAGCAAGATCAGCTTTG	T	G	PHR	2	8	86	0	0	0.1557
AX-89312811	cfn1280652	intergenic	1BS	1BS_3469895	CTTATGGTATTGTATCCAGGACCGCCTTGCATTCA[A/G]ACAATAGGTGTCCTATGGTATGGTATACGAGCAGG	A	G	PHR	0	79	14	3	0	0.2558
AX-89312812	cfn0665286	genic	3AL	3AL_4413528	GTGAAAACTACATGCACATGATGAATGCAAACATT[C/G]ATTTCTGGAAGTGAACCAGAGTAGTATTAGTTTGA	C	G	PHR	0	22	73	1	0	0.3559
AX-89312813	cfn0936256	intergenic	7BS	7BS_3161888	ATAAGTGCCTGCCCCAAAAAGGAGTGCAATTGCAA[C/T]CTACCGTACATGAAGTAGGTTGCAGTTAAGCTATC	T	C	PHR	0	17	78	1	0	0.2939
AX-89312814	cfn2803595	intergenic	5DL	5DL_4501715	GTTTGATATGTGTGCACATATTGTATTTTGTAGAG[A/G]CCGACTGCACTCATCTAGATACATGCGATGCTGCT	A	G	OTV	0	19	68	2	7	0.3414
AX-89312816	cfn0680636	intergenic	3B	3B_10433116	TACTTTTTAAGAGATAATTTTCTATCCAAGAATTG[A/G]AGTATTCGGTTTTTAACTTTCTTGTGGTTCTGGAC	A	G	PHR	0	12	84	0	0	0.2188
AX-89312817	cfn1226918	intergenic	1BL	1BL_3919402	TGTGATGTCACCGGGATGGAGAAAAGGATTTTTTT[G/T]ATAATGCAACTATTCCAACAACAATTGTTGTTTTT	T	G	PHR	0	81	15	0	0	0.2637
AX-89312820	cfn0888302	intergenic	7AL	7AL_4459880	GTATGTAGGTCTGAGTGCAATTTTTCTTTAGTTCT[C/T]TGTGAGCTTAAAAATGCAACTGATGTGGCCCATGC	T	C	MHR	0	0	96	0	0	0
AX-89312821	cfn1214383	intergenic	1BL	1BL_3913050	TGATCTCCTACAAATACGTATACATAAGTCGATTG[C/T]CCATTACCCTTTTCCACTGCCAATGAACGAATACA	T	C	MHR	0	94	0	2	0	0
AX-89312822	cfn2205530	intergenic	3DL	3DL_6918797	GAGTGCTACGACGGCCCAAGTCGCCAACTTGTGGT[C/T]GCACTCATCTCGTCAGTCAGTCACAGTCAGTAAGT	T	C	PHR	1	91	4	0	0	0.0807
AX-89312823	cfn3377315	intergenic	7AS	7AS_4250543	ATATATTCACATACTAAAAGGCATATATGAATCTC[A/G]TAGAAACAATACTCATGTGTATCCAAGAGGACAGA	A	G	PHR	0	73	20	3	0	0.3376
AX-89312828	cfn0686964	intergenic	3B	3B_10516103	GATGATGGCACGAGTTTCGTCAGAAAATAAAACCA[C/G]GCATCAGAAAACCAAAACCATGAGCTTTTCCAACG	C	G	PHR	2	66	28	0	0	0.4183
AX-89312830	cfn0681558	intergenic	3B	3B_10445188	GGATACAACCAGCTCCCGCTGTTTGAAAATTGCAC[A/C]TGCCATGAACACTCTCTAGAAAGTTGTACTAATGG	A	C	PHR	1	66	29	0	0	0.4242
AX-89312831	cfn0561386	intergenic	1DL	1DL_2171051	CAAACAAAGCTAAGCTCGCAGCCGAAGATGCGCTC[C/G]GGAGGCTGCGGTCTGACCAAATAATCCTGAACTGG	C	G	PHR	0	94	2	0	0	0.0408
AX-89312832	cfn3161323	intergenic	6DL	6DL_3297685	TTTGATTAGATTATGATCTTTGTCCCCTCCACTTC[A/C]CGCACGCAAAGAAACAAAAATAAAAATAAAAAAGT	A	C	MHR	0	0	96	0	0	0
AX-89312836	cfn2335430	intergenic	4AS	4AS_v2_385973	GGGACGACGCGCTTTCCATCGTCCATGGATAAATG[C/T]TGTACTGCTGGAAAACTCCACCTTTTTGCAAGAAC	T	C	PHR	2	62	31	1	0	0.4444
AX-89312837	cfn1610350	intergenic	2BL	2BL_8051015	AGCTGCCCCGATGGGACGTGTGTATGCTCTCGACA[A/G]CGCGTCTCATCGCCACGTGCCTCTCACAGTTACTG	A	G	PHR	0	79	17	0	0	0.2914
AX-89312839	cfn0799586	intergenic	5BL	5BL_10881156	TCACCATGCATGATTTCCAGCAAAGATGCACTTAG[A/C]AAGTGAAACTCCCAAATCTCACCCAGTGCCTGAAA	A	C	OTV	1	11	84	0	0	0.2048
AX-89312840	cfn3035455	genic	6BL	6BL_4369938	AAGCATAGCACACCGCCCATCTGATCCATCTTCAG[A/C]TAACAAAAAAATAAAAATAAAAACAAACACGGCGG	A	C	PHR	0	45	48	3	0	0.4995
AX-89312841	cfn0800651	genic	5BL	5BL_10887545	CGCTTCGCGCCAGTAATTTTTTGCGTAGCATCGAT[C/T]GTACGATGATGATGTAAAATGGGACAGTTAGTGAG	T	C	PHR	1	37	58	0	0	0.4756
AX-89312842	cfn0936276	genic	7BS	7BS_3161976	GCACAGCCTTCTGTCTTTTCAGGTGCGCGTCGTCC[A/G]CCGAGACAATGGTGCAAAGGTTGATATTCCTTCGA	A	G	PHR	1	27	68	0	0	0.4069
AX-89312843	cfn1931995	intergenic	3AS	3AS_3447358	AAAGGCCATCACCACCTCGAGATCCAAACTCCAGG[C/T]CACCCACACGACCCCGGAGTCGGCCGGCAAGGAGG	T	C	OTV	1	62	28	0	5	0.4286
AX-89312844	cfn0878965	intergenic	6DL	6DL_3212597	ATGAAGTTGTCGATTTGGGGGAGCTGAACCTTGCT[A/T]ACGCACAGCTTGTCGAGTGTCTGGGCGGCGTTGGT	A	T	MHR	0	0	96	0	0	0
AX-89312845	cfn1775631	intergenic	2DL	2DL_9886466	TACACATTGAACTTTTTGGGTATACGATGAACAAT[A/T]TTTAAATACGCATTGAATATTTTTGTGATGTACGC	A	T	MHR	0	96	0	0	0	0
AX-89312847	cfn0768025	genic	5AL	5AL_2768354	ACTTCACCATGTTACCAGCCTCTGGGGAACAGACA[A/G]TCCAAGGGAATAAACAGCAGTCCATTATCAAAGCT	A	G	Other	0	19	76	1	0	0.32
AX-89312848	cfn0898212	genic	7AL	7AL_4556713	GTGGAGTAAAAATTAGTACAGCCGGTGTGTATATC[A/G]TTGTGAAAATTGGAAGAATGCAACAAGAATTATAA	A	G	PHR	0	20	75	1	0	0.3324
AX-89312850	cfn0511924	intergenic	1AL	1AL_3929579	GAAATTACCTAGTCAGTCATGCTCCTTTAGTTCTA[C/T]AAAATTAACATATACTGAGATCTGTTCAAGCTCCT	T	C	PHR	1	31	64	0	0	0.4397
AX-89312851	cfn2488602	intergenic	5AL	5AL_2739577	CTCTTGATTAATCCAAGTTACCGGAATACTCCCTC[G/T]GTAAAGAAATAAGTAGTAGCGCTGATATACGAACT	T	G	MHR	0	95	0	1	0	0
AX-89312852	cfn0763664	intergenic	5AL	5AL_2735782	TATTGTTGTACTGTTCTTCTTCATATAATAAAGAT[C/T]GGCCAATGGCCCTTCGAGATTTTGCAGGTGCTCAA	T	C	PHR	0	61	33	2	0	0.4556
AX-89312853	cfn0702844	genic	3B	3B_10708054	CCACAGTCCAACAAGACTAGTCGCGATCAGCTCGC[A/G]TATATAGCTCAGGGCACAAACACTGAGAACATGGA	A	G	PHR	0	8	88	0	0	0.1528
AX-89312854	cfn0788577	intergenic	5BL	5BL_10819235	TTTCTGTGTAAATATATGTTCCTTATTTCAGTATT[C/T]TCATCATGATGTATATGATCACTTTGTCAGGTTAA	T	C	PHR	0	25	71	0	0	0.3852
AX-89312855	cfn0668748	intergenic	3AL	3AL_4452136	AACATCTGTTTCAGGATTTTCATTTGCATCATCTA[A/G]GACCTGTCCTACAGTGGTTAAGCAAGCACACAACT	A	G	PHR	1	13	82	0	0	0.2362
AX-89312856	cfn0553958	intergenic	1BS	1BS_3437632	CACCTACGCAAAGAGTGGAGATCTTGACATGTCTC[A/G]GCAGCTTAAACAACTTGTCTTGACAAATAGATGGC	A	G	PHR	0	94	2	0	0	0.0408
AX-89312858	cfn2430616	intergenic	4BS	4BS_4914185	TCTAATGTGTCTACTGTCCTATATAAATGACTTCT[C/G]AGTTTTAAAGGAGGAGAAAAATGTAAAGTAATAAA	C	G	CRBT	0	3	86	7	0	0.0651
AX-89312861	cfn2778760	intergenic	5BS	5BS_2268203	CATTATTCCATTACATTATGGTTGCCAAGTAATTA[A/C]ACAAGAGCAATTACAGGCTTACAGCTTACAATATT	A	C	PHR	0	89	7	0	0	0.1352
AX-89312862	cfn0926209	intergenic	7BL	7BL_6742547	TGACCAGGAACAGAATGTACCACCTTTATGCCCAT[C/T]GAAGAACGCTTTTTAGTATGAGATTTAGCTTGTTG	T	C	MHR	0	95	0	1	0	0
AX-89312863	cfn2959716	intergenic	6BL	6BL_110844	TAGATTTGCTTGCCTGGAGTACGTATGATGACGTA[C/T]CACTACCACTGTGAGTTGTACTACTTCCCGGCGCG	T	C	Other	1	45	48	2	0	0.4995
AX-89312864	cfn3020888	intergenic	6BL	6BL_4338666	CGCACGGGATAAACACCGCACCCGCGCTCCCGAAC[A/C]CACCGGCCATCTTCCTCGCTCGGATGAGGCTTATC	A	C	Other	0	45	49	2	0	0.4991
AX-89312865	cfn3570819	intergenic	7BS	7BS_3164404	TTGTCACGTCCCCGTAGATGCCCACAGTAACCGAG[C/T]GATGAACATACCGAGGCTAGAACAGTAGCGCTGCT	T	C	PHR	2	70	24	0	0	0.3803
AX-89312868	cfn2194509	intergenic	3DL	3DL_2068192	TATTTTATCTTGTTTTTTGTGCTGATTGGTTTGTG[C/T]GCAAAACTACCGCCACATCACTGGTCATATAAATT	T	C	PHR	0	36	57	3	0	0.4745
AX-89312869	cfn3167909	intergenic	6DS	6DS_1576014	GTGCACATATATTATTTAAAAGAAACATAAACAAG[A/G]CTCCATTCCACGCTGTTGGTTATGAAAATTTGTGG	A	G	PHR	0	66	30	0	0	0.4297
AX-89312871	cfn0666481	intergenic	3AL	3AL_4444193	TCATCATCGTACTACTCCGGCCCATTGTCCTCCTC[C/T]CTACAGCTTCCTTGGGTTGGCAGACTTCCGTTTCT	T	C	PHR	2	27	67	0	0	0.4095
AX-89312874	cfn1775947	intergenic	2DL	2DL_9889335	TACGCTGCTGGAGCTCATGCTATCCCCTTGATGTG[C/T]TGTACCTCATGCTATCCTTTTCTGAATGTTTGTAG	T	C	PHR	0	64	31	1	0	0.4397
AX-89312877	cfn0998043	intergenic	1AL	1AL_3914427	AATTTCCATGGACAATGAAATGTACACATTAAAAT[A/C]AAAATGCCATGATCCAAATATTAAATTTGGCATGT	A	C	MHR	0	0	95	1	0	0
AX-89312878	cfn2940115	intergenic	6AS	6AS_4410229	GCGGGAAGGATGGAGAACACGAGGGAGAGGGGAAA[C/T]AGGTGTTGCAGCACCAGAGGCTCGGCAAAAGCTCA	T	C	PHR	1	25	68	2	0	0.3931
AX-89312879	cfn0813355	genic	5BS	5BS_2235971	ACAATGACCAGCTCAAACAGGTCAAAAGTTGGACA[C/T]GAGAAATCGATTACATTCCAAGATGGCAAATAAGA	T	C	PHR	0	40	55	1	0	0.4875
AX-89312881	cfn0812716	intergenic	5BS	5BS_1350268	TGGTGTGAATCAAAGGAGAACAAGAGGAAGCTCGC[G/T]CACATCACAGAGGTATGTGTGCCCGCTCTTTCTTT	T	G	MHR	0	96	0	0	0	0
AX-89312883	cfn2227976	intergenic	4AL	4AL_237741	AGCCCGTTGAAAAAATCTTCAGGAATTCCAAAAAC[C/T]GTTCAGGTTTTTCTAAAATCTTATATTTACTAATT	T	C	PHR	0	80	16	0	0	0.2778
AX-89312884	cfn2472293	intergenic	5AL	5AL_2679432	ACAAACGAAGGTGAAAGATGGAGCACACAATTTTT[C/T]CACCGCACGAACGGTGCCTCGGCCGTACGAACGGC	T	C	CRBT	0	47	43	6	0	0.499
AX-89312886	cfn0533678	intergenic	1BL	1BL_3799086	CTCGTTGTACAAAAAATATTTCGGGTAGTCATTGT[C/T]TCAGTTTATGCACTGAGTGTTGGTAGTTCAATTGT	T	C	OTV	1	65	22	0	8	0.3779
AX-89312889	cfn1265688	intergenic	1BS	1BS_3448639	GCCTACTGGTTTGGTCTAAACGACACCTGTCGGCC[A/G]GTGCATCACCACTGCACCGCAAGTGTTTGACGAAT	A	G	PHR	0	6	89	1	0	0.1183
AX-89312890	cfn0824736	genic	5DS	5DS_2765120	GGCAGGCACTACACTAACACTGTAGTATAGGGTCA[C/T]CTTCTTTTGTTTTGTTTTTGCTTTTTCCTTCTTTC	T	C	PHR	0	7	89	0	0	0.1352
AX-89312891	cfn2378339	intergenic	4BL	4BL_6961202	TTTTACCCCTTCAAATGAATCAAATCTGTACTAAA[A/C]AAACATCCCTTTGGAGTAATGCTTTGGACTCGCCC	A	C	PHR	0	50	45	1	0	0.4986
AX-89312892	cfn0910996	intergenic	7AS	7AS_4250334	CCACCCGTAGGTGTTAAGGACCCCAAAAAATCATT[C/T]ACACTAAACGATATACATGAACTAATTTAAATAAC	T	C	PHR	0	12	81	3	0	0.2248
[truncated: 278,227 more rows]
