# Supplementary material for: High throughput SNP discovery and genotyping in hexaploid wheat
Source: PLoS One. 2018 Jan 2;13(1):e0186329. doi: 10.1371/journal.pone.0186329 (PMC5749704; doi:10.1371/journal.pone.0186329)
Supplement: S2 Table — (TXT) [file pone.0186329.s002.txt]

Table S3. List of 96 wheat lines genotyped with the TaBW280K SNP array
	#	Lines	ERGE code	Panel	Country	Region
	1	Recital	ERGE6027	Elite	FRA	Western_Europe
	2	Robigus	ERGE29925	Elite	FRA	Western_Europe
	3	Chinese Spring	ERGE2135	INRA Core collection	CHN	Asia
	4	Opata 85	ERGE13811	INRA Core collection	MEX	Mediterranean
	5	Cadenza	ERGE8254	Elite	FRA	Western_Europe
	6	Caphorn	ERGE20443	Elite	FRA	Western_Europe
	7	Cezanne	ERGE13472	Elite	FRA	Western_Europe
	8	6-1-3	ERGE514	INRA Core collection	EGY	Mediterranean
	9	A4	ERGE748	INRA Core collection	AFG	Central_Asia
	10	Adular	ERGE797	INRA Core collection	DEU	Western_Europe
	11	Bermude	ERGE29852	Elite	FRA	Western_Europe
	12	ANDES 56	ERGE912	INRA Core collection	COL	Mediterranean
	13	APEX	ERGE933	INRA Core collection	GBR	Western_Europe
	14	ARCHE	ERGE964	INRA Core collection	FRA	Western_Europe
	15	BAHATANE 87	ERGE1177	INRA Core collection	DZA	Mediterranean
	16	Balkan	ERGE1192	INRA Core collection	YUG	Eastern_Europe
	17	BIRGITTA	ERGE1357	INRA Core collection	SWE	Western_Europe
	18	Blueboy	ERGE1531	INRA Core collection	USA	Mediterranean
	19	BT2277	ERGE1643	INRA Core collection	TUN	Mediterranean
	20	BT2296	ERGE6622	INRA Core collection	TUN	Mediterranean
	21	BUCKBUCK'S'	ERGE1676	INRA Core collection	MEX	Mediterranean
	22	Apache	ERGE13481	Elite	FRA	Western_Europe
	23	COTIPORA	ERGE2353	INRA Core collection	BRA	Mediterranean
	24	Danubia	ERGE2424	INRA Core collection	CZE	Eastern_Europe
	25	DIANA	ERGE2573	INRA Core collection	POL	Eastern_Europe
	26	DRAVA	ERGE2650	INRA Core collection	HRV	Eastern_Europe
	27	EBRO	ERGE2698	INRA Core collection	ESP	Mediterranean
	28	EMU'S'	ERGE2759	INRA Core collection	MEX	Mediterranean
	29	ESTANZUELA DORADO	ERGE2810	INRA Core collection	URY	Mediterranean
	30	FLAMURA 85	ERGE3050	INRA Core collection	ROU	Eastern_Europe
	31	FUKUHOKOMUGI	ERGE3176	INRA Core collection	JPN	Asia
	32	G66257	ERGE3213	INRA Core collection	GRC	Mediterranean
	33	Claire	ERGE20207	Elite	FRA	Western_Europe
	34	G72300	ERGE3220	INRA Core collection	GRC	Mediterranean
	35	GAMMENYA	ERGE3256	INRA Core collection	AUS	Mediterranean
	36	GK SZOKE	ERGE3342	INRA Core collection	HUN	Eastern_Europe
	37	GRANIT	ERGE3406	INRA Core collection	RUS	Eastern_Europe
	38	GULAR	ERGE3442	INRA Core collection	AUS	Mediterranean
	39	H742A	ERGE3463	INRA Core collection	ISR	Mediterranean
	40	IAS 1	ERGE3753	INRA Core collection	BRA	Mediterranean
	41	JO3045	ERGE3942	INRA Core collection	FIN	Eastern_Europe
	42	K1898-9/L200-6	ERGE3991	INRA Core collection	BGR	Eastern_Europe
	43	KENYA 350	ERGE4067	INRA Core collection	KEN	Mediterranean
	44	JB Asano	ERGE36308	Elite	FRA	Western_Europe
	45	KRAKA	ERGE4187	INRA Core collection	DNK	Western_Europe
	46	LESZYNSKA WCZESNA	ERGE4300	INRA Core collection	POL	Eastern_Europe
	47	MELCHIOR	ERGE4706	INRA Core collection	NLD	Western_Europe
	48	N46	ERGE5088	INRA Core collection	ISR	Mediterranean
	49	NACHIPUNDO	ERGE5108	INRA Core collection	NPL	Asia
	50	NONG DA NO141	ERGE5219	INRA Core collection	CHN	Asia
	51	NYU BAY	ERGE5399	INRA Core collection	JPN	Asia
	52	ODESSA EXPSTA20722	ERGE5421	INRA Core collection	PRT	Mediterranean
	53	OGOSTA	ERGE5448	INRA Core collection	BGR	Eastern_Europe
	54	P4523-80	ERGE5558	INRA Core collection	AUT	Western_Europe
	55	Premio	ERGE29855	Elite	FRA	Western_Europe
	56	PATO	ERGE5636	INRA Core collection	ARG	Mediterranean
	57	PRECOCE A BARBE BLANCHE	ERGE5816	INRA Core collection	PRT	Mediterranean
	58	RITAK	ERGE6198	INRA Core collection	NPL	Asia
	59	ROUGE DE MARCHISSY	ERGE6318	INRA Core collection	CHE	Western_Europe
	60	S975-A4-A1	ERGE6396	INRA Core collection	ZWE	Mediterranean
	61	SEU SEUN 27	ERGE6529	INRA Core collection	KOR	Asia
	62	Strubes Dickkopf	ERGE6740	INRA Core collection	DEU	Western_Europe
	63	TURDA-81-77	ERGE7085	INRA Core collection	ROU	Eastern_Europe
	64	VALDOR	ERGE7279	INRA Core collection	FRA	Western_Europe
	65	RONGOTEA	ERGE7848	INRA Core collection	NZL	Mediterranean
	66	Soissons	ERGE6608	Elite	FRA	Western_Europe
	67	KITCHENER	ERGE8079	INRA Core collection	CAN	Mediterranean
	68	STANLEY	ERGE8097	INRA Core collection	CAN	Mediterranean
	69	NEELKANT	ERGE8194	INRA Core collection	SYR	Mediterranean
	70	SANUNU	ERGE8197	INRA Core collection	SYR	Mediterranean
	71	LIMPOPO	ERGE8513	INRA Core collection	ZWE	Mediterranean
	72	Hopea	ERGE9048	INRA Core collection	FIN	Eastern_Europe
	73	NON_PLUS_EXTRA	ERGE9077	INRA Core collection	AUT	Western_Europe
	74	VOLT	ERGE13445	INRA Core collection	HUN	Eastern_Europe
	75	HANA	ERGE14011	INRA Core collection	CZE	Eastern_Europe
	76	Mirleben	ERGE20074	INRA Core collection	UKR	Eastern_Europe
	77	Renan	ERGE6086	Elite	FRA	Western_Europe
	78	FANTASIYA-ODESSKAYA	ERGE20224	INRA Core collection	UKR	Eastern_Europe
	79	EQUINOX	ERGE20276	INRA Core collection	GBR	Western_Europe
	80	Landrace	ERGE23891	INRA Core collection	ARM	Central_Asia
	81	Landrace	ERGE23896	INRA Core collection	TUR	Caucasus
	82	Landrace	ERGE23902	INRA Core collection	TUR	Caucasus
	83	Landrace	ERGE23909	INRA Core collection	MAR	Mediterranean
	84	Landrace	ERGE23923	INRA Core collection	ETH	Mediterranean
	85	Punjab Tipe 24	ERGE23933	INRA Core collection	IND	Asia
	86	Punjab Tipe 15	ERGE23937	INRA Core collection	IND	Asia
	87	Landrace	ERGE23974	INRA Core collection	TJK	Central_Asia
	88	Turkis		Elite	FRA	Western_Europe
	89	Landrace	ERGE23977	INRA Core collection	GEO	Caucasus
	90	Soor Ghanum	ERGE23981	INRA Core collection	PAK	Central_Asia
	91	Landrace	ERGE23995	INRA Core collection	RUS	Eastern_Europe
	92	Croisement 268	ERGE24066	INRA Core collection	CHE	Western_Europe
	93	Spin, 121-var.12/536	ERGE24075	INRA Core collection	PAK	Central_Asia
	94	Landrace	ERGE24185	INRA Core collection	TKM	Central_Asia
	95	Landrace	ERGE24193	INRA Core collection	AZE	Caucasus
	96	Synthetic W7984	ERGE13812	INRA Core collection	MEX	Mediterranean
