# Supplementary material for: High throughput SNP discovery and genotyping in hexaploid wheat
Source: PLoS One. 2018 Jan 2;13(1):e0186329. doi: 10.1371/journal.pone.0186329 (PMC5749704; doi:10.1371/journal.pone.0186329)
Supplement: S3 Table — (ZIP) [file pone.0186329.s003.zip]

Archive with 1 entries (1 files):
- Supplemental Table S4.txt
