# Supplementary material for: High throughput SNP discovery and genotyping in hexaploid wheat
Source: PLoS One. 2018 Jan 2;13(1):e0186329. doi: 10.1371/journal.pone.0186329 (PMC5749704; doi:10.1371/journal.pone.0186329)
Supplement: S3 Table — (ZIP) [file pone.0186329.s003.zip › Supplemental Table S4.txt]

SNP_ID	CHROMOSOME	GENETIC_DISTANCE
cfn0526610	1A	0
cfn0526672	1A	0.131
cfn0526647	1A	0.131
cfn0526668	1A	0.131
cfn1111691	1A	0.514
cfn0529083	1A	0.514
cfn1072330	1A	0.514
cfn1103764	1A	0.514
cfn0522425	1A	0.514
cfn2783472	1A	0.514
cfn1121877	1A	0.514
cfn0529084	1A	0.514
cfn1122371	1A	0.514
cfn1119055	1A	0.514
cfn2825958	1A	0.514
cfn1073743	1A	0.514
cfn1122376	1A	0.514
cfn2825954	1A	0.514
cfn0530090	1A	0.897
cfn0529696	1A	1.278
cfn1117128	1A	1.278
cfn0529264	1A	1.405
cfn0529271	1A	1.405
cfn0523155	1A	1.405
cfn0522261	1A	1.405
cfn1080084	1A	1.405
cfn0524353	1A	1.405
cfn0523154	1A	1.405
cfn0529303	1A	1.405
cfn0529252	1A	1.405
cfn0522255	1A	1.405
cfn0524346	1A	1.405
cfn0529268	1A	1.405
cfn0529269	1A	1.405
cfn0529262	1A	1.405
cfn0529278	1A	1.405
cfn1086131	1A	1.405
cfn1121490	1A	1.405
cfn0529295	1A	1.405
cfn1091689	1A	1.405
cfn1121495	1A	1.405
cfn1082466	1A	1.405
cfn0529292	1A	1.405
cfn0524020	1A	3.794
cfn0524018	1A	3.794
cfn0524032	1A	3.794
cfn0524041	1A	3.794
cfn0524022	1A	3.794
cfn0530696	1A	3.794
cfn0524021	1A	3.794
cfn1120708	1A	3.92
cfn0522731	1A	3.92
cfn0525735	1A	3.92
cfn1079819	1A	3.92
cfn1116822	1A	3.92
cfn0530546	1A	3.92
cfn0525742	1A	3.92
cfn1087895	1A	3.92
cfn1116994	1A	3.92
cfn0525741	1A	3.92
cfn0525743	1A	3.92
cfn1079822	1A	3.92
cfn1084448	1A	3.92
cfn0524615	1A	3.92
cfn0525734	1A	3.92
cfn0525737	1A	3.92
cfn0524033	1A	3.92
cfn0525740	1A	3.92
cfn1079855	1A	3.92
cfn1078816	1A	3.92
cfn0530548	1A	3.92
cfn0525393	1A	3.92
cfn0529817	1A	3.92
cfn0530818	1A	3.92
cfn0526062	1A	4.047
cfn1113177	1A	4.047
cfn0523294	1A	4.047
cfn1074498	1A	4.047
cfn1074499	1A	4.047
cfn0527916	1A	4.047
cfn1086647	1A	4.047
cfn0530851	1A	4.047
cfn1079172	1A	4.047
cfn1078490	1A	4.047
cfn0527912	1A	4.047
cfn1103868	1A	4.047
cfn1113607	1A	4.047
cfn1105976	1A	4.047
cfn1069370	1A	4.047
cfn0527910	1A	4.047
cfn1073327	1A	4.047
cfn1093605	1A	4.047
cfn0523555	1A	4.047
cfn0530867	1A	4.047
cfn1113683	1A	4.047
cfn1079164	1A	4.047
cfn0526067	1A	4.047
cfn0528661	1A	4.047
cfn1113152	1A	4.047
cfn0530849	1A	4.047
cfn0528113	1A	4.047
cfn0530855	1A	4.047
cfn0525420	1A	4.047
cfn0523298	1A	4.047
cfn0527900	1A	4.047
cfn1080698	1A	4.047
cfn0527915	1A	4.047
cfn0528657	1A	4.047
cfn1120857	1A	4.047
cfn0523036	1A	4.047
cfn0527903	1A	4.047
cfn0824851	1A	4.301
cfn0524890	1A	4.301
cfn0528665	1A	4.301
cfn0524595	1A	4.301
cfn0528072	1A	4.301
cfn0528074	1A	4.301
cfn0556225	1A	4.301
cfn1075273	1A	4.301
cfn0526078	1A	4.301
cfn0524579	1A	4.301
cfn0528516	1A	4.301
cfn0528519	1A	4.301
cfn1113156	1A	4.301
cfn0523584	1A	4.428
cfn1103522	1A	4.556
cfn1074196	1A	4.556
cfn1103555	1A	4.556
cfn0530712	1A	6.526
cfn1113629	1A	7.297
cfn0526276	1A	7.68
cfn1070315	1A	7.68
cfn1115020	1A	7.68
cfn0526283	1A	7.68
cfn0526305	1A	7.68
cfn0526271	1A	7.68
cfn0526258	1A	7.68
cfn0526278	1A	7.68
cfn0526303	1A	7.68
cfn0526768	1A	7.807
cfn0526782	1A	7.807
cfn0526770	1A	7.807
cfn0526773	1A	7.807
cfn0526778	1A	7.807
cfn0526790	1A	7.807
cfn0526763	1A	7.807
cfn0526794	1A	7.807
cfn0524974	1A	8.713
cfn1099133	1A	13.687
cfn0530143	1A	13.687
cfn1083807	1A	13.687
cfn0530510	1A	13.687
cfn0530488	1A	13.687
cfn0530507	1A	13.687
cfn0530490	1A	13.687
cfn0530492	1A	13.687
cfn1085450	1A	13.687
cfn0530489	1A	13.687
cfn0530977	1A	13.687
cfn1117417	1A	13.687
cfn1120309	1A	13.687
cfn0527183	1A	13.687
cfn0530499	1A	13.687
cfn1105463	1A	13.687
cfn1123140	1A	13.687
cfn1112723	1A	13.944
cfn1112725	1A	13.944
cfn1112726	1A	13.944
cfn1100548	1A	13.944
cfn1093432	1A	14.073
cfn1111403	1A	14.073
cfn1093433	1A	14.073
cfn0527869	1A	14.331
cfn0524536	1A	14.331
cfn0527870	1A	14.331
cfn0527866	1A	14.331
cfn0524515	1A	14.331
cfn0527873	1A	14.331
cfn0528196	1A	14.331
cfn0527876	1A	14.331
cfn0524543	1A	14.331
cfn0528197	1A	14.331
cfn0524544	1A	14.331
cfn0524524	1A	14.331
cfn0527875	1A	14.331
cfn0527872	1A	14.331
cfn0524523	1A	14.331
cfn1104944	1A	14.459
cfn1094169	1A	15.239
cfn0526227	1A	16.545
cfn1079662	1A	16.545
cfn1119504	1A	16.545
cfn0523624	1A	16.545
cfn0524401	1A	16.545
cfn0522637	1A	16.545
cfn0524415	1A	16.545
cfn0522227	1A	16.545
cfn0526228	1A	16.545
cfn1103637	1A	16.545
cfn0530402	1A	16.545
cfn1121617	1A	16.545
cfn0523637	1A	16.545
cfn0522264	1A	16.545
cfn0522549	1A	16.545
cfn0530407	1A	16.545
cfn1093696	1A	16.545
cfn0522266	1A	16.545
cfn0523635	1A	16.545
cfn0527656	1A	16.545
cfn1119533	1A	16.545
cfn0522029	1A	16.545
cfn0523625	1A	16.545
cfn0524398	1A	16.545
cfn1086091	1A	16.545
cfn1091388	1A	16.545
cfn0522646	1A	16.545
cfn0528912	1A	16.545
cfn1103640	1A	16.545
cfn0523915	1A	16.545
cfn0525793	1A	16.545
cfn0530403	1A	16.545
cfn0523620	1A	16.545
cfn0529889	1A	16.545
cfn0522651	1A	16.545
cfn0523079	1A	16.545
cfn0526904	1A	16.545
cfn0527648	1A	16.545
cfn0529900	1A	16.545
cfn0526221	1A	16.545
cfn1085501	1A	16.545
cfn0528909	1A	16.545
cfn0522225	1A	16.545
cfn0523080	1A	16.545
cfn0522049	1A	16.545
cfn0522265	1A	16.545
cfn1103652	1A	16.545
cfn0524408	1A	16.545
cfn0527649	1A	16.545
cfn0523632	1A	16.545
cfn1093683	1A	16.545
cfn0525929	1A	16.545
cfn0528911	1A	16.545
cfn0523380	1A	16.545
cfn1079922	1A	16.545
cfn0527657	1A	16.545
cfn1071292	1A	16.545
cfn1103687	1A	16.545
cfn1074956	1A	16.545
cfn1111560	1A	16.672
cfn1115891	1A	16.801
cfn1076748	1A	16.801
cfn0526925	1A	16.801
cfn0523029	1A	16.801
cfn0523033	1A	16.801
cfn1121611	1A	16.801
cfn0522208	1A	16.801
cfn0522548	1A	16.801
cfn0521710	1A	16.801
cfn0524774	1A	16.928
cfn0528553	1A	16.928
cfn0524935	1A	16.928
cfn0524753	1A	16.928
cfn1081701	1A	16.928
cfn0524779	1A	16.928
cfn1087386	1A	16.928
cfn0524778	1A	16.928
cfn1111032	1A	16.928
cfn0522414	1A	16.928
cfn1111026	1A	16.928
cfn1084952	1A	16.928
cfn0524758	1A	16.928
cfn0524795	1A	16.928
cfn0528551	1A	16.928
cfn1081053	1A	16.928
cfn0524781	1A	16.928
cfn0524780	1A	16.928
cfn0524794	1A	16.928
cfn1087396	1A	16.928
cfn0524757	1A	16.928
cfn0524793	1A	16.928
cfn0524938	1A	16.928
cfn0524791	1A	16.928
cfn0526464	1A	16.928
cfn0524754	1A	16.928
cfn1069396	1A	16.928
cfn0528556	1A	16.928
cfn1117793	1A	16.928
cfn1111034	1A	16.928
cfn0529534	1A	17.442
cfn0525988	1A	18.222
cfn0525968	1A	18.222
cfn0525820	1A	18.222
cfn0525818	1A	18.222
cfn1120748	1A	18.349
cfn1072021	1A	18.73
cfn0527289	1A	18.73
cfn0527401	1A	18.73
cfn0523314	1A	18.73
cfn1106492	1A	18.73
cfn0523043	1A	18.73
cfn0522354	1A	18.73
cfn1122223	1A	18.73
cfn1100334	1A	18.73
cfn0522348	1A	18.73
cfn0527280	1A	18.73
cfn0523311	1A	18.73
cfn0527225	1A	18.73
cfn1106485	1A	18.73
cfn0526311	1A	18.73
cfn0522452	1A	18.73
cfn0527279	1A	18.73
cfn0527395	1A	18.73
cfn0523312	1A	18.73
cfn0527276	1A	18.73
cfn0527591	1A	18.859
cfn0530111	1A	18.859
cfn1103507	1A	18.859
cfn0524046	1A	18.859
cfn0530127	1A	18.859
cfn1117285	1A	18.859
cfn0527574	1A	18.859
cfn1084133	1A	18.989
cfn1084054	1A	18.989
cfn0526182	1A	19.118
cfn0530380	1A	19.118
cfn1110789	1A	19.118
cfn0526194	1A	19.118
cfn1119361	1A	19.118
cfn1099816	1A	19.118
cfn1079701	1A	19.118
cfn0530367	1A	19.118
cfn1069891	1A	19.118
cfn1073439	1A	19.118
cfn1100274	1A	19.118
cfn1082428	1A	19.118
cfn0523890	1A	19.118
cfn0530373	1A	19.118
cfn0530379	1A	19.118
cfn0523233	1A	22.756
cfn0523072	1A	22.756
cfn0529482	1A	22.756
cfn0523069	1A	22.756
cfn0529489	1A	22.756
cfn1113950	1A	22.884
cfn1074181	1A	22.884
cfn0525625	1A	23.011
cfn1080307	1A	23.011
cfn0523721	1A	23.011
cfn1086627	1A	23.138
cfn1115119	1A	23.138
cfn0524865	1A	23.266
cfn0524836	1A	23.266
cfn1078321	1A	23.266
cfn1077221	1A	23.266
cfn0522960	1A	23.266
cfn1083739	1A	23.266
cfn0523104	1A	23.266
cfn0525498	1A	23.266
cfn0523111	1A	23.266
cfn1104989	1A	23.266
cfn0523109	1A	23.266
cfn1123078	1A	23.266
cfn0524866	1A	23.266
cfn0524862	1A	23.266
cfn0526430	1A	23.266
cfn0524846	1A	23.266
cfn0524839	1A	23.266
cfn0521912	1A	23.266
cfn0523108	1A	23.266
cfn0523663	1A	23.266
cfn0524863	1A	23.266
cfn0524864	1A	23.266
cfn0524840	1A	23.266
cfn0524844	1A	23.266
cfn0526419	1A	23.266
cfn1101491	1A	23.393
cfn0523106	1A	23.393
cfn1098105	1A	23.648
cfn1098104	1A	23.648
cfn0527983	1A	23.903
cfn0527996	1A	23.903
cfn1122824	1A	23.903
cfn1082074	1A	23.903
cfn0527982	1A	23.903
cfn0530837	1A	23.903
cfn0527985	1A	23.903
cfn0527998	1A	23.903
cfn0527995	1A	23.903
cfn1122829	1A	23.903
cfn0526733	1A	23.903
cfn0527999	1A	23.903
cfn0530641	1A	23.903
cfn0527993	1A	23.903
cfn0528000	1A	23.903
cfn0526728	1A	23.903
cfn0527984	1A	23.903
cfn1072142	1A	23.903
cfn0528001	1A	24.031
cfn1122656	1A	24.286
cfn0522087	1A	24.286
cfn1069803	1A	24.286
cfn0523867	1A	24.286
cfn0530637	1A	24.286
cfn1076399	1A	24.286
cfn0522099	1A	24.286
cfn0530636	1A	24.286
cfn0530639	1A	24.286
cfn0527763	1A	24.286
cfn0530643	1A	24.286
cfn1105952	1A	24.286
cfn0523877	1A	24.286
cfn0523048	1A	24.286
cfn0522084	1A	24.286
cfn0530640	1A	24.286
cfn0523869	1A	24.286
cfn0522096	1A	24.286
cfn0528674	1A	24.413
cfn0527076	1A	24.413
cfn0528669	1A	24.413
cfn1089874	1A	24.413
cfn1100073	1A	24.413
cfn0522791	1A	24.413
cfn0528344	1A	24.413
cfn0523953	1A	24.413
cfn0527070	1A	24.413
cfn1076619	1A	24.413
cfn1076725	1A	24.413
cfn0524281	1A	24.413
cfn0527084	1A	24.413
cfn1076641	1A	24.413
cfn1070521	1A	24.413
cfn1076726	1A	24.413
cfn1076620	1A	24.413
cfn0523965	1A	24.413
cfn1076733	1A	24.413
cfn1105871	1A	24.413
cfn0527067	1A	24.413
cfn0528671	1A	24.413
cfn0522785	1A	24.413
cfn0529446	1A	24.413
cfn1071880	1A	24.413
cfn1099162	1A	24.413
cfn1114973	1A	24.413
cfn1068897	1A	24.413
cfn0528673	1A	24.413
cfn0523962	1A	24.413
cfn0523954	1A	24.413
cfn0523995	1A	24.794
cfn0522723	1A	26.104
cfn0522720	1A	26.104
cfn1122925	1A	26.357
cfn1085096	1A	26.357
cfn0529421	1A	26.357
cfn0524355	1A	26.357
cfn0529420	1A	26.357
cfn1328296	1A	26.357
cfn1122922	1A	26.357
cfn0529416	1A	26.357
cfn1110578	1A	26.995
cfn1101700	1A	26.995
cfn0527433	1A	26.995
cfn0524449	1A	26.995
cfn0527431	1A	26.995
cfn0527436	1A	26.995
cfn1072005	1A	26.995
cfn1087205	1A	26.995
cfn1103054	1A	26.995
cfn0527449	1A	26.995
cfn1112406	1A	26.995
cfn0524441	1A	26.995
cfn0524450	1A	26.995
cfn1101699	1A	26.995
cfn1072383	1A	26.995
cfn0524475	1A	26.995
cfn1103057	1A	26.995
cfn1112408	1A	26.995
cfn0524453	1A	26.995
cfn1085571	1A	26.995
cfn0527450	1A	26.995
cfn0524463	1A	26.995
cfn0524469	1A	26.995
cfn0524477	1A	26.995
cfn0524323	1A	26.995
cfn0527439	1A	26.995
cfn1084362	1A	27.127
cfn2822918	1A	27.259
cfn1091006	1A	27.259
cfn0524174	1A	27.259
cfn0524309	1A	27.259
cfn1116504	1A	27.259
cfn0529949	1A	27.259
cfn1114932	1A	27.259
cfn1086305	1A	27.259
cfn2822916	1A	27.259
cfn0524922	1A	27.259
cfn1105791	1A	27.259
cfn0521647	1A	27.259
cfn1090999	1A	27.259
cfn1105690	1A	27.259
cfn0524920	1A	27.259
cfn1107745	1A	27.259
cfn1070484	1A	27.259
cfn1121606	1A	27.259
cfn0529954	1A	27.259
cfn1116242	1A	27.259
cfn1100712	1A	27.259
cfn1112286	1A	27.259
cfn1105696	1A	27.259
cfn1087798	1A	27.259
cfn0524927	1A	27.259
cfn0528820	1A	27.259
cfn0521646	1A	27.259
cfn0524923	1A	27.259
cfn1109129	1A	27.259
cfn1077097	1A	27.259
cfn0524929	1A	27.259
cfn0529943	1A	27.259
cfn0529953	1A	27.259
cfn2822914	1A	27.259
cfn0524921	1A	27.259
cfn2822919	1A	27.259
cfn1105681	1A	27.259
cfn0528830	1A	27.259
cfn0529944	1A	27.259
cfn0528832	1A	27.259
cfn1105702	1A	27.259
cfn1073553	1A	27.388
cfn1118086	1A	27.388
cfn0523716	1A	27.517
cfn0523715	1A	27.517
cfn0528183	1A	27.517
cfn0523134	1A	27.517
cfn0523718	1A	27.517
cfn1097318	1A	27.645
cfn1097295	1A	27.645
cfn1085716	1A	27.774
cfn0524645	1A	27.902
cfn1113501	1A	27.902
cfn0524649	1A	27.902
cfn1079269	1A	27.902
cfn1103151	1A	27.902
cfn1086417	1A	27.902
cfn1077581	1A	27.902
cfn1113860	1A	27.902
cfn0524643	1A	27.902
cfn1117001	1A	28.029
cfn0524561	1A	28.029
cfn1097462	1A	28.029
cfn1073185	1A	28.029
cfn0524565	1A	28.029
cfn0524562	1A	28.029
cfn1097494	1A	28.029
cfn1115718	1A	28.029
cfn1097489	1A	28.029
cfn0524567	1A	28.029
cfn1078232	1A	28.029
cfn1097467	1A	28.029
cfn0524559	1A	28.029
cfn1093261	1A	28.029
cfn1096688	1A	28.157
cfn1123017	1A	28.157
cfn0527785	1A	28.287
cfn0527788	1A	28.287
cfn1070142	1A	28.287
cfn0527791	1A	28.414
cfn1104717	1A	28.414
cfn0528923	1A	29.717
cfn0528927	1A	29.717
cfn0528939	1A	29.717
cfn0528937	1A	29.717
cfn0528928	1A	29.717
cfn0530668	1A	29.843
cfn1092013	1A	29.843
cfn0530669	1A	29.843
cfn0526884	1A	29.843
cfn0523375	1A	29.843
cfn1100866	1A	29.843
cfn0525621	1A	29.843
cfn0523371	1A	29.843
cfn1092014	1A	29.843
cfn0523369	1A	29.843
cfn0523361	1A	29.843
cfn0522073	1A	29.843
cfn1086846	1A	29.843
cfn0523359	1A	29.843
cfn0523360	1A	29.843
cfn1112024	1A	29.843
cfn1092009	1A	29.97
cfn1070889	1A	30.222
cfn1107611	1A	30.222
cfn1069376	1A	30.222
cfn0530535	1A	30.222
cfn1094598	1A	30.222
cfn1113116	1A	30.222
cfn1090018	1A	30.222
cfn0529155	1A	30.222
cfn1100464	1A	30.222
cfn1069375	1A	30.222
cfn0525763	1A	30.222
cfn1097054	1A	30.222
cfn1113114	1A	30.222
cfn0525767	1A	30.349
cfn0527141	1A	30.349
cfn1107627	1A	30.349
cfn0529163	1A	30.349
cfn1107612	1A	30.349
cfn1078046	1A	30.349
cfn1100471	1A	30.349
cfn0521975	1A	30.349
cfn1100470	1A	30.349
cfn0530708	1A	30.349
cfn1122429	1A	30.349
cfn1114332	1A	30.349
cfn0529173	1A	30.349
cfn0529158	1A	30.349
cfn0529629	1A	30.349
cfn0529174	1A	30.349
cfn1117299	1A	30.349
cfn1111915	1A	30.349
cfn1103286	1A	30.349
cfn1120468	1A	30.349
cfn0529624	1A	30.349
cfn0530939	1A	30.349
cfn1068731	1A	30.349
cfn1111917	1A	30.349
cfn0525772	1A	30.349
cfn1103276	1A	30.349
cfn0529178	1A	30.349
cfn0522518	1A	30.349
cfn0523335	1A	30.349
cfn0529161	1A	30.349
cfn0527138	1A	30.349
cfn1103282	1A	30.349
cfn1111899	1A	30.349
cfn1071820	1A	30.604
cfn1071825	1A	30.604
cfn1071816	1A	30.604
cfn0525162	1A	30.604
cfn0529350	1A	30.604
cfn0522187	1A	30.604
cfn0525177	1A	30.604
cfn0522186	1A	30.604
cfn0522184	1A	30.604
cfn0525170	1A	30.604
cfn0529352	1A	30.731
cfn1069382	1A	30.983
cfn0529312	1A	30.983
cfn0529313	1A	30.983
cfn1101584	1A	30.983
cfn0529305	1A	30.983
cfn1076516	1A	30.983
cfn0527482	1A	30.983
cfn0530057	1A	31.365
cfn1085827	1A	31.365
cfn0527532	1A	31.365
cfn1108263	1A	31.365
cfn1085826	1A	31.365
cfn1106141	1A	31.365
cfn1109540	1A	31.365
cfn0527530	1A	31.365
cfn1088758	1A	31.365
cfn0530056	1A	31.365
cfn1071212	1A	31.365
cfn0527533	1A	31.365
cfn0528146	1A	31.365
cfn1106138	1A	31.365
cfn1111818	1A	31.365
cfn1085891	1A	31.365
cfn0524904	1A	31.62
cfn0530980	1A	31.62
cfn1077309	1A	31.62
cfn0529516	1A	32.541
cfn1115940	1A	32.67
cfn1115931	1A	32.67
cfn0529919	1A	32.67
cfn1115930	1A	32.67
cfn0529918	1A	32.67
cfn1102952	1A	33.314
cfn0523827	1A	33.314
cfn0530760	1A	33.314
cfn1123096	1A	33.314
cfn0529985	1A	33.459
cfn1116841	1A	33.603
cfn1110928	1A	33.603
cfn0528176	1A	33.603
cfn1078966	1A	33.603
cfn1078647	1A	33.603
cfn1097537	1A	33.603
cfn1083363	1A	33.603
cfn1069093	1A	33.603
cfn0529658	1A	33.603
cfn1087443	1A	33.603
cfn1072225	1A	33.603
cfn0529657	1A	33.603
cfn1113919	1A	33.603
cfn1069091	1A	33.603
cfn1118292	1A	33.603
cfn1097689	1A	33.603
cfn1121290	1A	33.603
cfn0529466	1A	33.603
cfn1119915	1A	33.603
cfn1110370	1A	33.603
cfn1087439	1A	33.603
cfn1096175	1A	33.603
cfn0528177	1A	33.603
cfn1118352	1A	33.603
cfn1078981	1A	33.603
cfn1118353	1A	33.603
cfn0524802	1A	33.603
cfn0521652	1A	33.603
cfn1072238	1A	33.603
cfn0527191	1A	33.603
cfn1117092	1A	33.603
cfn1080215	1A	33.603
cfn1080226	1A	33.603
cfn0530476	1A	33.603
cfn0529659	1A	33.603
cfn0527676	1A	33.603
cfn1113911	1A	33.603
cfn1093491	1A	33.603
cfn1115356	1A	33.603
cfn0529458	1A	33.603
cfn1080241	1A	33.603
cfn0530465	1A	33.603
cfn0522589	1A	33.603
cfn1096394	1A	33.603
cfn0522595	1A	33.603
cfn0525517	1A	33.603
cfn1080609	1A	33.603
cfn1118669	1A	33.603
cfn0530252	1A	33.603
cfn0524668	1A	33.73
cfn0524673	1A	33.73
cfn0524677	1A	33.73
cfn1121975	1A	33.73
cfn0524672	1A	33.73
cfn0524017	1A	34.111
cfn0524175	1A	34.111
cfn1087561	1A	34.111
cfn1105026	1A	34.111
cfn1077597	1A	34.491
cfn0530955	1A	34.491
cfn0528070	1A	34.491
cfn0528165	1A	34.491
cfn1103067	1A	34.491
cfn0528071	1A	34.491
cfn1090066	1A	34.491
cfn1069503	1A	34.491
cfn1075041	1A	34.491
cfn0521868	1A	34.491
cfn0521875	1A	34.491
cfn0530173	1A	35.265
cfn1091230	1A	36.44
cfn1097635	1A	36.44
cfn1096774	1A	36.44
cfn1069608	1A	36.44
cfn1110447	1A	36.44
cfn0525481	1A	36.44
cfn0525485	1A	36.44
cfn1068247	1A	36.44
cfn1096780	1A	36.44
cfn1098046	1A	36.44
cfn1098016	1A	36.44
cfn1091227	1A	36.567
cfn1107805	1A	37.082
cfn0528038	1A	37.21
cfn1113031	1A	37.21
cfn0525573	1A	37.21
cfn1109689	1A	37.21
cfn0530912	1A	37.21
cfn0530898	1A	37.21
cfn1110728	1A	37.21
cfn1082661	1A	37.21
cfn0528786	1A	37.21
cfn1068880	1A	37.21
cfn0528039	1A	37.21
cfn0530920	1A	37.21
cfn0523279	1A	37.21
cfn0525418	1A	37.21
cfn0527690	1A	37.21
cfn0522867	1A	37.21
cfn1109718	1A	37.21
cfn1105308	1A	37.21
cfn0527118	1A	37.21
cfn1068636	1A	37.21
cfn1105314	1A	37.21
cfn1079874	1A	37.21
cfn0530915	1A	37.21
cfn0523281	1A	37.21
cfn0527126	1A	37.21
cfn1084625	1A	37.21
cfn0527881	1A	37.21
cfn0528785	1A	37.21
cfn1078387	1A	37.21
cfn0527893	1A	37.21
cfn1088832	1A	37.21
cfn1091937	1A	37.21
cfn1068789	1A	37.21
cfn0527692	1A	37.21
cfn0525042	1A	37.21
cfn1075921	1A	37.21
cfn1099836	1A	37.21
cfn1105304	1A	37.21
cfn1119715	1A	37.21
cfn0525056	1A	37.21
cfn0527695	1A	37.21
cfn0523273	1A	37.21
cfn1068631	1A	37.21
cfn0524062	1A	37.21
cfn0527124	1A	37.21
cfn1078728	1A	37.21
cfn0523275	1A	37.21
cfn0526092	1A	37.21
cfn1120332	1A	37.21
cfn1105296	1A	37.21
cfn0526095	1A	37.21
cfn1102866	1A	37.21
cfn0523282	1A	37.21
cfn1081502	1A	37.21
cfn1075917	1A	37.21
cfn1083598	1A	37.732
cfn0525018	1A	37.86
cfn0525017	1A	37.86
cfn0529870	1A	37.86
cfn0525032	1A	37.86
cfn0525037	1A	37.86
cfn0525031	1A	37.86
cfn0525014	1A	37.86
cfn0525035	1A	37.86
cfn0525033	1A	37.86
cfn0526495	1A	37.987
cfn0521748	1A	37.987
cfn0521823	1A	37.987
cfn0521750	1A	37.987
cfn0521742	1A	37.987
cfn0522194	1A	37.987
cfn0521825	1A	37.987
cfn0521751	1A	37.987
cfn1092929	1A	37.987
cfn0521824	1A	37.987
cfn0521747	1A	37.987
cfn0528867	1A	38.114
cfn0528885	1A	38.497
cfn0528884	1A	38.497
cfn0528863	1A	38.497
cfn0523159	1A	38.759
cfn0529358	1A	38.759
cfn0528732	1A	39.021
cfn0528733	1A	39.021
cfn0524210	1A	39.918
cfn1072338	1A	39.918
cfn1122113	1A	39.918
cfn1097086	1A	39.918
cfn0524202	1A	39.918
cfn1089417	1A	39.918
cfn1097099	1A	39.918
cfn1086922	1A	39.918
cfn0525185	1A	39.918
cfn0529958	1A	39.918
cfn0527324	1A	39.918
cfn0527096	1A	39.918
cfn0527094	1A	39.918
cfn0527332	1A	39.918
cfn1070422	1A	39.918
cfn0527092	1A	39.918
cfn1077395	1A	39.918
cfn1082904	1A	39.918
cfn0525193	1A	39.918
cfn1100289	1A	39.918
cfn0523933	1A	39.918
cfn0529956	1A	39.918
cfn1070481	1A	39.918
cfn0529955	1A	39.918
cfn0525558	1A	39.918
cfn0522148	1A	39.918
cfn1113441	1A	39.918
cfn0525187	1A	39.918
cfn0524209	1A	39.918
cfn0525557	1A	39.918
cfn0906946	1A	39.918
cfn0529957	1A	39.918
cfn1121357	1A	39.918
cfn1111317	1A	39.918
cfn1100950	1A	39.918
cfn0528968	1A	39.918
cfn1070426	1A	39.918
cfn1097092	1A	39.918
cfn1121343	1A	39.918
cfn1120575	1A	39.918
cfn1069153	1A	39.918
cfn0525194	1A	39.918
cfn1097100	1A	39.918
cfn1100958	1A	40.044
cfn0523940	1A	40.044
cfn1069031	1A	40.044
cfn1094366	1A	40.172
cfn0524203	1A	40.3
cfn0527837	1A	40.427
cfn0528709	1A	40.427
cfn0528711	1A	40.427
cfn1111862	1A	40.427
cfn0528702	1A	40.427
cfn0528712	1A	40.427
cfn1104882	1A	40.427
cfn0528705	1A	40.427
cfn1111852	1A	40.427
cfn0528707	1A	40.427
cfn1095088	1A	40.427
cfn0525843	1A	40.552
cfn0527747	1A	41.19
cfn1097178	1A	41.316
cfn0526598	1A	41.316
cfn0526597	1A	41.316
cfn1113241	1A	41.316
cfn0527685	1A	41.316
cfn0526595	1A	41.316
cfn1097174	1A	41.316
cfn1076096	1A	41.316
cfn0526592	1A	41.316
cfn1110403	1A	41.441
cfn1099524	1A	41.441
cfn0522307	1A	41.441
cfn1110412	1A	41.441
cfn0526957	1A	41.441
cfn1099537	1A	41.441
cfn0527214	1A	41.441
cfn0522306	1A	41.441
cfn0530650	1A	41.441
cfn0522313	1A	41.441
cfn0522338	1A	41.441
cfn1099533	1A	41.441
cfn0522339	1A	41.441
cfn1110407	1A	41.441
cfn0525926	1A	41.694
cfn1097290	1A	41.82
cfn1080710	1A	41.82
cfn1073747	1A	41.82
cfn1093574	1A	41.82
cfn1089549	1A	41.82
cfn0525862	1A	41.82
cfn0521853	1A	41.82
cfn0521902	1A	41.82
cfn0525869	1A	41.82
cfn1074551	1A	41.82
cfn1102921	1A	41.82
cfn1102537	1A	41.82
cfn0525917	1A	41.82
cfn0525919	1A	41.82
cfn0523544	1A	41.82
cfn1093571	1A	41.82
cfn1093631	1A	41.82
cfn0527700	1A	41.82
cfn1094556	1A	41.82
cfn0527699	1A	41.82
cfn1102916	1A	41.82
cfn0521905	1A	41.82
cfn1080709	1A	41.82
cfn1098054	1A	41.82
cfn1092544	1A	41.82
cfn1104622	1A	41.82
cfn0530464	1A	41.82
cfn0523545	1A	41.82
cfn1090815	1A	41.82
cfn1087219	1A	41.82
cfn1110035	1A	41.82
cfn0525861	1A	41.82
cfn0521678	1A	41.82
cfn0522585	1A	41.82
cfn0528717	1A	41.82
cfn0523249	1A	41.82
cfn0521685	1A	41.82
cfn0522467	1A	41.82
cfn1076011	1A	41.82
cfn0528713	1A	41.82
cfn0522462	1A	41.82
cfn1102900	1A	41.82
cfn0521852	1A	41.82
cfn1086864	1A	41.82
cfn0522586	1A	41.82
cfn0525924	1A	41.82
cfn1098227	1A	41.82
cfn1074284	1A	41.82
cfn1115870	1A	41.82
cfn1101217	1A	41.82
cfn0521896	1A	41.82
cfn1095002	1A	41.82
cfn1074337	1A	41.82
cfn0522584	1A	41.82
cfn1083610	1A	41.82
cfn2600263	1A	41.82
cfn0521682	1A	41.82
cfn0522587	1A	41.82
cfn0525868	1A	41.82
cfn0522461	1A	41.948
cfn1095931	1A	42.2
cfn1114481	1A	42.2
cfn0526160	1A	42.2
cfn0521921	1A	42.2
cfn0525210	1A	42.2
cfn0525207	1A	42.2
cfn0525205	1A	42.2
cfn0530808	1A	42.2
cfn1086491	1A	42.2
cfn1081238	1A	42.2
cfn0526163	1A	42.2
cfn1100893	1A	43.226
cfn0522883	1A	43.226
cfn0526361	1A	43.226
cfn0526366	1A	43.226
cfn0521985	1A	43.226
cfn0522874	1A	43.226
cfn1077649	1A	43.226
cfn0522881	1A	43.226
cfn0522873	1A	43.226
cfn0522879	1A	43.226
cfn1120525	1A	43.984
cfn0523011	1A	43.984
cfn0522180	1A	43.984
cfn1080006	1A	44.108
cfn1080008	1A	44.108
cfn0525096	1A	44.358
cfn0530327	1A	44.358
cfn1106581	1A	44.358
cfn0529645	1A	44.358
cfn0529636	1A	44.358
cfn0530351	1A	44.358
cfn0521894	1A	44.358
cfn1106582	1A	44.358
cfn0526642	1A	44.358
cfn0530347	1A	44.358
cfn1120521	1A	44.358
cfn0529641	1A	44.358
cfn0529649	1A	44.358
cfn1120522	1A	44.358
cfn0526641	1A	44.358
cfn0529651	1A	44.358
cfn0530328	1A	44.358
cfn1114104	1A	44.483
cfn0523658	1A	44.483
cfn0528597	1A	44.483
cfn1114100	1A	44.483
cfn0523400	1A	44.483
cfn0528601	1A	44.483
cfn0528591	1A	44.483
cfn1114105	1A	44.483
cfn1079598	1A	44.483
cfn0523643	1A	44.483
cfn0523653	1A	44.483
cfn1097341	1A	44.483
cfn0526217	1A	44.483
cfn1108495	1A	44.483
cfn0522813	1A	44.483
cfn1086539	1A	44.483
cfn1090350	1A	44.483
cfn1115398	1A	44.483
cfn0523652	1A	44.483
cfn0528609	1A	44.483
cfn1081212	1A	44.483
cfn0528600	1A	44.483
cfn1079190	1A	44.483
cfn0523660	1A	44.483
cfn0526688	1A	44.483
cfn1101526	1A	44.483
cfn1071203	1A	44.483
cfn1096651	1A	44.483
cfn1092286	1A	44.483
cfn0523642	1A	44.483
cfn1090829	1A	44.483
cfn1097347	1A	44.483
cfn1081289	1A	44.483
cfn1076888	1A	44.483
cfn1090346	1A	44.483
cfn0523693	1A	44.483
cfn0523651	1A	44.483
cfn1097350	1A	44.483
cfn1075604	1A	44.483
cfn1106245	1A	44.483
cfn1096854	1A	44.483
cfn0528604	1A	44.483
cfn0526215	1A	44.483
cfn0529122	1A	44.483
cfn0523398	1A	44.483
cfn1081292	1A	44.483
cfn0523659	1A	44.483
cfn0526542	1A	44.483
cfn0523093	1A	44.483
cfn0523697	1A	44.483
cfn0528605	1A	44.483
cfn0530620	1A	44.483
cfn1094980	1A	44.483
cfn1090353	1A	44.483
cfn0522814	1A	44.483
cfn0526465	1A	44.483
cfn0523401	1A	44.483
cfn0526739	1A	44.483
cfn0529138	1A	44.608
cfn0527099	1A	44.608
cfn0529142	1A	44.608
cfn1081537	1A	44.608
cfn1117161	1A	44.608
cfn1109491	1A	44.608
cfn0529139	1A	44.608
cfn0523050	1A	44.608
cfn0527103	1A	44.608
cfn0521667	1A	44.861
cfn0526558	1A	44.861
cfn0528093	1A	44.861
cfn0530283	1A	44.861
cfn0530886	1A	44.861
cfn0527734	1A	44.861
cfn0526555	1A	44.861
cfn0526553	1A	44.861
cfn0527732	1A	44.861
cfn1097968	1A	44.861
cfn1098276	1A	44.861
cfn0521665	1A	44.861
cfn0526561	1A	44.861
cfn0526562	1A	44.861
cfn1078385	1A	44.987
cfn0523511	1A	44.987
cfn1076141	1A	44.987
cfn0521739	1A	44.987
cfn0523512	1A	44.987
cfn0523513	1A	44.987
cfn0521738	1A	44.987
cfn0521740	1A	44.987
cfn1107948	1A	45.112
cfn1108648	1A	45.112
cfn1109325	1A	45.112
cfn0524947	1A	45.237
cfn1107959	1A	45.237
cfn0528793	1A	45.237
cfn0528789	1A	45.237
cfn1107942	1A	45.237
cfn0524960	1A	45.237
cfn0524963	1A	45.237
cfn0522398	1A	45.237
cfn0528792	1A	45.237
cfn1107955	1A	45.237
cfn1112865	1A	45.237
cfn0528790	1A	45.237
cfn0522401	1A	45.237
cfn0529366	1A	45.237
cfn1113360	1A	45.237
cfn0524955	1A	45.237
cfn0524954	1A	45.237
cfn0524962	1A	45.237
cfn0529364	1A	45.364
cfn1075627	1A	45.618
cfn0530274	1A	45.996
cfn1098630	1A	46.504
cfn1098992	1A	46.504
cfn0528582	1A	46.884
cfn1094182	1A	47.523
cfn1097124	1A	47.523
cfn1097132	1A	47.523
cfn0523546	1A	47.523
cfn0530185	1A	47.649
cfn1118870	1A	47.774
cfn0529519	1A	47.899
cfn1104328	1A	48.155
cfn1098414	1A	48.155
cfn0522162	1A	48.155
cfn1111070	1A	48.155
cfn0526895	1A	48.155
cfn1086159	1A	48.809
cfn1091581	1A	48.809
cfn0525323	1A	48.809
cfn0528738	1A	48.809
cfn1121810	1A	48.809
cfn1087846	1A	48.809
cfn1075323	1A	48.809
cfn0530970	1A	48.935
cfn1088557	1A	49.71
cfn0528787	1A	50.094
cfn0525306	1A	50.094
cfn1071899	1A	50.094
cfn1077536	1A	50.094
cfn1114617	1A	50.094
cfn0527726	1A	50.094
cfn0522581	1A	50.094
cfn0527111	1A	50.094
cfn1089144	1A	50.094
cfn1079065	1A	50.094
cfn1089164	1A	50.094
cfn0522855	1A	50.094
cfn1096873	1A	50.094
cfn1110142	1A	50.094
cfn0526632	1A	50.094
cfn0530907	1A	50.094
cfn0527640	1A	50.094
cfn0521619	1A	50.094
cfn0522137	1A	50.094
cfn0530288	1A	50.094
cfn0529945	1A	50.094
cfn1116341	1A	50.094
cfn1089938	1A	50.094
cfn0524149	1A	50.094
cfn0523235	1A	50.094
cfn1089153	1A	50.094
cfn0530909	1A	50.094
cfn0522973	1A	50.094
cfn0529095	1A	50.094
cfn0522192	1A	50.094
cfn0523514	1A	50.094
cfn0527116	1A	50.094
cfn0526536	1A	50.094
cfn0523690	1A	50.094
cfn0525438	1A	50.094
cfn1112155	1A	50.094
cfn0526537	1A	50.094
cfn1068949	1A	50.094
cfn0530287	1A	50.094
cfn0528568	1A	50.094
cfn0529096	1A	50.094
cfn1092246	1A	50.094
cfn1093025	1A	50.094
cfn1122264	1A	50.094
cfn0530908	1A	50.094
cfn0521936	1A	50.094
cfn0523688	1A	50.094
cfn0524696	1A	50.094
cfn1081382	1A	50.094
cfn0524094	1A	50.094
cfn0528788	1A	50.094
cfn0525129	1A	50.094
cfn0524100	1A	50.094
cfn0526944	1A	50.094
cfn1089936	1A	50.094
cfn1117258	1A	50.094
cfn0525547	1A	50.094
cfn0527641	1A	50.094
cfn0530910	1A	50.094
cfn0527109	1A	50.094
cfn1099421	1A	50.094
cfn1068808	1A	50.094
cfn0524150	1A	50.094
cfn0525439	1A	50.094
cfn1117074	1A	50.094
cfn0526168	1A	50.223
cfn1088850	1A	50.223
cfn1107666	1A	50.223
cfn1090113	1A	50.223
cfn1106058	1A	50.223
cfn1112675	1A	50.223
cfn0528463	1A	50.223
cfn1109918	1A	50.223
cfn1071061	1A	50.223
cfn0530922	1A	50.223
cfn1069271	1A	50.223
cfn1070990	1A	50.223
cfn1120363	1A	50.223
cfn0523779	1A	50.223
cfn1086289	1A	50.223
cfn0527353	1A	50.223
cfn0527354	1A	50.223
cfn0527644	1A	50.223
cfn0525458	1A	50.223
cfn1117010	1A	50.223
cfn0522001	1A	50.223
cfn0524729	1A	50.223
cfn1093031	1A	50.223
cfn1070978	1A	50.223
cfn1069434	1A	50.223
cfn0529405	1A	50.223
cfn1094548	1A	50.223
cfn0525315	1A	50.223
cfn0523851	1A	50.223
cfn0522803	1A	50.223
cfn1110557	1A	50.223
cfn0525567	1A	50.223
cfn0524731	1A	50.223
cfn0527352	1A	50.223
cfn1107299	1A	50.223
cfn1122359	1A	50.223
cfn1077429	1A	50.223
cfn1071642	1A	50.223
cfn1117685	1A	50.223
cfn0523907	1A	50.223
cfn1091137	1A	50.223
cfn1071863	1A	50.223
cfn1107303	1A	50.223
cfn1122286	1A	50.223
cfn0526172	1A	50.223
cfn1070987	1A	50.223
cfn0525570	1A	50.223
cfn1092594	1A	50.223
cfn1117071	1A	50.223
cfn1069202	1A	50.223
cfn0521805	1A	50.223
cfn1076985	1A	50.223
cfn1112525	1A	50.354
cfn1102054	1A	50.611
cfn0527404	1A	50.611
cfn0528107	1A	50.611
cfn0524270	1A	50.611
cfn0525453	1A	50.741
cfn1111888	1A	50.741
cfn1091144	1A	50.741
cfn1102492	1A	50.741
cfn0524117	1A	50.741
cfn0525451	1A	50.741
cfn0523770	1A	50.741
cfn0521929	1A	50.741
cfn0521688	1A	50.741
cfn0530664	1A	50.741
cfn1086517	1A	50.741
cfn1069617	1A	50.741
cfn0522968	1A	50.741
cfn1070201	1A	50.741
cfn1083318	1A	50.741
cfn1068512	1A	50.741
cfn0524115	1A	50.741
cfn0523772	1A	50.741
cfn1070199	1A	50.741
cfn0524106	1A	50.741
cfn0521930	1A	50.741
cfn0522969	1A	50.741
cfn0529212	1A	50.998
cfn1073640	1A	51.257
cfn0528361	1A	51.907
cfn1089258	1A	52.165
cfn0503671	1A	52.165
cfn1090522	1A	52.165
cfn0526836	1A	52.165
cfn0945540	1A	52.165
cfn1112752	1A	52.165
cfn1112175	1A	52.165
cfn0965771	1A	52.165
cfn1090958	1A	52.165
cfn1120066	1A	52.165
cfn0500165	1A	52.165
cfn0528409	1A	52.165
cfn0530692	1A	52.165
cfn0530445	1A	52.165
cfn0522134	1A	52.165
cfn0527535	1A	52.165
cfn0508003	1A	52.165
cfn0500459	1A	52.165
cfn0522172	1A	52.165
cfn1117883	1A	52.165
cfn1094508	1A	52.165
cfn0528362	1A	52.165
cfn0508002	1A	52.165
cfn0526849	1A	52.165
cfn1117579	1A	52.165
cfn0968330	1A	52.165
cfn0526167	1A	52.165
cfn1118902	1A	52.165
cfn0528531	1A	52.165
cfn1109114	1A	52.165
cfn0986823	1A	52.165
cfn0530291	1A	52.165
cfn0525956	1A	52.165
cfn1101848	1A	52.165
cfn1044001	1A	52.165
cfn1115550	1A	52.165
cfn1119589	1A	52.165
cfn0511354	1A	52.165
cfn0530931	1A	52.165
cfn1086470	1A	52.165
cfn0516799	1A	52.165
cfn0524969	1A	52.165
cfn0970346	1A	52.165
cfn0506953	1A	52.165
cfn1048219	1A	52.165
cfn0517235	1A	52.165
cfn1081378	1A	52.165
cfn0508001	1A	52.165
cfn0526680	1A	52.165
cfn0524185	1A	52.165
cfn1078833	1A	52.165
cfn0526631	1A	52.165
cfn0507593	1A	52.165
cfn1019904	1A	52.165
cfn0527629	1A	52.165
cfn1054961	1A	52.165
cfn0527702	1A	52.165
cfn0520104	1A	52.165
cfn0515483	1A	52.165
cfn0505052	1A	52.165
cfn0967942	1A	52.165
cfn1038346	1A	52.165
cfn0521726	1A	52.165
cfn0952838	1A	52.165
cfn0522297	1A	52.165
cfn0984486	1A	52.165
cfn0513594	1A	52.165
cfn0511355	1A	52.165
cfn0510274	1A	52.165
cfn0982185	1A	52.165
cfn0515379	1A	52.165
cfn0523462	1A	52.165
cfn0523466	1A	52.165
cfn0522447	1A	52.165
cfn1100245	1A	52.165
cfn1121552	1A	52.165
cfn1069403	1A	52.165
cfn1091625	1A	52.165
cfn0995945	1A	52.165
cfn0530449	1A	52.165
cfn1121337	1A	52.165
cfn1080297	1A	52.165
cfn1119980	1A	52.165
cfn0528065	1A	52.165
cfn0507579	1A	52.165
cfn0529217	1A	52.165
cfn1086823	1A	52.165
cfn1080513	1A	52.165
cfn0523103	1A	52.165
cfn0529743	1A	52.165
cfn0521883	1A	52.165
cfn0527541	1A	52.165
cfn0505050	1A	52.165
cfn1120977	1A	52.165
cfn1106776	1A	52.165
cfn1097858	1A	52.165
cfn0529961	1A	52.165
cfn1084522	1A	52.165
cfn1088114	1A	52.165
cfn0520579	1A	52.165
cfn1057766	1A	52.165
cfn1104275	1A	52.165
cfn1048915	1A	52.165
cfn1096025	1A	52.165
cfn1050111	1A	52.165
cfn0528533	1A	52.165
cfn1039369	1A	52.165
cfn0513975	1A	52.165
cfn1084330	1A	52.165
cfn0983763	1A	52.165
cfn1058926	1A	52.165
cfn0512179	1A	52.165
cfn0526507	1A	52.165
cfn1101731	1A	52.165
cfn1015160	1A	52.165
cfn1101358	1A	52.165
cfn1118624	1A	52.165
cfn1108546	1A	52.165
cfn0984637	1A	52.165
cfn0528003	1A	52.165
cfn0521882	1A	52.165
cfn1077736	1A	52.165
cfn0528428	1A	52.165
cfn0951489	1A	52.165
cfn0529240	1A	52.165
cfn0524189	1A	52.165
cfn1049392	1A	52.165
cfn0526675	1A	52.165
cfn0526799	1A	52.165
cfn0503665	1A	52.165
cfn0526629	1A	52.165
cfn1007994	1A	52.165
cfn0509383	1A	52.165
cfn0522374	1A	52.165
cfn1113822	1A	52.165
cfn1119234	1A	52.165
cfn0525554	1A	52.165
cfn1074598	1A	52.165
cfn0500270	1A	52.165
cfn0518928	1A	52.165
cfn1096024	1A	52.165
cfn0522944	1A	52.165
cfn0527369	1A	52.165
cfn0529837	1A	52.165
cfn1069765	1A	52.165
cfn1105899	1A	52.165
cfn1004736	1A	52.165
cfn1089961	1A	52.165
cfn1061412	1A	52.165
cfn0520472	1A	52.165
cfn0522623	1A	52.165
cfn1116163	1A	52.165
cfn0524299	1A	52.165
cfn1113477	1A	52.165
cfn1115443	1A	52.165
cfn1076287	1A	52.165
cfn0530176	1A	52.165
cfn0514430	1A	52.165
cfn0513888	1A	52.165
cfn1111833	1A	52.165
cfn0517545	1A	52.165
cfn0503487	1A	52.165
cfn1118910	1A	52.165
cfn0504529	1A	52.165
cfn1053173	1A	52.165
cfn1081264	1A	52.165
cfn1099004	1A	52.165
cfn0524103	1A	52.165
cfn1082809	1A	52.165
cfn0512987	1A	52.165
cfn0524732	1A	52.165
cfn0500610	1A	52.165
cfn1117759	1A	52.165
cfn1079575	1A	52.165
cfn0530258	1A	52.165
cfn0516271	1A	52.165
cfn0984483	1A	52.165
cfn1075659	1A	52.165
cfn1020388	1A	52.165
cfn1075643	1A	52.165
cfn1112515	1A	52.165
cfn0528521	1A	52.165
cfn0529152	1A	52.165
cfn0509129	1A	52.165
cfn0526509	1A	52.165
cfn1029688	1A	52.165
cfn1094351	1A	52.165
cfn0529383	1A	52.165
cfn0526153	1A	52.165
cfn1123198	1A	52.165
cfn0515578	1A	52.165
cfn0511687	1A	52.165
cfn1114984	1A	52.165
cfn0516166	1A	52.165
cfn0523572	1A	52.165
cfn1111834	1A	52.165
cfn0518567	1A	52.165
cfn0521794	1A	52.165
cfn0528505	1A	52.165
cfn0516972	1A	52.165
cfn0967133	1A	52.165
cfn0521615	1A	52.165
cfn1073285	1A	52.165
cfn0530551	1A	52.165
cfn0529584	1A	52.165
cfn0519851	1A	52.165
cfn0975661	1A	52.165
cfn0527926	1A	52.165
cfn0952221	1A	52.165
cfn0513596	1A	52.165
cfn0525529	1A	52.165
cfn0963321	1A	52.165
cfn0511461	1A	52.165
cfn0505665	1A	52.165
cfn0966280	1A	52.165
cfn0524827	1A	52.165
cfn0518565	1A	52.165
cfn0981568	1A	52.165
cfn0529181	1A	52.165
cfn1027671	1A	52.165
cfn0517096	1A	52.165
cfn1083717	1A	52.165
cfn0530960	1A	52.165
cfn0529733	1A	52.165
cfn0529777	1A	52.165
cfn1075237	1A	52.165
cfn1027470	1A	52.165
cfn1103910	1A	52.165
cfn1112918	1A	52.165
cfn1077995	1A	52.165
cfn0523256	1A	52.165
cfn0961508	1A	52.165
cfn1028033	1A	52.165
cfn0503401	1A	52.165
cfn1096383	1A	52.165
cfn0518933	1A	52.165
cfn0522861	1A	52.165
cfn1071448	1A	52.165
cfn0988577	1A	52.165
cfn0520834	1A	52.165
cfn1049393	1A	52.165
cfn0501762	1A	52.165
cfn1096964	1A	52.165
cfn0527156	1A	52.165
cfn1053170	1A	52.165
cfn1122744	1A	52.165
cfn0527505	1A	52.165
cfn1083392	1A	52.165
cfn0522008	1A	52.165
cfn0520564	1A	52.165
cfn0527136	1A	52.165
cfn1043999	1A	52.165
cfn0503492	1A	52.165
cfn0500460	1A	52.165
cfn1038807	1A	52.165
cfn0527371	1A	52.165
cfn1030435	1A	52.165
cfn0530906	1A	52.165
cfn1106435	1A	52.165
cfn0528458	1A	52.165
cfn0500613	1A	52.165
cfn0515523	1A	52.165
cfn1121192	1A	52.165
cfn1088079	1A	52.165
cfn0506675	1A	52.165
cfn1087871	1A	52.165
cfn1065984	1A	52.165
cfn1081658	1A	52.165
cfn0527539	1A	52.165
cfn1083096	1A	52.165
cfn0529741	1A	52.165
cfn1074151	1A	52.165
cfn0526628	1A	52.165
cfn1074747	1A	52.165
cfn1008080	1A	52.165
cfn0528534	1A	52.165
cfn0527627	1A	52.165
cfn0518828	1A	52.165
cfn1038530	1A	52.165
cfn0529747	1A	52.165
cfn1111599	1A	52.165
cfn1030621	1A	52.165
cfn0523593	1A	52.165
cfn0524240	1A	52.165
cfn0522954	1A	52.165
cfn1049389	1A	52.165
cfn0524104	1A	52.165
cfn0523517	1A	52.165
cfn1099442	1A	52.165
cfn0524055	1A	52.165
cfn0529213	1A	52.165
cfn0527159	1A	52.165
cfn1102184	1A	52.165
cfn0500611	1A	52.165
cfn1105602	1A	52.165
cfn1108567	1A	52.165
cfn0525274	1A	52.165
cfn1028341	1A	52.165
cfn1090769	1A	52.165
cfn1117157	1A	52.165
cfn1106383	1A	52.165
cfn1118716	1A	52.165
cfn1078025	1A	52.165
cfn0977209	1A	52.165
cfn0528406	1A	52.165
cfn0525710	1A	52.165
cfn1094303	1A	52.165
cfn0975380	1A	52.165
cfn1112973	1A	52.165
cfn1112256	1A	52.165
cfn0984640	1A	52.165
cfn0530245	1A	52.165
cfn1030217	1A	52.165
cfn0521607	1A	52.165
cfn1030226	1A	52.165
cfn0523487	1A	52.165
cfn0527460	1A	52.165
cfn1010317	1A	52.165
cfn1062393	1A	52.165
cfn0506310	1A	52.165
cfn0949130	1A	52.165
cfn0507119	1A	52.165
cfn1104295	1A	52.165
cfn1079730	1A	52.165
cfn0524060	1A	52.165
cfn1037285	1A	52.165
cfn1067150	1A	52.165
cfn0525530	1A	52.165
cfn0527596	1A	52.165
cfn0507924	1A	52.165
cfn0528456	1A	52.165
cfn0970802	1A	52.165
cfn1104017	1A	52.165
cfn1056072	1A	52.165
cfn1037873	1A	52.165
cfn1112395	1A	52.165
cfn0518940	1A	52.165
cfn0510283	1A	52.165
cfn0511565	1A	52.165
cfn0500062	1A	52.165
cfn1031804	1A	52.165
cfn0507950	1A	52.165
cfn0530248	1A	52.165
cfn0530927	1A	52.165
cfn0524056	1A	52.165
cfn0509592	1A	52.165
cfn0514863	1A	52.165
cfn0523486	1A	52.165
cfn0523347	1A	52.165
cfn1027191	1A	52.165
cfn0510726	1A	52.165
cfn1119308	1A	52.165
cfn0514432	1A	52.165
cfn0525287	1A	52.165
cfn0527366	1A	52.165
cfn0507921	1A	52.165
cfn0961908	1A	52.165
cfn0962676	1A	52.165
cfn1006298	1A	52.165
cfn0513610	1A	52.165
cfn0514471	1A	52.165
cfn1109327	1A	52.165
cfn0510701	1A	52.165
cfn0513892	1A	52.165
cfn0523574	1A	52.165
cfn0527723	1A	52.165
cfn0529053	1A	52.165
cfn0503674	1A	52.165
cfn0522670	1A	52.165
cfn1074597	1A	52.165
cfn0530177	1A	52.165
cfn1117023	1A	52.165
cfn0507115	1A	52.165
cfn1090785	1A	52.165
cfn0507954	1A	52.165
cfn0961509	1A	52.165
cfn1069633	1A	52.165
cfn0530174	1A	52.165
cfn1093367	1A	52.165
cfn0994931	1A	52.165
cfn1085324	1A	52.165
cfn1113878	1A	52.165
cfn0525711	1A	52.165
cfn1024115	1A	52.165
cfn1052699	1A	52.165
cfn1083387	1A	52.165
cfn0963244	1A	52.165
cfn0502582	1A	52.165
cfn0529219	1A	52.165
cfn0527511	1A	52.165
cfn1094301	1A	52.165
cfn0530659	1A	52.165
cfn1017961	1A	52.165
cfn1066773	1A	52.165
cfn1118485	1A	52.165
cfn0523464	1A	52.165
cfn0521601	1A	52.165
cfn1109555	1A	52.165
cfn0522862	1A	52.165
cfn0502958	1A	52.165
cfn1098070	1A	52.165
cfn1120477	1A	52.165
cfn1044421	1A	52.165
cfn0514321	1A	52.165
cfn1117598	1A	52.165
cfn0990205	1A	52.165
cfn1097611	1A	52.165
cfn0525318	1A	52.165
cfn0515576	1A	52.165
cfn0523253	1A	52.165
cfn0529224	1A	52.165
cfn0511229	1A	52.165
cfn0504232	1A	52.165
cfn0969885	1A	52.165
cfn0529708	1A	52.165
cfn0525275	1A	52.165
cfn0529838	1A	52.165
cfn1052572	1A	52.165
cfn0515575	1A	52.165
cfn1082350	1A	52.165
cfn1111596	1A	52.165
cfn0507858	1A	52.165
cfn1115480	1A	52.165
cfn0522930	1A	52.165
cfn1043388	1A	52.165
cfn1099080	1A	52.165
cfn0519454	1A	52.165
cfn0511468	1A	52.165
cfn0518941	1A	52.165
cfn0524190	1A	52.165
cfn0984638	1A	52.165
cfn1108973	1A	52.165
cfn1083004	1A	52.165
cfn1116348	1A	52.165
cfn1067922	1A	52.165
cfn0960861	1A	52.165
cfn1081858	1A	52.165
cfn0524300	1A	52.165
cfn0947205	1A	52.165
cfn0513613	1A	52.165
cfn1068534	1A	52.165
cfn0524970	1A	52.165
cfn0507411	1A	52.165
cfn0514433	1A	52.165
cfn1039856	1A	52.165
cfn1101182	1A	52.165
cfn0500186	1A	52.165
cfn0527368	1A	52.165
cfn0510691	1A	52.165
cfn0530315	1A	52.165
cfn1097672	1A	52.165
cfn1088455	1A	52.165
cfn0521196	1A	52.165
cfn1090310	1A	52.165
cfn1121909	1A	52.165
cfn1037875	1A	52.165
cfn0508907	1A	52.165
cfn0528410	1A	52.165
cfn1118733	1A	52.165
cfn0525181	1A	52.165
cfn0525276	1A	52.165
cfn1086471	1A	52.165
cfn0523172	1A	52.165
cfn0530746	1A	52.165
cfn0995999	1A	52.165
cfn0523610	1A	52.165
cfn0953938	1A	52.165
cfn0988074	1A	52.165
cfn0524243	1A	52.165
cfn0525005	1A	52.165
cfn0529840	1A	52.165
cfn0994438	1A	52.165
cfn1078710	1A	52.165
cfn0513249	1A	52.165
cfn1023409	1A	52.165
cfn0530904	1A	52.165
cfn1069493	1A	52.165
cfn1099035	1A	52.165
cfn1042783	1A	52.165
cfn0503675	1A	52.165
cfn1070940	1A	52.165
cfn0529236	1A	52.165
cfn0525708	1A	52.165
cfn0524092	1A	52.165
cfn1014240	1A	52.165
cfn1053014	1A	52.165
cfn0953275	1A	52.165
cfn1015802	1A	52.165
cfn0528542	1A	52.165
cfn1068204	1A	52.165
cfn0965451	1A	52.165
cfn1122565	1A	52.165
cfn1062307	1A	52.165
cfn1120737	1A	52.165
cfn0984484	1A	52.165
cfn1027330	1A	52.165
cfn0978646	1A	52.165
cfn0529859	1A	52.165
cfn1110522	1A	52.165
cfn0523169	1A	52.165
cfn0522135	1A	52.165
cfn0529216	1A	52.165
cfn0953157	1A	52.165
cfn0965415	1A	52.165
cfn0512646	1A	52.165
cfn0984656	1A	52.165
cfn1070265	1A	52.165
cfn1071443	1A	52.165
cfn1088082	1A	52.165
cfn0529839	1A	52.165
cfn0506423	1A	52.165
cfn0523141	1A	52.165
cfn1119238	1A	52.165
cfn0528090	1A	52.165
cfn1120048	1A	52.165
cfn1076965	1A	52.165
cfn1099076	1A	52.165
cfn0978656	1A	52.165
cfn1098729	1A	52.165
cfn1095052	1A	52.165
cfn0523592	1A	52.165
cfn0976361	1A	52.165
cfn0521341	1A	52.165
cfn1008528	1A	52.165
cfn0518273	1A	52.165
cfn0529235	1A	52.165
cfn0503483	1A	52.165
cfn1103496	1A	52.165
cfn0527130	1A	52.165
cfn1111953	1A	52.165
cfn0527506	1A	52.165
cfn0511682	1A	52.165
cfn1089315	1A	52.165
cfn1075489	1A	52.165
cfn0527157	1A	52.165
cfn1008081	1A	52.165
cfn0507859	1A	52.165
cfn1082254	1A	52.165
cfn0530617	1A	52.165
cfn0503482	1A	52.165
cfn0507999	1A	52.165
cfn1070225	1A	52.165
cfn1109946	1A	52.165
cfn0529237	1A	52.165
cfn0954354	1A	52.165
cfn0500009	1A	52.165
cfn1097863	1A	52.165
cfn0974288	1A	52.165
cfn1029449	1A	52.165
cfn1068653	1A	52.165
cfn1114211	1A	52.165
cfn0529109	1A	52.165
cfn1098354	1A	52.165
cfn1069136	1A	52.165
cfn0522837	1A	52.165
cfn1765569	1A	52.165
cfn0528813	1A	52.165
cfn0513805	1A	52.165
cfn0502579	1A	52.165
cfn0500156	1A	52.165
cfn1071167	1A	52.165
cfn1101462	1A	52.165
cfn0528004	1A	52.165
cfn0525522	1A	52.165
cfn0525278	1A	52.165
cfn1105745	1A	52.165
cfn1033636	1A	52.165
cfn0978503	1A	52.165
cfn1071426	1A	52.165
cfn0994650	1A	52.165
cfn0511672	1A	52.165
cfn1102169	1A	52.165
cfn0525961	1A	52.165
cfn0503501	1A	52.165
cfn1017613	1A	52.165
cfn0993174	1A	52.165
cfn1018054	1A	52.165
cfn0512777	1A	52.165
cfn0530961	1A	52.165
cfn1094031	1A	52.165
cfn0514306	1A	52.165
cfn0528536	1A	52.165
cfn0507591	1A	52.165
cfn1120589	1A	52.165
cfn0520473	1A	52.165
cfn0528357	1A	52.165
cfn0530902	1A	52.165
cfn0525709	1A	52.165
cfn0525533	1A	52.165
cfn1070885	1A	52.165
cfn0506673	1A	52.165
cfn1073767	1A	52.165
cfn0505364	1A	52.165
cfn0525150	1A	52.165
cfn0527509	1A	52.165
cfn0984673	1A	52.165
cfn0511684	1A	52.165
cfn1033367	1A	52.165
cfn0528529	1A	52.165
cfn0982096	1A	52.165
cfn0502845	1A	52.165
cfn0529858	1A	52.165
cfn0974560	1A	52.165
cfn1101314	1A	52.165
cfn0987808	1A	52.165
cfn1103991	1A	52.165
cfn1021549	1A	52.165
cfn1045263	1A	52.165
cfn0517771	1A	52.165
cfn1007042	1A	52.165
cfn0517731	1A	52.165
cfn0518927	1A	52.165
cfn0951677	1A	52.165
cfn1099252	1A	52.165
cfn0526743	1A	52.165
cfn1069637	1A	52.165
cfn0524242	1A	52.165
cfn0525853	1A	52.165
cfn0512649	1A	52.165
cfn1085746	1A	52.165
cfn1081512	1A	52.165
cfn0527521	1A	52.165
cfn0529493	1A	52.165
cfn1117829	1A	52.165
cfn0523465	1A	52.165
cfn0526588	1A	52.165
cfn1089710	1A	52.165
cfn0524101	1A	52.165
cfn0523489	1A	52.165
cfn1023403	1A	52.165
cfn1073286	1A	52.165
cfn1104428	1A	52.165
cfn0521729	1A	52.165
cfn0508000	1A	52.165
cfn0524365	1A	52.165
cfn0525957	1A	52.165
cfn0968891	1A	52.165
cfn1094336	1A	52.165
cfn0520105	1A	52.165
cfn1029343	1A	52.165
cfn1112198	1A	52.165
cfn1091350	1A	52.165
cfn1114378	1A	52.165
cfn1040384	1A	52.165
cfn0526801	1A	52.165
cfn1108522	1A	52.165
cfn1037280	1A	52.165
cfn1072510	1A	52.165
cfn1108545	1A	52.165
cfn1038063	1A	52.165
cfn0521617	1A	52.165
cfn0525553	1A	52.165
cfn0518826	1A	52.165
cfn0528952	1A	52.165
cfn1038060	1A	52.165
cfn1070231	1A	52.165
cfn0521885	1A	52.165
cfn0529789	1A	52.165
cfn0503403	1A	52.165
cfn1100241	1A	52.165
cfn0989826	1A	52.165
cfn0505206	1A	52.165
cfn0947743	1A	52.165
cfn1103249	1A	52.165
cfn1071861	1A	52.165
cfn0527544	1A	52.165
cfn0529782	1A	52.165
cfn0511678	1A	52.165
cfn1037883	1A	52.165
cfn1112567	1A	52.165
cfn0523167	1A	52.165
cfn1117223	1A	52.165
cfn1076967	1A	52.165
cfn1108032	1A	52.165
cfn1004096	1A	52.165
cfn0529876	1A	52.165
cfn1105034	1A	52.165
cfn1099261	1A	52.165
[truncated: 81,722 more rows]
